# Supplementary material for: Liuwei Dihuang formula ameliorates chronic stress-induced emotional and cognitive impairments in mice by elevating hippocampal O-GlcNAc modification
Source: Front Neurosci. 2023 Apr 20;17:1134176. doi: 10.3389/fnins.2023.1134176 (PMC10157057; doi:10.3389/fnins.2023.1134176)
Supplement: Supplementary file 1 [file Data_Sheet_1.ZIP]

Archive with 4 entries (4 files):
- Uncropped blot of CTD110.6 in CUSM-14D.tif
- Uncropped blot of CTD110.6 in CUSM-28D.tif
- Uncropped blot of GAPDH in CUSM-14D.tif
- Uncropped blot of GAPDH in CUSM-28D.tif
