# Supplementary material for: Liuwei Dihuang formula ameliorates chronic stress-induced emotional and cognitive impairments in mice by elevating hippocampal O-GlcNAc modification
Source: Front Neurosci. 2023 Apr 20;17:1134176. doi: 10.3389/fnins.2023.1134176 (PMC10157057; doi:10.3389/fnins.2023.1134176)
Supplement: Supplementary file 2 [file Table_1.XLS]

## Sheet: Supplementary Table 1_Community
Sample\Estimators	sobs	shannon	simpson	chao
CON1	103	2.76495	0.118401	118.6
CON10	108	2.38637	0.225396	120.364
CON2	82	1.93447	0.26468	89.8571
CON3	90	1.55145	0.367798	97.3333
CON4	70	1.76107	0.25485	81
CON5	79	1.41397	0.437532	88.1667
CON6	89	1.36698	0.45044	98.1
CON7	86	1.55612	0.466808	91
CON8	92	2.03155	0.266944	103.375
CON9	103	2.6415	0.131863	109.429
LWM1	97	1.89792	0.267343	116.429
LWM10	97	2.51137	0.166317	106.429
LWM2	88	2.06179	0.184632	105.5
LWM3	86	2.28525	0.184555	90
LWM4	101	1.45272	0.537224	116
LWM5	83	1.94108	0.225375	96
LWM6	87	1.69843	0.337587	92.25
LWM7	94	2.26751	0.178078	107.333
LWM8	98	1.90663	0.324135	103.143
LWM9	87	2.20924	0.258936	89.625
MOD1	109	2.04782	0.3118	126.5
MOD10	86	1.64184	0.371483	92.1111
MOD2	79	1.62215	0.3452	89
MOD3	77	1.60295	0.338036	79.7692
MOD4	84	1.7267	0.26253	86.25
MOD5	95	2.00817	0.264409	104.75
MOD6	99	2.22486	0.197099	108.429
MOD7	88	1.70903	0.334391	101
MOD8	99	1.98304	0.311408	117.2
MOD9	103	2.25571	0.245757	112.429
