# Supplementary material for: Liuwei Dihuang formula ameliorates chronic stress-induced emotional and cognitive impairments in mice by elevating hippocampal O-GlcNAc modification
Source: Front Neurosci. 2023 Apr 20;17:1134176. doi: 10.3389/fnins.2023.1134176 (PMC10157057; doi:10.3389/fnins.2023.1134176)
Supplement: Supplementary file 3 [file Table_2.XLS]

## Sheet: Supplementary Table 2_Community
Sample\Estimators	sobs	shannon	simpson	chao
CON1	116	1.50719	0.373621	146
CON10	128	2.62063	0.165657	131.5
CON2	111	1.4014	0.375698	123.75
CON3	94	1.15438	0.514604	95.1667
CON4	102	1.55608	0.358855	111.1
CON5	106	1.45144	0.38633	117.333
CON6	106	1.91725	0.346576	117
CON7	117	2.53234	0.159124	126.75
CON8	110	2.09419	0.24252	131
CON9	107	1.76556	0.424304	109.8
LWM71	117	2.18814	0.227822	123
LWM72	126	2.52431	0.18203	130
LWM73	106	1.54469	0.493422	119
LWM74	114	2.02052	0.219293	121.333
LWM75	115	1.8829	0.306358	132
LWM76	115	1.86706	0.341691	124.75
LWM77	122	2.28728	0.247499	123
LWM78	126	1.62569	0.389936	147
LWM79	131	1.96953	0.323595	146
LWM80	96	1.96627	0.265305	118
MOD11	128	2.45809	0.177045	135.333
MOD12	134	2.27177	0.199697	141.5
MOD13	115	1.9246	0.279981	126.375
MOD14	117	2.35874	0.181713	119.1
MOD15	125	2.79678	0.11161	126.75
MOD16	117	2.42961	0.166737	133.5
MOD17	120	1.85993	0.294173	144
MOD18	110	2.3517	0.182216	111.111
MOD19	111	1.89193	0.282221	114.5
MOD20	115	2.08307	0.229958	121.429
