# Supplementary material for: Liuwei Dihuang formula ameliorates chronic stress-induced emotional and cognitive impairments in mice by elevating hippocampal O-GlcNAc modification
Source: Front Neurosci. 2023 Apr 20;17:1134176. doi: 10.3389/fnins.2023.1134176 (PMC10157057; doi:10.3389/fnins.2023.1134176)
Supplement: Supplementary file 4 [file Table_3.XLS]

	PC1	PC2	PC3	PC4	PC5	PC6	PC7	PC8	PC9	PC10	PC11	PC12	PC13	PC14	PC15	PC16	PC17	PC18	PC19	PC20
CON1	0.207105183461295	0.0536341425397949	0.0773022400153187	0.0113446978702796	-0.00459848041105023	-0.0532753670143264	-0.000443957321697108	-0.0103736299915085	0.0295701901891976	-0.0131307773988028	0.0103812963866809	-0.00694101984860079	0.0105581403178637	-0.0207735532466247	0.00999068664839004	0.0118058974202581	0.000114492908952962	-0.0014152656758787	-0.00850605836977542	-0.000000000680141843240897
CON10	-0.215820725785991	-0.0894308395274682	-0.140015372941988	-0.0140181146508638	-0.020859992312998	-0.0631031620689578	-0.00322446754376339	-0.0187916007007886	0.0751137451284749	-0.0091074858367129	0.0220508603192264	-0.0242805721279545	0.0264755623622989	0.0041215030955994	0.00340234512226379	0.0175180555257623	0.00972256581962638	-0.000778947132882519	-0.00430695094565891	-0.000000000680141843240896
CON2	0.169820687260029	0.189530157368678	-0.022649910100245	-0.0434589577361859	-0.0369380961353547	0.0757409027276668	-0.0226058057216477	-0.026470862527182	-0.0109052678191808	0.0419245533902673	0.0192679668889567	-0.00203035862700195	0.0190761284657824	-0.0093570310945936	0.0286297999206337	0.0191214641438265	0.00805944078089594	0.0067874624563604	-0.00263547949174872	-0.000000000680141843240937
CON3	0.225538950714263	-0.0870509507610987	0.044622151619373	-0.0573996456344456	0.15520961030914	-0.00142862802100237	0.0588515061443227	0.0378541559166432	-0.00799562935886495	0.031005855534531	-0.00675217080594673	-0.00421910736507672	-0.0180599230187791	0.0239146075380689	-0.0237234541737679	0.00683371642062378	0.00845062545249923	0.0197610924807384	-0.00970251099363632	-0.000000000680141843240912
CON4	0.14616921128781	0.239602225823948	-0.0331943523303465	-0.0643405819350642	-0.0324403696411924	0.0441546110370722	-0.040037182574625	0.0405107996103638	-0.0426476578743736	-0.0231464300601765	-0.034076801451608	0.00735419666757577	0.0209898743151675	0.00320753560688106	-0.022775756625914	0.0160223633934097	-0.00854082045014929	0.0048452815868375	-0.00714090487814141	-0.000000000680141843240902
CON5	0.222805882412443	0.00307321567551663	0.0185983453958513	-0.0431724725565693	0.0486529431106822	0.000769836404579678	0.0106052291564646	0.0424061809465177	-0.00154766894639222	-0.00790475610702581	0.0310590062172998	0.0163187858807869	0.00853606933802353	-0.0196880188353562	0.00678963468062165	-0.00785801254240393	-0.00661061796115811	-0.00713744098470124	0.0210164227745232	-0.000000000680141843240884
CON6	-0.0389678706939494	-0.135332342231914	0.0295332278992407	0.0115078638516893	-0.0862578694985377	0.00855055220408219	-0.00121318346621932	-0.0512828549738388	-0.0189429018887117	0.0229938435539132	0.0589477211510951	0.0286936833748344	0.0203497491108968	0.0227659851488954	-0.0100886322028595	-0.00932763515512318	-0.00622644733335215	-0.000556536535407789	-0.00154701231912957	-0.000000000680141843240957
CON7	-0.233736526887902	-0.086777288395579	-0.153116697355009	-0.0639924395867284	0.0176031001433384	-0.0141075119618319	-0.0269042374227486	0.0775777003758546	-0.0336835984227357	0.00338337342522034	0.0160322609690926	0.0285868019528519	-0.0243641967790773	-0.0122109407923947	0.00441978218544623	0.000182536719636726	-0.0351759001242256	0.00164659147152964	0.0021659058661939	-0.000000000680141843240949
CON8	0.0870665104910305	-0.0990915922066865	-0.187579027612873	0.0267974846110633	0.0080046238248513	-0.00644468364173943	0.00535619457947026	-0.0241966239475145	-0.0141673737743543	0.0324024679640676	-0.0702162215399505	0.0352268046860068	-0.00871337302531803	-0.0103877114414733	0.0153853464226692	-0.000881352078747936	0.0206505720033182	0.00839003067461453	0.00176348013157576	-0.000000000680141843240909
CON9	0.125912278566103	-0.231715463572859	-0.0403049378237673	-0.0587054395526409	-0.0642000866391657	-0.0155891871888861	-0.0579024285302171	0.0264989764626436	-0.0116730381446933	-0.0576528272707392	0.029547657044474	-0.00774281287398128	0.0000739791242420172	-0.0109692061691395	-0.0150577849052163	0.00413940359428177	-0.00248209256969262	0.00321578299917739	-0.00487577061499333	-0.000000000680141843240891
LW71	-0.00248281533419996	-0.13021314314067	0.0178759491424422	0.116792483215593	-0.112692150489121	0.109164269346614	0.134537746497794	0.0363729315605701	0.0367392577838173	-0.0265627430397945	-0.0200700033861728	-0.0159514095925068	-0.00165612263558223	-0.0183180702757193	-0.0108214951900445	0.0167088598543549	-0.0160130393077968	0.0020121361338777	0.000977628702901657	-0.000000000680141843240914
LW72	-0.0905128357340648	-0.0541784600039062	-0.0649517092600702	0.0517290489762047	0.0311158691148233	0.113232413008695	0.000148813200082889	0.0513759896668817	-0.0340501180676779	0.0187124033262172	0.0322062217330168	-0.0115285690623759	0.034097790266226	0.0368169518775558	0.014655808768942	-0.0092353580708357	0.0299778508620456	-0.00685527063652231	0.00232506465861886	-0.000000000680141843240885
LW73	0.123605766466598	-0.22644948686464	0.118300310106153	-0.0114009742104319	-0.0339156123247344	-0.0556117540107878	-0.0452532388951405	0.0484081294848093	0.0185633290141396	0.037786287177263	-0.0311148274589373	-0.0233765258445501	-0.00121567481316656	0.0271322895345028	0.012198405322959	0.00663379843171244	-0.00203079277000086	0.00305617918616008	0.00679558630999758	-0.00000000068014184324093
LW74	-0.117588638032279	0.0981590497184324	0.0346295774248259	-0.115490778176864	0.0429383991607407	0.0492318152449411	0.030526157384798	-0.0151298068410028	-0.01029257935132	0.0253492764580601	0.0188971894866174	-0.0384028980038574	-0.0142823278468937	-0.051644506249312	0.0141490067643602	-0.0109336605850778	0.00252553639231204	-0.000849643534974052	-0.00244625285804581	-0.000000000680141843240935
LW75	-0.0928328412600514	-0.110889469449484	0.0657735801872537	-0.0365376237879086	-0.0622597501881726	0.0217569613913045	-0.0158117524220689	-0.0144535754073277	0.0515555902657957	0.0683389401095032	0.0118377453821197	0.0439808569663697	-0.0383128277303813	-0.0192173338467457	-0.00905152392443812	-0.010230832353346	0.0179518153546235	-0.00260077851691757	-0.00468569323623955	-0.000000000680141843240881
LW76	0.101444032432965	-0.103688458992306	0.00597988224626179	0.00427609720420723	0.0495143017726939	0.0310586927305032	-0.0168510312477609	-0.0367734136053992	-0.0332416170134317	-0.0579338547572172	-0.0253258180527653	-0.00856067820607698	-0.0143388593871472	-0.000905759248262871	0.000928426386058915	-0.0148680608366596	0.00808827427281039	-0.0477065132047704	-0.00287436799148143	-0.000000000680141843240926
LW77	-0.0129056519099438	-0.0916962888235308	0.0336537926082019	0.10534342591249	0.0756921147638108	0.036508596769138	-0.103769221980977	-0.0454826742278143	0.0144170893747331	-0.0408028780476952	-0.00149374513647996	-0.0200066080214455	0.00582200114281105	-0.0162950420806656	0.0188438630347299	0.00794531886867007	-0.00758048283772694	0.0270508817151177	0.00267945929365824	-0.000000000680141843240924
LW78	0.0721495588515123	-0.124350217147988	0.083016278269073	0.00982384542138519	0.0638289850780026	-0.0841830878080889	0.0647574098658359	-0.00572153193840529	-0.0253359836408376	0.0109512428809511	0.00620701299996644	0.0163891537726559	0.0309108339671211	-0.0110117141668702	0.025464473303553	0.00995770170305858	-0.00663854978792813	-0.011617957049645	-0.000988568190557913	-0.00000000068014184324093
LW79	0.038308627570117	-0.0599866079500242	0.0315948218549278	0.0338000680336653	0.000128623303750852	0.0331745652145125	0.000258735349224597	-0.0899841828564133	-0.0417069885952627	0.00449633349402307	-0.0221680305148301	0.026978601976874	0.00982071255316901	-0.000123838724944066	-0.0221025142334765	-0.0195738364826635	-0.0186027798882871	0.0159839704261513	0.00651128461359122	-0.0000000006801418432409
LW80	-0.263849632136482	-0.0376896011222905	0.104488653328839	-0.160093753384789	-0.109408701964245	-0.00774072296004732	0.000242933882419604	-0.00637351841396663	-0.0279142995894646	-0.0271935577962947	-0.0563454778312897	-0.0190282669710043	0.0139205776860644	0.0101951703200329	0.00667750875888494	-0.00551090020633932	0.0112576605775911	0.00370470190617931	0.000324811138265446	-0.000000000680141843240918
MOD11	-0.13266892553692	0.0257085966111968	-0.0124912407530936	0.0733818671893054	-0.000474000488751559	-0.0468160656239002	0.0286033496493757	-0.03321011019854	-0.0946428264690621	0.0193368308478237	0.0271363335395973	-0.0533218831663366	-0.0415798723458679	0.0149101360886948	0.00175125433541092	0.0053635709240078	-0.0103388314076172	0.00393385762495261	-0.00574712452373801	-0.000000000680141843240908
MOD12	-0.0168336495510961	0.238949283660435	0.0123817901291136	0.0627208237407921	-0.0909515212887579	-0.0953202550429757	0.0488641150123288	0.016666469804049	-0.0384125217276372	-0.0360582167786835	0.0054970965071294	0.0384935036869368	-0.00793901202039599	0.00524428019431588	0.0231961207825898	-0.000194990767756859	0.0144205671660918	0.00885102415682579	0.00384411745424146	-0.000000000680141843240903
MOD13	0.106856073273988	0.150413687709767	-0.0215475393739619	0.0103370337773686	-0.0563506111878934	-0.0322274231120837	-0.0254907380747915	-0.00971528052530622	0.0120120749069854	0.0255324757749806	0.0105636026184811	-0.0459530920032365	-0.021411714286323	0.000834193904652861	-0.0372875328724182	0.00633017528886436	0.0151314893004811	-0.00447998544432302	0.0184693633744327	-0.000000000680141843240876
MOD14	-0.139782224849979	0.136868544034967	0.0407137194111223	0.0261312358777672	0.0405150954576269	-0.0359965623892663	0.00808609587398774	0.0319986066009553	0.0250514657750142	0.00636029054208202	-0.00103755814643815	-0.00737418895990507	0.0484558609871736	-0.00705772797295122	-0.0220430326338729	-0.0452706791442105	-0.00738108167908534	0.00770516904410843	-0.00408430511862308	-0.000000000680141843240925
MOD15	-0.303849163895975	0.0613284356426309	0.0623308392012913	0.144265088486009	0.0664807284027705	-0.0204808995261925	-0.0497374118448536	0.0463635755474041	-0.00886757557802769	0.0206737276598049	-0.0282578950934499	0.00811078112865481	0.0018553610912557	-0.0245440390918067	-0.0168926827069213	0.0131993995775005	0.0142140111063481	-0.0106585261171902	-0.000531414610447162	-0.000000000680141843240905
MOD16	-0.171185388385061	0.117692346808806	0.0467336629833017	-0.0398643152456891	0.0707339911977957	0.0421046177493932	0.0178121989266149	-0.00725099126410329	0.0658582387683306	-0.0433256903362222	-0.00702263593500516	0.00292548435036871	-0.0352931758285059	0.0366133983971506	0.027418309608562	-0.00805893016471704	-0.00938706016860628	0.00773647516592978	0.00624749364076747	-0.000000000680141843240921
MOD17	0.174600947947346	0.0640927865918604	-0.014282779339418	0.0491183751713332	-0.0224033550806896	-0.00651340262314599	-0.013218882828228	0.0230408945398812	0.0288131166932276	-0.0582172761819037	0.0244903655693886	0.0152255782020704	-0.0333855102821275	0.00250969853175228	-0.00327017116003645	-0.0241484859001965	0.0203193458662885	0.0067002917006237	-0.00903717541306416	-0.000000000680141843240951
MOD18	-0.15981627399051	0.0993640258094348	0.0426786316010751	-0.0492979054293042	0.0732024518209523	0.0133396079629182	0.00739001473775884	-0.0437173022005888	0.0178360513778009	-0.0230755166658487	0.0165405328435257	0.0454841984617986	0.00284935648080314	0.0169124286755267	-0.0259662615632642	0.040506074946323	-0.00106576244503325	-0.0113373745056241	0.00187912083422067	-0.000000000680141843240897
MOD19	0.125822643820502	0.161741947260559	-0.00721982309830292	0.0526827097613334	-0.0516464425816787	0.00937356158764915	-0.0460174791152602	0.00664515246706342	0.0407663577583857	0.0542597320620751	-0.0184945057891591	-0.00147793637246779	-0.00655712557532244	0.022306740003413	0.0144553752508457	-0.006388755443275	-0.0377283044620246	-0.0219380576488144	-0.00747426531181974	-0.000000000680141843240954
MOD20	0.0656268094284033	0.0283817649344168	-0.17285406343459	-0.0322791472130016	0.0417762027713626	-0.0493222903858385	0.0524405187295215	-0.0467916033639365	0.0397311392261254	0.0006043760763327	-0.0182871785146355	-0.0235725040614074	0.01331771836599	0.00501957431981574	-0.00927530510469665	-0.00978684708093313	-0.00508168467119418	-0.00344863174153254	0.00158411607411452	-0.000000000680141843240924
