# Supplementary material for: Liuwei Dihuang formula ameliorates chronic stress-induced emotional and cognitive impairments in mice by elevating hippocampal O-GlcNAc modification
Source: Front Neurosci. 2023 Apr 20;17:1134176. doi: 10.3389/fnins.2023.1134176 (PMC10157057; doi:10.3389/fnins.2023.1134176)
Supplement: Supplementary file 5 [file Table_4.XLS]

	eigenvaluespre
PC1	0.332494702495598
PC2	0.233799065865029
PC3	0.0833050583185408
PC4	0.0619154609245544
PC5	0.0565107647688189
PC6	0.0356164014576395
PC7	0.0276773342410814
PC8	0.0207758619270258
PC9	0.0192395212732601
PC10	0.016038356223674
PC11	0.0110356805772487
PC12	0.00928424209808177
PC13	0.00695070694038339
PC14	0.00542926623039209
PC15	0.00446046734034328
PC16	0.00353363087861149
PC17	0.00329870410440401
PC18	0.00242109093211419
PC19	0.000688000848451512
PC20	0.00000000000000000660055310486503
PC21	0.000168848819674426
PC22	0.00127144755544106
PC23	0.00176625227494653
PC24	0.00310963001797305
PC25	0.00434327573895654
PC26	0.00463767177458101
PC27	0.00739147127301763
PC28	0.00805478909299904
PC29	0.00932031965452551
PC30	0.0254619763526329
