# Supplementary material for: Liuwei Dihuang formula ameliorates chronic stress-induced emotional and cognitive impairments in mice by elevating hippocampal O-GlcNAc modification
Source: Front Neurosci. 2023 Apr 20;17:1134176. doi: 10.3389/fnins.2023.1134176 (PMC10157057; doi:10.3389/fnins.2023.1134176)
Supplement: Supplementary file 6 [file Table_5.XLS]

	PC1	PC2	PC3	PC4	PC5	PC6	PC7	PC8	PC9	PC10	PC11	PC12	PC13	PC14	PC15	PC16	PC17	PC18	PC19
CON1	-0.149584322108381	0.265606269026158	0.277708492099488	0.0824562870866488	0.0837606213056883	0.0661091638265335	-0.0161683226431566	-0.0620024533612386	0.0252206646608124	-0.00413024218470503	0.0305164712903119	-0.0237468885036111	0.0126234966287072	0.0353635494531492	0.0162015209705659	-0.0202053682753995	0.000390368450784414	0.000945364451843525	-0.000000000680141843240914
CON10	0.134092732278038	-0.0277417887344629	0.0257799024031723	0.1163991639426	0.00866799470858329	-0.225727205079281	0.049169298675043	-0.0334008220987259	-0.0906895453038883	-0.0950326355970137	-0.0105178022060665	-0.00141172047607759	0.00888230342591296	0.0301404616153129	-0.0071325770762405	-0.0263626540600705	-0.0107096487875912	-0.00262798799099923	-0.000000000680141843240951
CON2	-0.165548030723551	0.222741285984672	-0.0747596641463362	-0.0440877627475622	-0.0351162679810914	0.0610325295820389	0.0727430848853372	0.0157819275056861	0.0195018933996981	0.00071390811137938	0.0377061385645925	0.029979263146854	-0.0703487160298972	0.00666221913450575	-0.0047259903572042	0.0278627179690363	-0.0102375567583189	-0.0122665651217637	-0.00000000068014184324094
CON3	0.0765394724789001	-0.125663433800575	0.0377659247102264	-0.145156874348624	-0.0198441986036301	0.0373118125408699	0.00774307893626734	0.00451901146839532	-0.0280357154252272	-0.00170871776401794	0.055522330529561	0.00488839463483408	0.00849335085317707	-0.0319526892004827	-0.0234247045266083	-0.0240134399075842	-0.0108478943806861	-0.00681961439971272	-0.000000000680141843240942
CON4	-0.121721539522982	-0.0513736963266051	-0.136863394649828	-0.0671431202503008	-0.125762003786067	-0.0260781354254269	0.0530139875777338	-0.00122697469269782	0.0184373528096333	-0.00986779457637653	0.0329288732613979	-0.042695503566039	0.00287026343769846	-0.0106575252495854	0.00744739662959653	-0.011172357163916	-0.00668083732375436	0.0437118305529174	-0.000000000680141843240918
CON5	0.173080617746976	0.0938925513918811	-0.0655185024689614	-0.106389294459966	0.0203007082169794	0.0827586423255758	0.0656917454972283	-0.0512815679377845	0.0292702594554302	0.0263273376382823	0.0248565054802502	0.00867137469189826	0.0249332277055254	0.050165269484457	-0.0243512104577534	-0.0261943882159425	0.0384356297127992	0.00666148984038375	-0.000000000680141843240936
CON6	0.105141226020486	0.0452189039924995	-0.149885156712597	-0.0448372017211355	-0.0087924927649185	0.0109324082752578	-0.00561067760733119	-0.0300900987631384	-0.0296575246141871	0.013379225086283	0.0590204665852303	0.00537367436607494	-0.0314832696121638	0.0229489763751123	0.0368739105625484	-0.0102902466770983	-0.0263821767068847	-0.0028689664311657	-0.000000000680141843240908
CON7	0.277311692619927	0.0517475555326499	0.0215607778246592	-0.0788531270666354	0.108329430269445	-0.0505138948434355	0.0923134794192744	-0.0365481677324508	0.0610531688201594	-0.0575462553274929	0.0259018440707903	-0.0245727000480627	0.00501280471804779	-0.0256369157473697	-0.0390890284405578	0.0326143545867862	-0.0210220877893466	-0.00380996882197327	-0.000000000680141843240877
CON8	-0.0539886317447642	-0.0581026343578143	0.109835711824229	0.0154783706165644	-0.1240382754511	-0.00994784407987979	0.10765242351013	-0.0359033850675863	-0.0226543915617234	-0.0320854088555166	0.0205488200475121	0.000484427143104037	-0.030334240093421	-0.0322328808381012	0.0044046982767483	-0.0103207550642411	0.0425009054304105	-0.0162100360899371	-0.000000000680141843240864
CON9	-0.27388697021089	0.0754882972552246	-0.177439364597683	0.0422379154743511	0.156839801763192	-0.151396263530152	-0.040422741625792	-0.0800937733209551	-0.0229258648311929	0.0545993503632843	0.0602763298808726	0.0178236832688332	-0.00621073867709755	-0.00603983689695973	0.0139994306081084	0.0212153897060307	0.0179655143470619	0.000731030304468457	-0.0000000006801418432409
LWM71	-0.0726543139087461	-0.0348486366420547	-0.113821530007207	-0.0174380942538009	-0.053709507473402	-0.035882965793217	-0.0316109935079149	-0.022087097406135	-0.0263943602590462	0.00705764252555358	-0.0571458991076612	-0.0181631910464252	-0.000678202508526908	-0.0342798431029487	-0.00643414614496655	0.0193042303008364	0.0210487945030622	0.00179076481659628	-0.000000000680141843240936
LWM72	-0.181560985723536	-0.0611310242638146	-0.0566536806968601	-0.15187088777144	-0.0722735407994915	-0.0549881941972188	-0.0872789665980169	0.0261250770894919	0.10463637694064	-0.0862798436394224	-0.0332628085181034	0.040846720830344	0.0296218453172062	0.0414753354197826	0.0131230569021725	0.00228742769628528	-0.00618002469197249	-0.0143397957002922	-0.000000000680141843240878
LWM73	-0.160151222774369	0.0446456515047891	0.162920794425348	-0.00669821769977683	-0.0708408513871219	0.0479857665720701	0.0880215475152997	-0.0785125336350589	-0.0271365074109392	-0.00455491056437185	-0.0375404808541688	0.00632647661688148	0.0568496213955798	0.0000960300920501485	0.00976698147261108	0.0370576126016813	-0.0162417029672483	0.0107551600697283	-0.000000000680141843240955
LWM74	0.340757585318004	0.0284655643944318	0.0548974465763819	-0.0658285561273662	0.0910586719127963	-0.0770848107623188	-0.00920356562887984	0.0366972300539341	0.11494689091092	0.0472007658707383	-0.0469688544597766	-0.0363299663488251	-0.0238683391085548	-0.00923226537839371	0.0342103424778091	0.000967001115808452	0.0132439186820178	0.00574949976398534	-0.000000000680141843240954
LWM75	-0.253742301672904	-0.237322853379238	0.0871390154686765	-0.0234911435404308	0.0820736410075794	0.0182280780234835	-0.00479895312363148	-0.0745924950399127	0.0618092081536937	0.0345243862795907	-0.0294333394324333	0.0183670217536335	-0.019502947488742	-0.0204317474965169	-0.0195162399680848	-0.0237964983419066	-0.0176594969439042	0.000286569267369909	-0.000000000680141843240914
LWM76	0.0812822858014544	0.160074831138145	-0.0752255696438811	-0.069585907382812	-0.0342907997225185	0.0759005980843275	0.0117105564525347	-0.0160433309196558	-0.0879684669050933	0.0202560373118429	-0.0747240072743771	-0.0329654232336983	-0.0238076976586297	0.0155919716705973	0.0167360261548283	0.00240696791244709	-0.00955062592350319	-0.0118378336354613	-0.000000000680141843240883
LWM77	-0.278454759051944	-0.237801298576623	0.148787975948536	-0.0705115415279551	0.136481840976007	0.0210943136883618	0.0191002033121507	0.146093663579872	-0.0507798275835944	-0.0214912294282566	0.0277982572588752	-0.0208223278892409	-0.00524066537318164	0.00629667671207639	0.00181959543267754	0.00713009523976937	0.010088008079896	0.000810097186668098	-0.000000000680141843240926
LWM78	0.103412728313063	0.0774746159542382	-0.0439284250401642	-0.0636971300116457	-0.00574876463829243	-0.000583934137755872	-0.0410982787226847	0.0418215139170847	-0.0324312860899261	0.037666312060503	0.027739999861845	0.00748126799410935	0.0746905403526796	-0.0149480102070533	-0.0366829533932046	0.00870410956155599	0.00357349585973523	-0.0156351312245203	-0.000000000680141843240887
LWM79	0.0686668448980722	0.00747303830600559	0.102980579003113	0.152176425914324	-0.117783392101459	-0.0839772299047361	0.0506308975707598	0.155027329097779	0.0257853209127025	0.108675936230783	0.0339665464148389	0.0185344294756325	-0.00563120410971393	0.0254690335388623	-0.0149994271439885	0.00800936401846145	-0.00925124453989987	0.000442240965968586	-0.0000000006801418432409
LWM80	-0.172226426482253	0.289622274859771	0.00576399915317631	-0.0520139663741303	0.0483650091513131	-0.0579943816566412	0.0420874720801999	0.0734609066276895	-0.022661804631358	0.0454151956446695	-0.101651509151106	0.00743536585697556	0.0169219050639637	-0.0231972749885253	0.00141015114188351	-0.0233423907616551	-0.0049355055284936	0.00232308185470659	-0.000000000680141843240889
MOD11	0.203829503561853	0.0880270464037554	0.0760373916317143	-0.0181111772097673	0.0168681200001926	0.0430086515400266	-0.06541118875921	0.0316694213184501	-0.0401407083645813	-0.0241333085752425	0.0336983259434649	0.0722176480628553	0.00829233114693935	-0.056425403671314	0.0522604178879867	-0.0179984397482727	-0.00549858968774555	0.00689998604715483	-0.000000000680141843240923
MOD12	0.106401353328891	-0.14164858714516	-0.0881224605106922	0.111435080439338	0.116041978239274	0.124159471639021	0.0196183800700885	0.0485254601326264	-0.0346493435492323	-0.0344782805117898	-0.00255944189534947	-0.00503219298907288	0.0122556741922201	0.0167458408649044	0.00754998583431034	0.0180697379955984	-0.00263217068428796	0.0113018409597936	-0.000000000680141843240893
MOD13	-0.00405115048924343	-0.135537849093716	-0.0902061444978801	0.236284686409203	-0.0305053828471433	0.0456996631638971	0.0810377497029707	-0.0260375549808327	0.0949663215410166	-0.010007522417971	-0.0150446534990813	0.01103318318133	0.0152155049383441	-0.0222373488095837	0.0258980083776881	-0.00958731035272152	-0.00395395574623566	-0.0134100420911718	-0.000000000680141843240904
MOD14	-0.0350806155797016	-0.0416299274511965	-0.233375625603072	0.104953282020259	0.0511852024956659	0.0831471012996962	0.00698115445120858	0.0708919508482569	-0.00330400847758604	-0.0489764539436258	-0.0258522729954736	-0.0297430640558178	0.0124024681545667	0.00245597985004244	0.000547094509004755	-0.0119037895313691	0.00570886154941266	-0.00822905318023359	-0.000000000680141843240928
MOD15	-0.00200364321808316	0.0139646610768652	-0.0966004133782912	0.0897647437521245	-0.00539427535903985	0.0360295616370621	-0.061130581498633	-0.0195920437050117	0.00559139566421152	0.0283825508632536	-0.0216101743859042	0.0624186743824079	-0.00858116798243361	0.00319124421367642	-0.056163121949857	-0.0138548847651071	-0.00386259907999872	0.0132258617519445	-0.000000000680141843240956
MOD16	-0.126547417288426	0.116021482796411	0.00373102115214134	0.0092951440955667	-0.0975769416207159	-0.00725227680349075	-0.126482623542863	0.0323249973612421	0.0327585681285069	-0.0308138656510119	0.0519713405794032	-0.0784979248462284	0.00478992409649136	-0.0101734667405213	-0.00170024131378929	-0.00751559161673625	-0.00346531589176566	-0.00483666366761292	-0.000000000680141843240942
MOD17	0.075383347201338	-0.261650726140479	0.0622374522768971	-0.0573060823836478	-0.0130081929657843	0.00245322000357428	-0.0408611595579307	-0.0454274709146576	-0.0417064928466293	0.0547058644031329	-0.0353406774855713	-0.0259113757119017	-0.0499376950154319	0.0176979978630678	-0.0155914380335241	-0.00884866226919886	-0.0116103332260418	-0.00624597672315159	-0.000000000680141843240899
MOD18	0.102569015460271	-0.0735335444866927	0.0566658077522946	0.121342903953093	-0.0382931858551807	0.0257092692600486	-0.114891670858534	-0.0749973054805344	-0.0153580823040096	0.0617049901025008	0.00847043680811486	-0.0354219022916465	0.0252021611766006	-0.00522915545810454	0.00337208584589096	0.0161803926647353	-0.000473920546612628	-0.00580292134521851	-0.000000000680141843240891
MOD19	0.0958761600046099	0.129425933441015	0.123453231751019	0.0820915161384498	-0.0199810537466468	0.0214402233123717	-0.10584447086504	0.0156425137695316	0.00070246338461151	-0.0953055844850699	-0.0276792582204037	0.0212095121533689	-0.0545796353503308	-0.00255586864074298	-0.0320234209199848	0.0189463630326252	0.0144693379037806	0.0147068530603362	-0.000000000680141843240899
MOD20	0.106857765467892	-0.22190396266008	0.0451344079523805	-0.0808954349655263	-0.047013892943116	-0.0215733385606624	-0.0167008651166064	-0.0107439277136626	-0.0181859546238232	0.015802551030088	-0.0115915070915859	0.0422230634475098	0.0111470964044647	0.030929646138605	0.0362137966413336	0.0246510123495655	0.0137708526853317	0.00459888552934394	-0.000000000680141843240923
