# Supplementary material for: Liuwei Dihuang formula ameliorates chronic stress-induced emotional and cognitive impairments in mice by elevating hippocampal O-GlcNAc modification
Source: Front Neurosci. 2023 Apr 20;17:1134176. doi: 10.3389/fnins.2023.1134176 (PMC10157057; doi:10.3389/fnins.2023.1134176)
Supplement: Supplementary file 7 [file Table_6.XLS]

	eigenvaluespre
PC1	0.247710037936013
PC2	0.194193960334352
PC3	0.122373194508762
PC4	0.0830741041028614
PC5	0.055719960527675
PC6	0.0493521089378671
PC7	0.0379894592472858
PC8	0.0334787257847295
PC9	0.0239939496958065
PC10	0.0215700596756797
PC11	0.0163073412449869
PC12	0.00986903216908137
PC13	0.00853349413515856
PC14	0.00601987743998031
PC15	0.00568719864969315
PC16	0.00339822576897258
PC17	0.00237096530836165
PC18	0.00133622283297529
PC19	0.00000000000000000449466111806984
PC20	0.000233125319529926
PC21	0.000785729837834623
PC22	0.00175252129984912
PC23	0.00201487815928697
PC24	0.00381147601352658
PC25	0.00404035026423388
PC26	0.00539453267530097
PC27	0.00673282823315878
PC28	0.0103554159201832
PC29	0.0133625188963897
PC30	0.0285387050804647
