# Supplementary material for: Liuwei Dihuang formula ameliorates chronic stress-induced emotional and cognitive impairments in mice by elevating hippocampal O-GlcNAc modification
Source: Front Neurosci. 2023 Apr 20;17:1134176. doi: 10.3389/fnins.2023.1134176 (PMC10157057; doi:10.3389/fnins.2023.1134176)
Supplement: Supplementary file 8 [file Table_7.XLS]

OTU ID	CON	LWM	MOD
d__Bacteria; k__norank_d__Bacteria; p__Bacteroidota	0.525059360286	0.539253466461	0.407465953633
d__Bacteria; k__norank_d__Bacteria; p__Firmicutes	0.433818734565	0.408731585554	0.5465058769
d__Bacteria; k__norank_d__Bacteria; p__Actinobacteriota	0.0272561582578	0.0265346934653	0.0200138784324
d__Bacteria; k__norank_d__Bacteria; p__Campilobacterota	0.00142940587592	0.0126151759563	0.0130403680196
others	0.0124363410156	0.0128650785635	0.0129739230149
