# Supplementary material for: Liuwei Dihuang formula ameliorates chronic stress-induced emotional and cognitive impairments in mice by elevating hippocampal O-GlcNAc modification
Source: Front Neurosci. 2023 Apr 20;17:1134176. doi: 10.3389/fnins.2023.1134176 (PMC10157057; doi:10.3389/fnins.2023.1134176)
Supplement: Supplementary file 9 [file Table_8.XLS]

OTU ID	LW71	LW75	LW72	LW74	LW76	LW73	LW78	LW79	LW77	LW80	MOD11	MOD12	MOD18	MOD13	MOD14	MOD16	MOD17	MOD15	MOD19	MOD20	CON3	CON4	CON8	CON7	CON1	CON6	CON10	CON9	CON5	CON2
d__Bacteria; k__norank_d__Bacteria; p__Bacteroidota	0.468582780296	0.564943237107	0.420132987763	0.365077861455	0.615471799946	0.781769416742	0.651890391206	0.591251934195	0.534969807489	0.447803479311	0.487836626569	0.411614520943	0.350239016858	0.432125402507	0.364288619067	0.321377682677	0.498249362056	0.292102444915	0.450853275345	0.464745221253	0.713865941133	0.353388879987	0.518937516401	0.378701203366	0.567212503302	0.641044823975	0.425610208792	0.701427837699	0.576398973309	0.407452516919
d__Bacteria; k__norank_d__Bacteria; p__Firmicutes	0.484455718883	0.375679532922	0.479637576479	0.592325949783	0.33100656652	0.168738037675	0.325754192649	0.374408411403	0.391285119951	0.520579519262	0.480443259476	0.560321198709	0.61255473063	0.515051461013	0.583251031197	0.636962791404	0.4580489783	0.619579830018	0.49098853642	0.507269780532	0.254919614148	0.590301462678	0.444598652943	0.580730409249	0.395323176386	0.344605234095	0.529328218895	0.251799349426	0.387956210247	0.52740402845
d__Bacteria; k__norank_d__Bacteria; p__Actinobacteriota	0.0358699198076	0.0184301005514	0.0770521753909	0.0321444923349	0.0258762855686	0.00623300090662	0.0108790978204	0.0211450436044	0.0168488408915	0.0101045439579	0.0207471011721	0.014009298926	0.00915878757112	0.0309637838692	0.0185325045024	0.0158500100379	0.0242765018891	0.00947319251715	0.0356639047469	0.0207064412888	0.023581498887	0.0462723464646	0.0226550427151	0.0202605982749	0.0319058004424	0.00587820362097	0.0184690040295	0.014709809964	0.0262995729267	0.057646126093
d__Bacteria; k__norank_d__Bacteria; p__Campilobacterota	0.00326222970966	0.0334803762569	0.00888001359619	0.00218401511444	0.000527720308237	0.0320401430442	0.000408907732122	0.00463559437254	0.0394850347787	0.00506942157831	0.00580051039924	0.00466976630865	0.00210461746727	0.0135013648474	0.02035670714	0.0121923154137	0.00410460308983	0.0534953403058	0.0160520673657	0.000918596010836	0.000262181548355	0.00299860370362	0.000332390588098	0.00463518863225	0.000554297880717	0.000748135006306	0.00292663506905	0.000616332819723	0.000316152160284	0.000574507933955
d__Bacteria; k__norank_d__Bacteria; p__Deferribacterota	0.000238580978766	0.00140123256568	0.00347340244731	0.00106306277859	0.00902521663518	0.00216581041604	0.00278702901631	0.000492046330047	0.00790028281593	0.00668148392054	0.00110757777308	0.000131971656549	0.0181747995854	0.000424982428611	0.00559460872596	0.00264411659575	0.000361007259708	0.018878027662	0.000519451418561	0.000930297870847	1.48404650012e-05	0.000148785679951	7.58083797417e-05	0.00215504810843	0.000222755223092	0.000413255527293	0.0128632067097	0.000130114706386	6.4302134295e-05	4.02155553768e-05
d__Bacteria; k__norank_d__Bacteria; p__Desulfobacterota	0.000321353971399	0.00288679857282	0.00492330897349	0.00335233163349	0.0104224760877	0.000132215170746	0.00197997428186	0.00183222515004	0.00632241015953	0.00430111952585	0.000433896447187	0.000664934115688	0.00497599255452	0.000414085443262	0.00293963864521	0.00495527036092	0.000499475797678	0.00160070180236	0.000886123008133	0.00147443436134	0.00105861983675	0.00149930185181	0.00103216024725	0.00056104658784	0.00207214161016	0.0011400152477	0.00544978184733	0.000178051703475	0.00068588943248	0.00199354253082
d__Bacteria; k__norank_d__Bacteria; p__Verrucomicrobiota	0.0016359838544	0.000544923775543	0.000536412304555	0.000136829862591	0.00516326347036	0.000522564722474	0.00110297480375	5.82686443476e-05	0.000431321591194	0.000102897596312	5.70916377878e-05	0.000908574097009	0.001750322567	0.000479467355356	9.8762563179e-05	0.000636546587865	0.00790259727415	0.00266593752136	0.00195048915009	0.00119358972109	3.95745733366e-05	0.000274681255293	0.00555150596262	0.00668012479354	1.55410620762e-05	0.0	0.00201206160997	0.0252080123267	8.03776678688e-05	8.61761900932e-05
others	0.00563343249862	0.00263379824846	0.00536412304556	0.00371545703806	0.00250667146412	0.00839881132266	0.00519743248987	0.00617647630085	0.00275718232346	0.00535753484799	0.00357393652552	0.00767973524456	0.00104173276646	0.00703945253545	0.00493812815895	0.00538126692357	0.00655747433387	0.00220452525805	0.00308615254556	0.00276163896252	0.00625772940885	0.00511593837984	0.00681692276292	0.00627638098734	0.00269378409321	0.0061703325282	0.00334088304758	0.00593049135422	0.00819852212261	0.00480288632786
