# Supplementary material for: Liuwei Dihuang formula ameliorates chronic stress-induced emotional and cognitive impairments in mice by elevating hippocampal O-GlcNAc modification
Source: Front Neurosci. 2023 Apr 20;17:1134176. doi: 10.3389/fnins.2023.1134176 (PMC10157057; doi:10.3389/fnins.2023.1134176)
Supplement: Supplementary file 10 [file Table_9.XLS]

OTU ID	CON	LWM	MOD
d__Bacteria; k__norank_d__Bacteria; p__Bacteroidota	0.529342501687	0.496386918627	0.547848400384
d__Bacteria; k__norank_d__Bacteria; p__Firmicutes	0.387947470532	0.400607966542	0.326047987462
d__Bacteria; k__norank_d__Bacteria; p__Actinobacteriota	0.0406311413929	0.0459608172427	0.0873368562305
d__Bacteria; k__norank_d__Bacteria; p__Campilobacterota	0.00432228354012	0.0336803775367	0.0144157275771
d__Bacteria; k__norank_d__Bacteria; p__Proteobacteria	0.0137043415589	0.0092587733286	0.0080696404899
d__Bacteria; k__norank_d__Bacteria; p__Verrucomicrobiota	0.0115903405448	0.000611599807841	0.00189002145814
others	0.0124619207449	0.0134935469156	0.0143913663982
