# Supplementary material for: Liuwei Dihuang formula ameliorates chronic stress-induced emotional and cognitive impairments in mice by elevating hippocampal O-GlcNAc modification
Source: Front Neurosci. 2023 Apr 20;17:1134176. doi: 10.3389/fnins.2023.1134176 (PMC10157057; doi:10.3389/fnins.2023.1134176)
Supplement: Supplementary file 11 [file Table_10.XLS]

OTU ID	LWM74	LWM79	LWM77	LWM71	LWM73	LWM76	LWM75	LWM80	LWM78	LWM72	MOD17	MOD19	MOD12	MOD14	MOD16	MOD20	MOD15	MOD11	MOD13	MOD18	CON2	CON10	CON5	CON6	CON4	CON8	CON9	CON3	CON1	CON7
d__Bacteria; k__norank_d__Bacteria; p__Bacteroidota	0.87206452254	0.678573949876	0.241106365852	0.473323338331	0.387318635764	0.5393912265	0.313464621569	0.361195722959	0.611816635913	0.35912221969	0.532224766338	0.570789234956	0.584321199682	0.432999362077	0.395069494957	0.625403167072	0.501275689576	0.714608908504	0.537278670301	0.586058947892	0.424602851324	0.545171515906	0.669969716717	0.646141802729	0.432516315555	0.492109073359	0.267969488166	0.585026858495	0.323173842639	0.76494452724
d__Bacteria; k__norank_d__Bacteria; p__Firmicutes	0.0808022258289	0.257159665843	0.649822239116	0.412393803098	0.535778217449	0.425731125037	0.496398746142	0.584290906035	0.313795723434	0.37671989203	0.360065312864	0.344501562343	0.265069325179	0.375999099403	0.513810525488	0.303681045425	0.340719609458	0.26085747135	0.175740412355	0.274426895494	0.519918533605	0.366617608212	0.251063748227	0.287184075151	0.405072171085	0.457046332046	0.561887862098	0.379343375531	0.590448304164	0.189733399569
d__Bacteria; k__norank_d__Bacteria; p__Actinobacteriota	0.0134145937531	0.0169431697847	0.0375645640945	0.0777811094453	0.0499104955719	0.0237242614145	0.13866622	0.0275822952335	0.0504540685264	0.0417331253396	0.0691415487407	0.0244733393811	0.118146022703	0.164227550752	0.0252619576543	0.0381422061302	0.118187114531	0.00539628379631	0.251409364	0.102350453924	0.00915139171758	0.04400166044	0.0469199218001	0.0280026839633	0.0382219765736	0.0319498069498	0.147627497523	0.0117200706209	0.036778243606	0.0201026660043
d__Bacteria; k__norank_d__Bacteria; p__Campilobacterota	0.0165612268557	0.00503588657489	0.0214207454777	0.0144527736132	0.00739589221783	0.00428976424948	0.0248139551578	0.0114068441065	0.0094069973588	0.195379734633	0.00362223640254	0.0496119342808	0.00253424370628	0.0016886187099	0.0412448149095	0.0069500801132	0.0163931132853	0.00732485257575	0.0039965063653	0.0091613812544	0.00358452138493	0.00477376504774	0.00132249779584	0.0077387609036	0.00187070853086	0.0	0.0018897057129	0.00178430562338	0.0219161065637	0.000165590329525
d__Bacteria; k__norank_d__Bacteria; p__Proteobacteria	0.0122718691001	0.0206141899047	0.00979361849608	0.00757621189405	0.0026144714528	0.000876603998806	0.00959536742361	0.0075205344201	0.00622309056044	0.0156345853855	0.00957171277354	0.00147162584417	0.010911908851	0.00709219858156	0.00375489020386	0.0174792433985	0.0114912509794	0.00406112079516	0.00780774422359	0.00779339219832	0.00184657162254	0.0302275557568	0.0167516387473	0.0136882129278	0.0136901851576	0.00699806949807	0.0102551102712	0.014518613125	0.00321643264346	0.0180162278523
d__Bacteria; k__norank_d__Bacteria; p__unclassified_k__norank_d__Bacteria	0.000828061342784	0.00183551006001	0.00433781275854	0.00735632183908	0.00350951573394	0.00356236944196	0.00859036634682	0.00231077873243	0.00285827996671	0.00438189052285	0.00771367441162	0.00185465174882	0.0180538683869	0.0166047506473	0.00460023197751	0.00522296439645	0.00918094702373	0.0026703260023	0.0221792869809	0.00901629150603	0.00260692464358	0.00275482093664	0.00440832598612	0.00337732050995	0.00529325482026	0.00535714285714	0.00456294794091	0.00508996656775	0.00159712517469	0.00102666004305
d__Bacteria; k__norank_d__Bacteria; p__Verrucomicrobiota	3.31224537114e-05	0.00178844569949	6.70795787402e-05	0.00121939030485	0.00226116449972	3.73022978215e-05	0.000215357373597	0.000315106190786	0.000488440247476	0.000210330745097	0.0124244585413	2.01592581393e-05	0.000837766514472	0.000788022064618	0.00070772799654	0.00085315354683	0.000100447998071	0.0	0.000661673239288	0.00163744144592	0.000162932790224	0.00235857956904	3.83332694446e-05	0.00476403489152	0.101188325078	0.0	0.000437858640795	0.00167161263664	0.00583394334642	0.000910746812386
d__Bacteria; k__norank_d__Bacteria; p__Deferribacterota	0.000463714351959	0.00910695375927	0.0245958455381	0.000299850074963	0.00124835123422	0.00123097582811	0.00756143667297	0.00109236812806	0.00238793009877	0.00620475698035	1.87680642619e-05	0.0045156738232	0.0	1.87624301099e-05	0.0119723986081	6.24258692802e-05	0.000883942383028	0.000111263583429	0.0	0.000227998176015	0.026938221317	0.000132080455866	0.0	4.47327219861e-05	0.0	0.000820463320463	6.91355748623e-05	0.000150257315653	0.00343825558439	0.000778274548766
d__Bacteria; k__norank_d__Bacteria; p__Desulfobacterota	0.00198734722268	0.000753029768208	0.000670795787402	0.00229885057471	0.00756076879593	0.000876603998806	0.000406786150128	0.000504169905258	0.00115778429031	0.00050829930065	0.00501107315791	0.00193528878137	8.37766514472e-05	0.000318961311869	0.00318477598443	0.000603450069709	0.00162725756876	0.000519230056003	0.000688140168859	0.00870538490238	0.0111880515954	0.000867957281407	0.0094683175528	0.00776112726459	0.00210454709721	0.00480212355212	0.00320328163529	0.000563464933699	0.0124886315743	0.00213611525087
d__Bacteria; k__norank_d__Bacteria; p__Cyanobacteria	0.00112616342619	0.00767149076362	0.010330255126	0.000859570214893	0.0	0.000111906893465	4.78571941327e-05	0.0001470495557	0.000560801765621	8.76378104569e-05	0.00020644870688	0.00030238887209	4.18883257236e-05	5.62872903298e-05	0.00027522755421	0.00153983810891	0.0001406271973	0.00398694507288	0.000211735436572	0.000186543962194	0.0	0.0028491641194	5.74999041668e-05	0.000693357190785	4.2516102974e-05	0.000796332046332	0.00184361532966	0.0	8.87291763714e-05	0.00215267428382
others	0.000447153125104	0.000517707965643	0.000290678174541	0.0024387806097	0.00240248728095	0.000167860340197	0.000239285970664	0.00363422473374	0.0008502478382	1.75275620914e-05	0.0	0.000524140711622	0.0	0.000206386731209	0.00011795466609	6.24258692802e-05	0.0	0.000463598264288	2.64669295715e-05	0.000435269245119	0.0	0.00024529227518	0.0	0.000603891746813	0.0	0.000120656370656	0.000253497107828	0.000131475151196	0.00102038552827	3.3118065905e-05
