# Supplementary material for: Liuwei Dihuang formula ameliorates chronic stress-induced emotional and cognitive impairments in mice by elevating hippocampal O-GlcNAc modification
Source: Front Neurosci. 2023 Apr 20;17:1134176. doi: 10.3389/fnins.2023.1134176 (PMC10157057; doi:10.3389/fnins.2023.1134176)
Supplement: Supplementary file 12 [file Table_11.XLS]

## Sheet: Supplementary Table 11_LDA valu
Species name	group	Mean	LDA_value	Pvalue
g__unclassified_o__Erysipelotrichales		1.06155		-
g__Eubacterium_siraeum_group		3.21045		-
g__Eubacterium_brachy_group		2.42547		-
g__Butyricicoccus		2.16339		-
g__Aequorivita		0		-
g__unclassified_f__Anaerovoracaceae		1.82529		-
g__Parabacteroides	CON	3.66161	3.38144	0.00534415
g__Hydrogenoanaerobacterium		0.275741		-
g__norank_f__Christensenellaceae		2.22378		-
g__Erysipelatoclostridium		3.45089		-
g__Blautia		3.4951		-
g__unclassified_c__Bacteroidia		0.870262		-
g__Sphingobacterium		0		-
g__Akkermansia		4.06954		-
g__Monoglobus		3.7449		-
g__Nautella		0.322366		-
g__norank_f__norank_o__norank_c__norank_p__WPS-2		0		-
g__Ileibacterium		5.07005		-
g__Erysipelotrichaceae_UCG-003		1.26143		-
g__Marvinbryantia		2.82637		-
g__Negativibacillus		1.35702		-
g__norank_f__Ruminococcaceae		3.16318		-
g__Lactococcus		1.21637		-
g__Ruminiclostridium		0.36258		-
g__Family_XIII_AD3011_group		2.2993		-
g__Enterorhabdus		4.196		-
g__Erythrobacter	MOD	0.786715	3.5663	0.0402901
g__Staphylococcus	CON	4.4315	4.16666	0.0445004
g__Roseburia		2.86386		-
g__Desulfovibrio	CON	3.7304	3.24446	0.0201247
g__Shuttleworthia		0		-
g__Simplicispira		0.304475		-
g__Family_XIII_UCG-001		2.00333		-
g__Eubacterium_nodatum_group	CON	2.41115	2.53104	0.0100139
g__unclassified_o__Bacteroidales		3.44824		-
g__Phascolarctobacterium		0		-
g__norank_f__Coriobacteriales_Incertae_Sedis		0		-
g__Corynebacterium		0.574822		-
g__UCG-009		1.28694		-
g__Glutamicibacter		0.322366		-
g__UCG-002		0		-
g__UCG-005		1.29286		-
g__norank_f__Peptococcaceae		2.54671		-
g__Bifidobacterium		4.89801		-
g__unclassified_o__Coriobacteriales		0.622093		-
g__Motilimonas		0		-
g__Candidatus_Soleaferrea		1.62775		-
g__norank_f__Clade_IV		0		-
g__Eubacterium_fissicatena_group		3.51123		-
g__Rodentibacter		1.19261		-
g__Odoribacter		3.98313		-
g__Helicobacter	LWM	4.49159	4.1404	0.00772552
g__norank_f__Mitochondria		0.558478		-
g__Christensenellaceae_R-7_group		0		-
g__unclassified_f__Clostridiaceae		0		-
g__Coriobacteriaceae_UCG-002		3.95592		-
g__Romboutsia		2.86676		-
g__unclassified_p__Firmicutes		3.11398		-
g__norank_f__Erysipelatoclostridiaceae		2.1046		-
g__Roseomonas		0		-
g__Tuzzerella		1.63387		-
g__unclassified_k__norank_d__Bacteria	MOD	3.98721	3.42611	0.0305304
g__Prevotella		0.273746		-
g__norank_f__Flavobacteriaceae		1.50574		-
g__Bilophila		2.33395		-
g__norank_f__norank_o__PeM15		0.282546		-
g__Prevotellaceae_NK3B31_group	CON	3.05673	2.82221	0.0402901
g__unclassified_f__Tannerellaceae		0.576771		-
g__Vibrio		0.603433		-
g__Clostridium_sensu_stricto_1		2.23849		-
g__Dubosiella	MOD	3.79746	3.38202	0.0120731
g__Saccharopolyspora		0.647036		-
g__Mucispirillum	LWM	3.73394	3.27098	0.0201577
g__norank_f__norank_o__Bradymonadales		0		-
g__norank_f__norank_o__norank_c__BD2-11_terrestrial_group		0		-
g__unclassified_f__Eggerthellaceae		2.16723		-
g__Anaerostipes		1.59593		-
g__norank_f__Erysipelotrichaceae		3.45194		-
g__norank_f__norank_o__RF39		3.20032		-
g__Eubacterium_hallii_group		2.19811		-
g__Intestinibacter		1.50159		-
g__Eubacterium_ruminantium_group		0.321063		-
g__Candidatus_Xiphinematobacter		0		-
g__norank_f__norank_o__Vicinamibacterales		0		-
g__norank_f__norank_o__norank_c__Clostridia		1.44519		-
g__unclassified_f__Sphingobacteriaceae		0.650625		-
g__Klebsiella		0.942692		-
g__unclassified_f__Enterobacteriaceae		0		-
g__unclassified_f__Lachnospiraceae		4.45223		-
g__Aerococcus	CON	2.12789	2.45015	0.0117819
g__Reyranella		0.433857		-
g__Enterococcus		1.5585		-
g__unclassified_c__Bacilli		3.78574		-
g__Allobaculum	MOD	4.47149	4.12683	0.000451864
g__unclassified_f__Micromonosporaceae		0		-
g__Peptococcus		1.43669		-
g__norank_f__norank_o__Oscillospirales		0.781596		-
g__DNF00809		1.56101		-
g__Methylobacterium-Methylorubrum		0		-
g__Rikenellaceae_RC9_gut_group	MOD	4.26068	3.98046	0.000315723
g__unclassified_c__Gammaproteobacteria		0		-
g__norank_f__norank_o__Gastranaerophilales		3.31525		-
g__Turicibacter		3.70983		-
g__Synechococcus_CC9902		1.21313		-
g__Cyanobium_PCC-6307		1.0552		-
g__norank_f__Terasakiellaceae		0		-
g__Candidatus_Stoquefichus		3.19914		-
g__Tyzzerella		0.322366		-
g__Harryflintia		2.14704		-
g__Prevotellaceae_UCG-001		3.67901		-
g__Marinobacter		0.321063		-
g__Alistipes		3.80552		-
g__Proteus		0.316539		-
g__Eggerthella		0		-
g__Fusicatenibacter		0.86439		-
g__norank_f__Muribaculaceae		5.69196		-
g__Ruminococcus		2.36438		-
g__Oscillospira		0		-
g__unclassified_f__Rikenellaceae	MOD	2.16959	2.65088	0.000882966
g__Slackia		0.349595		-
g__Psychrobacter		0.752862		-
g__norank_f__UCG-010		2.55562		-
g__UBA1819		1.5221		-
g__Lactobacillus		5.20007		-
g__Gordonibacter		1.85296		-
g__Dietzia		0.378917		-
g__Bacteroides		4.30917		-
g__Candidatus_Actinomarina	LWM	1.25335	3.54828	0.0440348
g__unclassified_o__Lactobacillales		0.66361		-
g__norank_f__Kiloniellaceae		0		-
g__Timonella		0		-
g__norank_f__Ilumatobacteraceae		0		-
g__Stenotrophomonas		0		-
g__Escherichia-Shigella		1.71511		-
g__Sphingomonas		0.734887		-
g__Candidatus_Arthromitus		2.42742		-
g__Ruminococcus_torques_group	CON	2.95077	2.62711	0.031554
g__Senegalimassilia		0.843069		-
g__unclassified_c__Coriobacteriia		0		-
g__Microbacterium		0.346006		-
g__Pediococcus		0.68361		-
g__Faecalibacterium		0.863462		-
g__unclassified_c__Clostridia		2.24583		-
g__Anaerofustis		1.95123		-
g__Eubacterium_xylanophilum_group		3.42727		-
g__Sarcina		0.650499		-
g__Cutibacterium		0.318243		-
g__norank_f__Xanthobacteraceae		0.378917		-
g__CAG-352		0.779068		-
g__Lachnospiraceae_NK4A136_group		4.64702		-
g__Defluviitaleaceae_UCG-011		2.0363		-
g__Paracoccus		0.604001		-
g__unclassified_f__Rhizobiaceae		0.520065		-
g__Hydrogenophaga		0		-
g__norank_f__norank_o__Rhodospirillales		3.11973		-
g__norank_f__Oscillospiraceae		3.8738		-
g__A2		1.90514		-
g__ASF356		2.29304		-
g__norank_f__Eubacterium_coprostanoligenes_group		2.76218		-
g__Rhodoferax		0		-
g__Holdemanella		0.622357		-
g__Eisenbergiella		0.273746		-
g__norank_f__norank_o__Chloroplast		0.872878		-
g__unclassified_p__Actinobacteriota		1.86431		-
g__Ruegeria		0		-
g__unclassified_f__Erysipelotrichaceae		3.22789		-
g__Actinomyces		0.219093		-
g__norank_f__norank_o__DS-100		0.520065		-
g__Cetobacterium		0		-
g__Pseudomonas		0		-
g__Psychrobacillus		0.576771		-
g__Ornithobacterium		0		-
g__Micrococcus		0.750867		-
g__Lachnospiraceae_UCG-006		3.70292		-
g__unclassified_f__Muribaculaceae		3.02028		-
g__Lachnospiraceae_UCG-004		1.26445		-
g__Lachnospiraceae_UCG-001		2.68824		-
g__unclassified_f__Sphingomonadaceae		0.378917		-
g__Collinsella		1.74504		-
g__Anaerovorax		0.371662		-
g__NK4A214_group		2.58416		-
g__GCA-900066575		2.58827		-
g__norank_f__norank_o__Clostridia_UCG-014		4.03505		-
g__unclassified_f__Planococcaceae		0		-
g__Eubacterium_eligens_group		0		-
g__Subdoligranulum		1.4244		-
g__Acinetobacter		0.900999		-
g__unclassified_o__Acidobacteriales		0		-
g__Parvibacter		3.14308		-
g__Streptococcus		2.5357		-
g__Jeotgalicoccus		0.576771		-
g__Macrococcus		1.69264		-
g__unclassified_f__Oscillospiraceae		3.22984		-
g__Flavobacterium		0		-
g__Intestinimonas		1.60369		-
g__Faecalibaculum		4.00884		-
g__unclassified_f__Atopobiaceae		1.10957		-
g__Brevibacterium		0.293564		-
g__unclassified_f__Ruminococcaceae		3.2947		-
g__norank_f__Eggerthellaceae		2.4587		-
g__Lachnospiraceae_UCG-010		0.745323		-
g__Oscillibacter		2.33942		-
g__Muribaculum		4.16384		-
g__Anaerotruncus		2.80172		-
g__norank_f__Lachnospiraceae		4.35666		-
g__Lachnoclostridium		3.04492		-
g__norank_f__Enterobacteriaceae		0.321063		-
g__Lachnospiraceae_FCS020_group		1.66608		-
g__Ruminococcus_gauvreauii_group		0		-
g__Parasutterella		4.09591		-
g__Anaeroplasma		3.41819		-
g__Weissella		1.12741		-
g__Candidatus_Saccharimonas	LWM	3.04163	2.67648	0.0327329
g__Alloprevotella		3.917		-
g__Paludicola		2.2085		-
g__unclassified_o__Oscillospirales		1.79533		-
g__norank_f__Sandaracinaceae		0		-
g__Caldicoprobacter		0		-
g__Colidextribacter		3.31697		-
g__norank_f__norank_o__Clostridia_vadinBB60_group		3.47228		-
