# Supplementary material for: Liuwei Dihuang formula ameliorates chronic stress-induced emotional and cognitive impairments in mice by elevating hippocampal O-GlcNAc modification
Source: Front Neurosci. 2023 Apr 20;17:1134176. doi: 10.3389/fnins.2023.1134176 (PMC10157057; doi:10.3389/fnins.2023.1134176)
Supplement: Supplementary file 14 [file Table_13.XLS]

## Sheet: Supplementary Table 13_Predicte
Enzyme	Description	LWM71	LWM75	LWM72	LWM74	LWM76	LWM73	LWM78	LWM79	LWM77	LWM80	MOD11	MOD12	MOD18	MOD13	MOD14	MOD16	MOD17	MOD15	MOD19	MOD20	CON3	CON4	CON8	CON7	CON1	CON6	CON10	CON9	CON5	CON2
1.-.-.-	Oxidoreductases	71417	58825	52115	50675	64019	82721	77752	54811	69098	42603	45932	47844	54996	57871	51290	57816	76510	45500	73987	54112	95725	57191	55686	50116	77190	56413	50427	71517	77809	61029
1.1.-.-	Acting on the CH-OH group of donors	1393	546	2058	1181	1450	620	623	1179	1878	868	893	2069	728	1391	1193	1104	1079	1322	3725	910	667	1716	936	2274	941	926	1375	630	620	1354
1.1.1.-	With NAD+ or NADP+ as acceptor	99440	98862	106439	114446	78520	99856	106917	87292	109120	104000	124718	91311	107831	86136	91584	116392	92844	115634	76560	86699	105922	60424	91112	158281	88310	83317	122440	96785	89189	55222
1.1.1.1	alcohol dehydrogenase	45171	39140	61867	99565	40239	23782	47090	37087	59830	63860	52996	75866	81018	62046	68791	82683	71029	78204	69308	53971	27359	73351	42909	103754	44309	32182	68991	33211	42325	63070
1.1.1.100	3-oxoacyl-[acyl-carrier-protein] reductase	90309	77826	92975	105023	62058	63197	78978	67418	92459	91675	100324	87339	110789	69822	93150	123423	74633	121498	74648	67568	62486	56564	62252	137069	61493	63440	111656	67435	59357	49360
1.1.1.103	L-threonine 3-dehydrogenase	613	1152	3812	5281	1045	1609	552	263	5272	1520	3338	591	669	310	1369	1487	2232	3603	285	998	280	786	2628	11833	196	836	1800	3808	474	201
1.1.1.11	D-arabinitol 4-dehydrogenase	0	0	0	0	0	0	0	0	0	0	0	1	0	0	0	0	0	0	0	0	0	0	0	0	0	0	1	0	0	0
1.1.1.122	D-threo-aldose 1-dehydrogenase	3	0	1	2	2	16	34	4	2	1	1	3	0	2	0	2	2	2	4	3	2	13	8	5	8	1	6	9	1	4
1.1.1.127	2-dehydro-3-deoxy-D-gluconate 5-dehydrogenase	1925	2231	4363	3386	675	889	1833	1618	2988	2273	6781	3816	4713	1797	4584	14174	1069	7102	582	979	256	631	899	6699	664	2896	5411	1216	389	316
1.1.1.130	3-dehydro-L-gulonate 2-dehydrogenase	919	2035	3556	19327	543	1033	1322	1318	2755	19037	5160	1169	3598	1701	3077	5872	504	3680	579	626	284	501	201	12460	464	1863	3561	728	351	369
1.1.1.132	GDP-mannose 6-dehydrogenase	169	42	50	14	431	42	102	5	45	8	5	90	166	44	8	65	799	234	192	102	4	24	476	637	2	0	187	1840	8	8
1.1.1.133	dTDP-4-dehydrorhamnose reductase	48968	59917	58656	57642	42315	47503	54831	40805	50823	56430	58741	46025	70219	38984	52883	65512	43116	69008	37341	36914	51112	27742	40592	75587	40828	45257	68694	45056	42735	26383
1.1.1.136	UDP-N-acetylglucosamine 6-dehydrogenase	270	11	46	5	95	87	6	143	59	5	136	61	21	15	111	40	15	24	12	200	2	1	48	27	4	19	87	60	12	22
1.1.1.14	L-iditol 2-dehydrogenase	22980	16192	26519	38315	6962	10346	11442	11140	25619	30803	25996	17080	31934	10037	25019	37747	11653	38564	6623	5969	2195	5746	3672	56038	4537	14473	30129	11583	3737	2912
1.1.1.140	sorbitol-6-phosphate 2-dehydrogenase	220	138	711	330	140	54	229	293	719	170	424	367	1125	248	708	1872	124	1313	54	208	19	80	136	1261	88	458	1045	111	34	52
1.1.1.157	3-hydroxybutyryl-CoA dehydrogenase	26025	16658	26004	19285	16349	7600	13725	14719	17742	10707	19287	30800	36874	21661	26720	36225	25836	31166	25028	18174	11214	25893	17477	24537	14111	15229	26525	12156	16890	20700
1.1.1.159	7alpha-hydroxysteroid dehydrogenase	826	3482	4548	21938	401	3224	322	837	8810	19080	3610	1121	1883	2344	2853	3345	590	7572	1978	349	366	932	113	18969	318	1152	1117	704	267	394
1.1.1.169	2-dehydropantoate 2-reductase	48627	38742	40650	33088	33469	41130	46503	34341	42506	28671	39990	32165	42698	30213	34111	46665	36381	38759	29443	33486	46884	25701	34838	51809	38928	35865	48490	39344	37551	25055
1.1.1.17	mannitol-1-phosphate 5-dehydrogenase	960	113	789	83	559	200	1432	536	724	115	286	863	148	229	316	347	230	218	252	4515	217	293	5061	3068	493	412	4537	1183	457	163
1.1.1.18	inositol 2-dehydrogenase	5420	9852	7770	3809	2992	2749	5168	3522	5255	4789	7656	5361	12961	3219	8949	9685	3764	15197	2378	1698	514	1091	1167	7944	1145	4128	11214	4210	949	830
1.1.1.184	carbonyl reductase (NADPH)	0	0	0	0	0	0	2	0	0	0	0	0	0	1	0	1	2	1	0	0	0	0	0	2	0	0	0	0	0	1
1.1.1.189	prostaglandin-E2 9-reductase	0	0	0	0	0	0	2	0	0	0	0	0	0	1	0	1	2	1	0	0	0	0	0	2	0	0	0	0	0	1
1.1.1.193	5-amino-6-(5-phosphoribosylamino)uracil reductase	58423	44004	55699	51510	56294	53923	55864	43003	61105	32160	43917	68316	58369	59062	51108	62947	74438	50714	73581	63348	66788	65993	65720	62572	59876	43511	55524	50284	65285	60538
1.1.1.197	15-hydroxyprostaglandin dehydrogenase (NADP+)	0	0	0	0	0	0	2	0	0	0	0	0	0	1	0	1	2	1	0	0	0	0	0	2	0	0	0	0	0	1
1.1.1.2	alcohol dehydrogenase (NADP+)	5083	9690	7637	19900	2356	3067	4805	3345	4350	21705	7460	5259	12908	3916	8356	8718	2824	13930	2424	1541	610	1020	649	14082	1110	4071	10172	2743	948	922
1.1.1.202	1,3-propanediol dehydrogenase	5195	9527	6456	3190	2423	1449	5300	3308	3319	4266	6903	5540	11399	4103	8363	7957	2530	12991	2205	1619	1109	1512	1201	5739	2616	3504	9381	1140	1863	1273
1.1.1.205	IMP dehydrogenase	62554	56243	63387	66362	50494	51296	59704	46703	60046	55411	59167	60414	70604	54731	59249	71022	61779	68390	62153	50510	59967	50765	49054	77109	55158	45325	67291	48044	54309	46719
1.1.1.206	tropinone reductase I	0	0	0	1	0	0	0	0	0	0	0	0	0	0	0	0	0	0	0	0	1	0	0	0	0	0	0	0	0	0
1.1.1.21	aldose reductase	1	0	0	0	0	0	0	0	5	0	0	0	0	0	0	0	0	0	0	0	0	0	0	0	0	0	0	0	0	0
1.1.1.215	gluconate 2-dehydrogenase	2	1	1	2	0	3	9	1	0	0	1	4	0	2	1	0	1	0	1	2	4	1	2	6	2	0	2	1	1	1
1.1.1.219	dihydroflavonol 4-reductase	4909	9663	7444	3381	2385	2667	4920	3419	4265	4410	7215	5177	12537	3107	8742	9547	2815	14522	2128	1441	490	1000	654	6412	1074	3875	10422	2294	907	765
1.1.1.22	UDP-glucose 6-dehydrogenase	43888	50763	46187	31665	39350	47031	49717	38401	47017	33300	48463	43031	55649	36705	44502	54921	40747	55669	40491	32235	48129	26592	33289	44238	41789	39447	55220	41354	38582	25982
1.1.1.23	histidinol dehydrogenase	52533	43229	50908	52743	40876	47408	46363	37034	51193	49019	44858	35460	50042	36362	40556	54303	42974	48996	39753	35095	51757	28583	38795	67132	41663	38412	52151	43954	41725	27067
1.1.1.25	shikimate dehydrogenase	57036	46962	56981	78941	48751	51424	53412	42004	56628	67993	49359	55223	63639	50329	50822	64083	61126	55356	59724	48298	57921	48172	47675	80131	51751	43581	59754	49981	51958	44339
1.1.1.251	galactitol-1-phosphate 5-dehydrogenase	483	404	1380	16974	198	1774	144	387	1323	17507	933	411	1714	1159	431	1434	1548	1059	386	231	154	151	111	8644	150	879	923	1720	121	250
1.1.1.26	glyoxylate reductase	6	4	9	3	8	10	18	9	5	4	9	9	2	6	10	4	4	9	5	3	3	5	9	2	6	1	12	3	4	2
1.1.1.261	sn-glycerol-1-phosphate dehydrogenase	5658	9938	7474	3593	3151	1725	5289	4804	4036	4906	8501	7523	15187	3815	9230	9071	1957	14671	5413	3147	664	2571	3262	7709	1722	5371	12312	1708	1840	1184
1.1.1.262	4-hydroxythreonine-4-phosphate dehydrogenase	30080	31317	27821	27358	29424	42144	37931	27473	38327	23986	31914	23960	25276	24586	24597	28840	32189	25409	29237	24813	45055	20535	26809	37830	34943	28878	28494	34686	34355	21936
1.1.1.264	L-idonate 5-dehydrogenase	11	10	23	24	38	3	17	29	9	34	11	13	7	4	19	27	5	13	13	7	6	29	5	12	9	4	21	3	3	6
1.1.1.267	1-deoxy-D-xylulose-5-phosphate reductoisomerase	53422	43755	50852	52613	40573	47976	45898	37193	50738	48898	47857	38797	49396	37499	40807	53569	44481	49197	40665	36166	52051	28734	39918	64857	42757	38856	51588	44411	42070	27091
1.1.1.27	L-lactate dehydrogenase	35938	22067	42495	50617	29683	11596	26712	22766	27833	31395	27834	48976	47079	46888	40388	52404	50970	40169	50404	41826	26285	52098	39958	47714	35035	19944	40454	18391	36167	44392
1.1.1.271	GDP-L-fucose synthase	34571	38336	30479	23680	32867	42548	42119	29539	35530	25443	33390	26850	34366	29102	29639	31147	34890	32999	32220	27131	46534	21296	27973	28333	38910	29628	35404	35213	35659	23038
1.1.1.275	(+)-trans-carveol dehydrogenase	0	0	0	0	0	0	0	0	0	0	1	0	0	0	0	0	0	0	0	0	0	0	0	3	2	0	0	0	0	0
1.1.1.276	serine 3-dehydrogenase (NADP+)	10	10	23	23	38	0	3	27	8	34	11	6	7	1	19	27	2	11	6	4	4	2	3	9	1	4	16	3	2	2
1.1.1.28	D-lactate dehydrogenase	45162	49955	45594	62133	46678	45479	61114	41514	46087	49013	40354	58950	63531	58102	53795	56377	66814	50740	67031	49834	59931	60451	42931	49596	61283	40052	52696	42203	58750	59681
1.1.1.282	quinate/shikimate dehydrogenase	208	68	157	130	71	306	212	84	46	175	95	116	28	285	46	12	148	26	95	56	296	89	184	107	114	153	70	172	350	142
1.1.1.284	S-(hydroxymethyl)glutathione dehydrogenase	793	154	1220	108	722	90	1458	441	816	112	313	754	172	159	131	455	206	178	43	4945	97	278	6982	3054	28	529	5141	1235	474	39
1.1.1.29	glycerate dehydrogenase	44054	50647	49911	55433	37919	46264	51789	38422	48618	53280	54912	40872	59730	36499	48020	61216	42007	58405	38222	32408	48297	25659	32770	69224	42783	41965	60074	42663	38961	25376
1.1.1.290	4-phosphoerythronate dehydrogenase	27544	25340	20460	19043	26244	37343	35525	24406	26121	18823	23566	19544	19840	22005	17786	19908	29549	12967	26414	23368	44242	18795	24747	20992	34014	26199	22682	31268	33406	21184
1.1.1.3	homoserine dehydrogenase	80922	69694	76073	93591	67851	87329	83951	64508	83085	86736	75491	56591	71806	60366	59398	75600	74409	64565	64459	62253	96420	48668	64856	107268	75548	65391	78577	78909	75371	48569
1.1.1.30	3-hydroxybutyrate dehydrogenase	40	249	614	293	1297	196	419	109	1103	666	114	58	2026	65	632	582	71	1743	109	163	74	112	72	239	162	80	1530	24	48	120
1.1.1.303	diacetyl reductase [(R)-acetoin forming]	1	0	0	0	1	2	3	0	0	0	2	12	0	0	0	1	1	1	0	0	1	0	1	3	2	1	9	1	0	0
1.1.1.304	diacetyl reductase [(S)-acetoin forming]	1520	588	827	761	663	328	4851	3573	1674	403	4399	3691	901	3989	996	1320	2736	766	934	8121	1549	2237	7233	5114	3488	1086	7215	2290	2501	1522
1.1.1.305	UDP-glucuronic acid dehydrogenase (UDP-4-keto-hexauronic acid decarboxylating)	8	5	2	4	5	4	5	6	1	2	4	8	1	4	2	0	1	4	3	2	2	4	6	8	4	4	7	5	4	2
1.1.1.306	S-(hydroxymethyl)mycothiol dehydrogenase	5	1	3	1	3	21	43	5	6	1	5	11	0	0	1	3	1	4	4	10	1	0	19	15	7	2	16	12	0	1
1.1.1.31	3-hydroxyisobutyrate dehydrogenase	774	543	1740	942	1816	711	822	727	1625	1372	822	1111	2706	949	1739	1575	831	2970	401	1252	458	664	2707	2218	361	893	3271	753	748	468
1.1.1.312	2-hydroxy-4-carboxymuconate semialdehyde hemiacetal dehydrogenase	1	0	0	0	0	2	8	0	0	3	0	2	0	0	0	0	1	1	1	0	1	0	1	0	1	0	1	0	0	0
1.1.1.335	UDP-N-acetyl-2-amino-2-deoxyglucuronate dehydrogenase	500	2635	1041	237	356	2818	123	755	4309	604	607	1706	374	1366	1838	1378	436	4898	1754	170	61	329	198	931	89	403	519	165	57	110
1.1.1.336	UDP-N-acetyl-D-mannosamine dehydrogenase	491	151	806	76	959	526	176	794	1367	469	187	2635	427	302	147	418	51	431	367	962	108	257	2418	1357	64	842	1307	411	272	135
1.1.1.337	L-2-hydroxycarboxylate dehydrogenase (NAD+)	238	127	562	367	138	113	221	274	698	147	430	440	1124	446	872	1825	117	1183	156	206	19	75	150	862	139	457	975	405	27	48
1.1.1.34	hydroxymethylglutaryl-CoA reductase (NADPH)	1	0	0	0	0	0	0	0	0	0	0	0	0	0	0	0	0	0	0	0	0	0	0	1	0	0	0	0	0	0
1.1.1.343	phosphogluconate dehydrogenase (NAD+-dependent, decarboxylating)	9920	13387	14286	14438	11258	5257	13309	10213	10571	7047	13288	23080	21742	18626	18683	18861	19947	19711	22036	15529	8133	22659	12207	12228	13227	7337	16786	7848	12816	19970
1.1.1.346	2,5-didehydrogluconate reductase (2-dehydro-L-gulonate-forming)	26	145	302	197	552	32	168	82	390	181	30	59	313	32	157	371	40	99	62	90	74	111	74	43	145	93	363	23	48	120
1.1.1.35	3-hydroxyacyl-CoA dehydrogenase	553	272	658	241	1672	337	638	374	1038	574	446	759	2321	224	909	1061	2017	2340	566	509	61	340	1253	1987	84	229	1912	3833	79	157
1.1.1.350	ureidoglycolate dehydrogenase (NAD+)	20	4	9	7	6	8	37	13	19	2	159	29	1	6	27	4	2	5	6	88	2	3	69	51	3	14	79	25	2	1
1.1.1.36	acetoacetyl-CoA reductase	1	1	0	1	1	2	11	2	0	4	1	4	1	1	0	0	2	1	3	1	4	1	3	1	4	0	3	0	1	1
1.1.1.363	glucose-6-phosphate dehydrogenase [NAD(P)+]	9885	13377	14120	14386	11199	5178	13292	10113	10550	7049	13112	22883	21676	18085	18578	18826	19859	19668	21939	15481	8123	22463	12059	12005	13215	7315	16710	7329	12647	19914
1.1.1.369	D-chiro-inositol 1-dehydrogenase	5420	9852	7770	3809	2992	2749	5168	3522	5255	4789	7656	5361	12961	3219	8949	9685	3764	15197	2378	1698	514	1091	1167	7944	1145	4128	11214	4210	949	830
1.1.1.37	malate dehydrogenase	56683	53402	43441	39039	55715	78363	72984	50833	58935	40051	45775	38961	42649	45311	38252	42551	60356	33596	54538	50676	88647	38394	55441	48531	67561	53259	51609	67573	67225	42817
1.1.1.373	sulfolactaldehyde 3-reductase	0	0	0	0	0	0	0	0	0	0	0	1	0	0	0	0	0	0	0	0	0	0	0	0	0	0	1	0	0	0
1.1.1.38	malate dehydrogenase (oxaloacetate-decarboxylating)	28240	21518	33817	43002	19254	12648	18904	17534	29503	31401	30004	32928	39321	28222	32742	44237	30107	41986	30921	24586	13746	27651	21520	48442	19012	15516	34906	14169	18953	22456
1.1.1.380	L-gulonate 5-dehydrogenase	570	1568	2166	2224	522	1758	1130	888	1845	1459	3145	625	1783	686	2478	3048	1661	2797	215	392	133	335	157	3485	290	1225	2504	1629	263	171
1.1.1.39	malate dehydrogenase (decarboxylating)	1	1	0	0	0	1	1	1	0	0	1	5	0	0	0	0	0	0	1	0	1	1	1	1	0	0	2	0	0	0
1.1.1.396	bacteriochlorophyllide a dehydrogenase	0	0	0	0	0	0	9	0	0	3	0	2	1	0	0	0	0	0	1	0	1	0	0	0	0	0	0	0	0	0
1.1.1.399	2-oxoglutarate reductase	75728	53420	79326	93597	56942	54610	58623	49933	72188	75613	69048	63304	74127	58603	64420	88847	69193	72969	63794	59644	65961	53452	60176	115120	55048	50118	75163	58201	59672	47526
1.1.1.4	(R,R)-butanediol dehydrogenase	1	0	0	0	1	2	3	0	0	0	2	12	0	0	0	1	1	1	0	0	1	0	1	3	2	1	9	1	0	0
1.1.1.40	malate dehydrogenase (oxaloacetate-decarboxylating) (NADP+)	2058	1312	995	632	2016	2158	1427	1130	1527	1981	3671	4828	1994	1797	1539	607	1992	2775	1595	1799	736	379	2006	615	1291	1007	2725	1060	827	253
1.1.1.405	ribitol-5-phosphate 2-dehydrogenase (NADP+)	0	0	0	0	0	0	0	0	0	0	0	0	0	0	0	0	0	0	1	0	1	1	0	1	1	0	0	0	1	1
1.1.1.41	isocitrate dehydrogenase (NAD+)	2019	1526	5457	1761	3160	1387	438	1104	1310	673	3360	1496	1255	3029	1543	2447	3218	1331	1216	4784	3526	2089	6348	7528	501	1368	3733	4130	3637	1030
1.1.1.411	L-threonate 2-dehydrogenase	3	2	1	2	2	2	1	2	1	1	2	4	0	3	1	0	0	2	2	1	1	2	3	4	1	2	2	2	1	0
1.1.1.42	isocitrate dehydrogenase (NADP+)	49852	42082	44639	50604	35603	45138	47017	34985	48194	46605	44534	35586	47452	33227	38561	51357	40355	46782	36208	32995	47911	26087	32953	60250	40646	36532	50388	40227	37530	25350
1.1.1.44	phosphogluconate dehydrogenase (NADP+-dependent, decarboxylating)	9920	13387	14286	14438	11258	5257	13309	10213	10571	7047	13288	23080	21742	18626	18683	18861	19947	19711	22036	15529	8133	22659	12207	12228	13227	7337	16786	7848	12816	19970
1.1.1.47	glucose 1-dehydrogenase [NAD(P)+]	2775	2502	4996	3964	2848	2332	4295	2852	4476	3075	6683	2974	3592	4581	5405	6028	5009	5101	4494	6058	1942	1750	4930	8537	4566	2281	8882	3733	1887	1473
1.1.1.48	D-galactose 1-dehydrogenase	1	0	0	1	0	0	2	2	0	0	0	0	0	0	0	0	1	0	0	0	0	0	0	0	0	0	1	0	0	0
1.1.1.49	glucose-6-phosphate dehydrogenase (NADP+)	9885	13377	14120	14386	11199	5178	13292	10113	10550	7049	13112	22883	21676	18085	18578	18826	19859	19668	21939	15481	8123	22463	12059	12005	13215	7315	16710	7329	12647	19914
1.1.1.53	3alpha(or 20beta)-hydroxysteroid dehydrogenase	1	0	0	1	1	2	12	3	1	0	2	2	0	2	0	0	2	1	3	1	3	13	0	4	9	1	3	1	2	3
1.1.1.56	ribitol 2-dehydrogenase	1	0	0	0	0	0	2	0	0	0	0	0	0	0	0	0	0	0	1	0	1	0	0	0	0	0	0	0	0	0
1.1.1.57	fructuronate reductase	5590	10857	10818	22062	3424	2336	5877	4553	6264	23120	10510	6358	15473	4603	11449	12603	2438	16616	2697	2094	736	1318	806	17913	1430	5226	13941	2293	1201	1059
1.1.1.58	tagaturonate reductase	6197	11071	9401	22016	3537	3224	6058	4529	6041	23955	10425	6452	14754	4740	10819	12025	1829	16601	2677	2215	789	1371	1276	17449	1544	5077	12582	2060	1179	1069
1.1.1.6	glycerol dehydrogenase	22123	14144	23197	47061	7740	6703	9250	7665	15881	43932	18512	13024	22676	10680	17218	28533	9936	27298	6233	8079	5968	5332	9354	49117	4871	10275	21739	8159	6777	3700
1.1.1.60	2-hydroxy-3-oxopropionate reductase	6735	12358	13581	27904	3518	5418	6469	5264	12087	25039	14495	7021	16230	5667	12945	14647	4948	19994	3006	2378	1027	2274	1132	29062	1868	6616	14275	6259	1671	1388
1.1.1.61	4-hydroxybutyrate dehydrogenase	0	0	0	0	0	0	0	0	0	0	0	1	0	0	0	0	0	0	0	0	0	0	0	0	0	0	1	0	0	0
1.1.1.62	17beta-estradiol 17-dehydrogenase	0	0	0	0	0	0	0	0	0	0	0	0	0	0	0	0	0	0	0	0	0	0	0	0	3	0	0	0	0	0
1.1.1.67	mannitol 2-dehydrogenase	2	2	2	2	2	4	21	5	5	5	2	7	0	0	1	1	2	2	4	5	2	0	6	3	2	1	8	1	0	1
1.1.1.69	gluconate 5-dehydrogenase	53317	48447	46427	49010	37479	44227	49504	36842	42399	50182	47507	35247	56841	33859	44192	57785	40114	52403	37120	30016	47387	24572	30129	53440	40903	38927	53982	41384	37713	25039
1.1.1.76	(S,S)-butanediol dehydrogenase	1520	588	827	761	663	328	4851	3573	1674	403	4399	3691	901	3989	996	1320	2736	766	934	8121	1549	2237	7233	5114	3488	1086	7215	2290	2501	1522
1.1.1.77	lactaldehyde reductase	7564	12480	16913	27131	6120	4802	6726	6070	11044	23875	14636	9952	19495	7113	11817	16013	6604	18863	4768	6968	4542	5020	7327	35139	2098	7860	17311	7261	5322	2289
1.1.1.79	glyoxylate reductase (NADP+)	12	8	3	5	5	8	19	9	1	3	5	14	2	7	4	0	4	6	8	6	11	6	13	15	10	5	15	6	5	3
1.1.1.81	hydroxypyruvate reductase	5672	10239	8610	4296	3999	3035	5569	4160	6605	5704	8132	5536	15598	3392	10317	11169	3166	17154	2381	1828	636	1238	866	7592	1464	4586	12981	2565	1046	989
1.1.1.82	malate dehydrogenase (NADP+)	1	1	0	0	0	2	2	0	0	0	0	1	0	0	0	0	0	0	0	2	0	0	2	1	0	0	1	1	0	0
1.1.1.83	D-malate dehydrogenase (decarboxylating)	790	1339	2099	2104	530	559	1133	1025	1631	1405	3053	700	1957	628	2512	3389	368	2648	250	594	127	320	240	3419	280	1050	2462	544	236	173
1.1.1.85	3-isopropylmalate dehydrogenase	49561	41448	43159	50287	35127	46204	45826	35233	48842	47592	40761	32936	47491	30955	37890	50068	36617	47389	34494	30952	46330	25226	31406	61625	36640	37024	49382	40474	36506	24744
1.1.1.86	ketol-acid reductoisomerase (NADP+)	48533	41078	42201	49521	34627	45472	45054	34450	47695	46400	39524	32125	46447	29737	36272	48836	35835	45124	31751	30341	45901	24907	30887	59248	35817	36036	47755	39833	35827	24262
1.1.1.88	hydroxymethylglutaryl-CoA reductase	3910	2904	4774	9910	7087	1908	8030	6109	5660	2027	4602	15700	9356	13896	9715	9446	15395	5676	18306	12552	6817	19588	8103	3698	11015	3043	4752	2446	10923	17932
1.1.1.90	aryl-alcohol dehydrogenase	323	231	95	254	157	72	641	204	99	58	59	631	181	1331	258	565	1239	90	156	104	653	655	615	231	1667	293	39	51	1025	581
1.1.1.91	aryl-alcohol dehydrogenase (NADP+)	171	43	51	14	432	58	138	7	42	8	7	97	166	46	9	67	802	236	198	108	6	50	486	643	8	1	198	1850	9	13
1.1.1.93	tartrate dehydrogenase	790	1339	2099	2104	530	559	1133	1025	1631	1405	3053	700	1957	628	2512	3389	368	2648	250	594	127	320	240	3419	280	1050	2462	544	236	173
1.1.1.94	glycerol-3-phosphate dehydrogenase [NAD(P)+]	58045	46771	56282	62564	47881	49750	54707	43379	56679	51058	52565	55533	59430	51265	51256	64366	60008	55991	59680	49659	58766	48537	50158	71681	53864	42096	58624	47064	53117	44941
1.1.1.95	phosphoglycerate dehydrogenase	75728	53420	79326	93597	56942	54610	58623	49933	72188	75613	69048	63304	74127	58603	64420	88847	69193	72969	63794	59644	65961	53452	60176	115120	55048	50118	75163	58201	59672	47526
1.1.2.3	L-lactate dehydrogenase (cytochrome)	5	2	2	2	4	22	55	8	5	5	4	15	1	2	1	3	3	3	8	10	5	14	14	13	9	3	15	10	1	4
1.1.2.4	D-lactate dehydrogenase (cytochrome)	12	10	23	24	39	2	17	28	9	38	11	8	7	2	20	28	4	12	8	6	6	3	6	11	6	4	20	3	2	3
1.1.2.8	alcohol dehydrogenase (cytochrome c)	3	0	0	0	1	1	6	0	11	0	0	0	0	0	1	0	1	1	1	1	2	1	2	3	1	0	1	0	0	0
1.1.3.15	(S)-2-hydroxy-acid oxidase	4940	8871	8267	11392	10349	7394	6463	6047	14266	4232	3967	17124	16537	15082	15102	14258	17166	18920	22328	10118	6255	20640	8103	6960	9797	5114	7161	5652	10439	17779
1.1.3.2	L-lactate oxidase	3073	2586	4241	9429	6724	1717	5215	3112	4660	1773	342	13010	8632	11262	8978	8648	13867	4997	17540	7876	5918	17993	4270	1058	9183	2456	1045	1028	9450	16987
1.1.3.21	glycerol-3-phosphate oxidase	3	0	1	0	1	1	4	6	6	1	3	22	1	0	1	2	1	2	2	3	1	2	2	2	3	1	2	0	1	3
1.1.3.41	alditol oxidase	1	0	0	0	1	2	8	1	0	0	0	5	0	1	0	0	1	1	3	1	2	13	0	2	5	0	2	0	1	2
1.1.3.6	cholesterol oxidase	2	0	1	2	0	4	9	1	6	0	3	4	0	1	1	0	0	1	1	2	1	0	6	10	6	1	3	2	1	1
1.1.3.8	L-gulonolactone oxidase	3	1	2	1	1	5	17	4	3	1	4	7	0	0	1	1	1	1	4	9	0	0	7	8	3	2	9	3	0	1
1.1.5.12	D-lactate dehydrogenase (quinone)	5	3	2	3	3	4	14	7	4	2	3	10	0	3	2	1	1	2	5	7	3	2	8	6	3	4	6	4	3	2
1.1.5.2	glucose 1-dehydrogenase (PQQ, quinone)	341	84	102	28	861	84	209	12	96	16	10	182	331	90	18	130	1601	468	384	204	10	48	952	1279	6	0	376	3681	17	16
1.1.5.3	glycerol-3-phosphate dehydrogenase	38530	40447	46108	51431	37440	46709	46103	37596	47080	47261	45647	35255	46383	31708	35396	48228	42131	40728	32732	36516	49725	26291	38794	65561	37317	39000	51181	46417	40162	25168
1.1.5.4	malate dehydrogenase (quinone)	1285	2701	1333	274	788	2710	2997	1127	4887	554	698	1332	370	1357	1815	1337	1236	4975	1817	7046	35	303	6231	5660	68	486	7565	3568	47	66
1.1.5.8	quinate dehydrogenase (quinone)	0	1	0	1	0	0	0	0	0	0	0	1	0	1	0	0	1	0	1	0	2	0	1	2	1	0	0	0	0	0
1.1.98.-	With other, known, physiological acceptors	95839	84732	89419	95730	85946	91872	109924	88272	95659	77969	102645	100992	102310	93567	87885	102363	107272	89768	108752	100316	110547	90914	92078	111027	97981	75185	105715	92241	98778	85756
1.1.99.1	choline dehydrogenase	564	84	274	41	589	98	1527	390	656	97	102	484	169	83	38	77	812	262	222	3539	11	29	3349	2934	20	219	3754	2682	10	11
1.1.99.21	D-sorbitol dehydrogenase (acceptor)	0	1	0	1	0	1	3	0	0	0	0	1	0	0	0	0	0	0	1	0	2	0	1	0	0	0	0	1	0	0
1.1.99.28	glucose-fructose oxidoreductase	168	42	50	14	430	42	102	6	40	8	6	91	166	44	8	65	800	234	192	102	4	24	476	637	2	0	192	1841	8	8
1.1.99.3	gluconate 2-dehydrogenase (acceptor)	45	298	618	426	1160	15	247	188	772	418	51	88	628	50	338	674	68	188	116	168	144	174	118	72	268	106	676	18	86	232
1.1.99.36	alcohol dehydrogenase (nicotinoprotein)	4	2	0	0	1	3	5	2	1	1	3	4	1	1	1	0	1	1	4	1	2	1	3	1	3	1	3	1	4	2
1.10.2.-	With a cytochrome as acceptor	0	0	0	0	0	0	1	0	0	0	0	0	0	0	0	1	0	0	0	0	0	0	0	1	0	0	0	0	0	0
1.10.3.-	With oxygen as acceptor	26272	18842	28521	32594	13595	11261	12269	12641	24582	30041	26829	22991	28885	15894	22886	33027	15880	35665	14469	16174	7621	8466	16591	44219	9438	12935	31839	13797	8521	4888
1.10.3.17	superoxide oxidase	12	30	16	11	56	32	43	44	7	35	49	69	1	14	11	0	9	32	6	30	8	1	65	6	15	18	7	33	30	1
1.10.3.3	L-ascorbate oxidase	0	0	0	0	0	0	0	0	0	0	0	0	0	0	0	0	1	1	1	0	0	0	1	0	1	0	1	0	0	0
1.10.3.9	photosystem II	30	20	14	8	26	0	24	52	4	10	21	14	5	22	7	28	141	18	11	20	2	0	7	18	7	0	13	0	21	7
1.11.1.-	Peroxidases	886	338	549	540	387	247	2883	3017	1023	303	4280	2740	732	2898	743	754	1535	683	829	4712	916	1616	3868	2671	1853	640	3750	1650	1501	953
1.11.1.1	NADH peroxidase	2	0	1	0	1	2	2	2	2	1	3	8	1	1	1	0	1	1	2	0	2	2	1	2	3	2	2	0	2	4
1.11.1.10	chloride peroxidase	4775	9328	6309	2945	2590	1343	4795	2967	3080	4210	6535	4958	11360	2804	7937	7349	2078	13107	2234	1416	465	908	1016	6089	970	3194	9436	2865	838	683
1.11.1.15	-	112754	102049	98580	95605	98813	128539	125167	92578	119117	91940	102747	84279	94431	88648	85455	95224	106213	92072	99074	97042	142612	69946	104410	122595	113642	93383	115533	112185	111595	72093
1.11.1.21	catalase-peroxidase	315	112	244	96	517	99	190	322	209	52	132	630	198	115	341	588	1155	382	298	237	39	299	711	1019	40	132	347	1944	81	135
1.11.1.5	cytochrome-c peroxidase	26903	29752	21999	19358	26866	41594	34944	24631	32898	19067	20860	16188	20164	23214	19762	21880	29410	20890	26249	21982	44194	19133	24038	21318	32740	25355	21702	32645	33183	21201
1.11.1.6	catalase	33663	37456	30329	23603	31136	40872	42831	29346	35564	24460	30829	23300	32708	28448	29259	31553	33123	31204	33486	29327	46428	21322	29057	30794	38926	29538	37195	33846	35719	23339
1.11.1.9	glutathione peroxidase	4057	1976	2233	1174	3247	3885	2940	2511	3531	2829	4782	6530	1491	2627	1751	1490	4606	2825	2418	6943	638	844	8334	4282	1846	1991	7844	5714	1013	405
1.12.5.1	hydrogen:quinone oxidoreductase	1005	7741	2508	623	132	7633	113	1074	10847	1109	1524	1380	597	3717	5256	3735	1245	14083	4728	235	79	786	85	1326	161	157	816	135	89	150
1.12.7.2	ferredoxin hydrogenase	6092	11668	11775	6402	4773	3603	6534	6070	6927	6401	11778	8475	19062	4713	12421	14532	4108	17909	3322	3458	1072	2998	3485	11903	1735	7046	16808	3968	2308	1400
1.12.98.1	coenzyme F420 hydrogenase	101	18	161	61	0	8	16	219	145	4	56	457	26	36	316	499	219	102	90	82	22	258	155	358	12	109	132	60	40	122
1.12.99.-	With unknown physiological acceptors	0	0	3	0	0	0	0	3	0	0	42	0	6	6	1	0	0	0	0	3	0	0	0	0	0	0	0	0	0	0
1.12.99.6	hydrogenase (acceptor)	4004	2848	7925	4346	9836	2132	5256	3687	8244	5530	7757	4066	11736	7716	7461	8535	7098	9982	9088	5135	4498	3306	4374	4630	9310	1830	10918	2603	4080	3260
1.13.11.-	With incorporation of two atoms of oxygen	1	0	0	0	1	0	4	0	0	0	0	0	1	0	0	0	0	0	0	1	0	0	0	0	0	0	0	0	0	0
1.13.11.1	catechol 1,2-dioxygenase	5	2	2	1	2	22	32	1	3	0	2	6	0	1	1	2	1	3	1	7	1	1	12	12	8	2	9	10	1	0
1.13.11.11	tryptophan 2,3-dioxygenase	2	1	0	2	3	17	34	3	2	3	1	5	0	1	0	2	2	3	1	2	2	0	9	6	6	1	7	8	1	1
1.13.11.15	3,4-dihydroxyphenylacetate 2,3-dioxygenase	3	2	1	1	2	2	1	2	1	1	2	3	0	2	1	0	0	2	1	1	1	2	3	4	1	2	2	2	1	0
1.13.11.2	catechol 2,3-dioxygenase	941	116	489	62	740	174	2955	759	1258	183	184	862	172	112	58	89	819	278	237	6883	10	52	6137	5173	19	423	7222	3503	10	16
1.13.11.24	quercetin 2,3-dioxygenase	27314	25139	21888	19449	28622	37528	35631	25097	28281	19638	21204	17728	22449	21281	18216	21583	29320	14722	25985	23417	44112	19245	26642	23014	33362	26413	24601	33180	33445	21475
1.13.11.27	4-hydroxyphenylpyruvate dioxygenase	5	2	2	4	2	6	32	8	10	5	2	10	0	4	3	2	6	5	9	9	4	14	8	13	11	2	12	3	3	4
1.13.11.3	protocatechuate 3,4-dioxygenase	8	4	4	4	6	36	76	12	12	4	6	18	0	4	2	6	6	6	16	16	4	26	28	14	12	6	26	20	0	6
1.13.11.37	hydroxyquinol 1,2-dioxygenase	2	1	1	1	1	16	22	0	2	0	0	2	0	0	0	2	0	1	0	3	0	0	9	3	0	1	4	8	0	0
1.13.11.39	biphenyl-2,3-diol 1,2-dioxygenase	1	0	1	0	0	3	8	0	0	0	0	2	0	0	0	0	0	0	0	2	0	0	1	5	0	0	0	1	0	0
1.13.11.4	gentisate 1,2-dioxygenase	6	14	14	22	21	18	33	2	2	22	10	6	21	1	11	14	6	28	6	12	2	14	9	360	6	11	34	23	5	4
1.13.11.49	chlorite O2-lyase	561	80	275	38	587	113	1554	387	663	96	100	486	168	80	35	79	810	258	219	3541	6	38	3348	2934	14	217	3748	2686	10	13
1.13.11.5	homogentisate 1,2-dioxygenase	2	1	0	3	1	2	9	3	6	4	1	3	0	1	1	0	2	1	1	1	2	0	2	5	7	1	3	1	2	1
1.13.11.53	acireductone dioxygenase (Ni2+-requiring)	1	1	0	2	1	0	5	3	0	0	0	3	0	1	1	1	1	1	3	1	5	13	0	1	3	1	3	0	7	2
1.13.11.54	acireductone dioxygenase [iron(II)-requiring]	1	1	0	2	1	0	5	3	0	0	0	3	0	1	1	1	1	1	3	1	5	13	0	1	3	1	3	0	7	2
1.13.11.57	gallate dioxygenase	1	0	0	0	0	1	1	0	0	0	0	0	0	0	0	0	0	0	0	0	0	0	0	0	0	0	0	0	0	0
1.13.11.6	3-hydroxyanthranilate 3,4-dioxygenase	0	0	0	1	0	0	0	0	0	0	0	0	0	0	0	0	0	0	0	0	1	0	0	0	0	0	0	0	0	0
1.13.11.75	all-trans-8'-apo-beta-carotenal 15,15'-oxygenase	0	0	0	0	0	0	2	1	0	0	0	0	0	1	0	1	2	1	0	0	0	0	0	2	0	0	0	0	4	1
1.13.11.78	2-amino-1-hydroxyethylphosphonate dioxygenase (glycine-forming)	0	0	0	0	0	0	0	0	0	0	0	0	0	0	0	0	1	1	1	0	0	0	2	0	1	0	2	0	0	0
1.13.11.79	aerobic 5,6-dimethylbenzimidazole synthase	2	1	0	0	0	1	2	1	0	0	0	1	1	1	0	0	1	1	2	1	2	1	2	2	4	0	2	1	1	0
1.13.11.8	protocatechuate 4,5-dioxygenase	0	0	0	0	0	0	20	0	0	6	0	4	0	0	0	0	0	0	0	0	2	0	0	0	0	0	0	0	0	0
1.13.11.81	7,8-dihydroneopterin oxygenase	30465	28839	22600	20204	28437	41381	38400	26858	32761	20970	25349	23226	21218	25232	20368	22465	32596	19134	29041	27885	45343	20028	29724	25468	36120	27680	27967	34558	34916	22152
1.13.11.89	(hydroxymethyl)phosphonate dioxygenase	0	0	0	0	0	0	0	0	0	0	0	0	0	0	0	0	1	1	1	0	0	0	2	0	1	0	2	0	0	0
1.13.12.16	nitronate monooxygenase	1122	2926	1642	527	1107	3358	2023	978	5123	1163	1041	1201	1972	1726	2425	1606	829	6515	1873	3749	355	422	3196	3094	261	503	5196	1101	439	223
1.13.12.3	tryptophan 2-monooxygenase	1	1	0	0	1	2	2	0	1	0	2	1	0	0	0	0	1	2	1	0	1	0	2	2	3	0	3	0	0	1
1.13.12.4	lactate 2-monooxygenase	0	0	0	0	0	0	0	1	0	0	0	0	0	0	0	0	1	0	0	0	0	0	0	0	0	0	1	0	0	0
1.13.99.1	inositol oxygenase	0	0	0	0	0	0	3	0	0	0	0	0	0	0	0	0	0	0	0	0	0	0	0	0	0	0	0	0	0	0
1.14.-.-	Acting on paired donors, with incorporation or reduction of molecular oxygen	51	24	20	13	34	31	73	59	17	14	30	43	6	24	8	26	133	20	13	34	6	4	24	48	35	6	26	14	9	10
1.14.11.-	With 2-oxoglutarate as one donor, and incorporation of one atom of oxygen into each donor	171	43	51	17	432	43	114	11	46	11	7	94	166	48	9	66	806	237	195	104	9	24	479	642	7	0	191	1841	17	10
1.14.11.1	gamma-butyrobetaine dioxygenase	0	0	0	0	0	0	0	0	0	0	0	0	0	0	1	0	1	1	1	1	0	1	2	1	2	0	3	1	0	0
1.14.11.17	taurine dioxygenase	3	1	1	2	3	5	12	2	1	0	2	5	0	2	3	0	5	5	4	4	4	2	8	12	9	1	11	3	1	2
1.14.11.18	phytanoyl-CoA dioxygenase	0	0	0	0	0	0	0	0	0	0	0	0	0	0	1	0	1	1	1	1	0	1	2	1	2	0	3	1	0	0
1.14.11.2	procollagen-proline 4-dioxygenase	0	0	0	1	0	0	2	3	0	0	0	1	0	1	0	0	1	0	0	0	2	0	0	0	1	0	1	0	0	0
1.14.11.21	clavaminate synthase	0	0	0	0	0	0	0	0	0	0	0	0	0	0	0	0	0	0	0	0	0	0	0	0	3	0	0	0	0	0
1.14.11.33	DNA oxidative demethylase	8	4	3	4	4	23	46	8	11	6	5	16	0	2	2	3	2	4	6	10	2	2	22	14	3	5	16	13	3	1
1.14.11.55	ectoine hydroxylase	1	0	1	0	0	3	8	0	0	0	1	3	0	1	1	0	1	1	1	2	1	1	2	6	2	0	2	1	0	1
1.14.11.61	feruloyl-CoA 6-hydroxylase	1	1	1	3	2	6	28	4	1	3	1	7	0	2	1	0	3	2	5	4	4	14	4	7	6	0	7	2	5	3
1.14.11.65	[histone H3]-dimethyl-L-lysine9 demethylase	0	0	0	0	0	0	1	0	0	0	0	0	0	0	0	0	0	0	0	0	0	0	0	0	3	0	0	0	0	0
1.14.12.-	With NADH or NADPH as one donor, and incorporation of two atoms of oxygen into the other donor	4	2	2	0	2	12	25	0	2	0	2	6	0	1	0	0	0	0	0	6	0	0	4	12	5	0	2	2	0	0
1.14.12.10	benzoate 1,2-dioxygenase	4	2	2	0	2	12	21	0	2	0	2	6	0	1	0	0	0	0	0	6	0	0	4	12	5	0	2	2	0	0
1.14.12.12	naphthalene 1,2-dioxygenase	0	0	0	0	0	0	2	0	0	0	0	0	0	0	0	0	0	0	0	0	0	0	0	0	0	0	0	0	0	0
1.14.12.17	nitric oxide dioxygenase	772	151	433	171	661	421	1764	473	705	273	195	603	196	367	82	92	958	286	313	3597	304	116	3534	3042	122	372	3820	2861	362	153
1.14.12.19	3-phenylpropanoate dioxygenase	1	0	0	0	2	1	7	0	0	0	0	0	0	0	0	0	0	0	0	0	0	0	0	0	0	0	0	0	0	0
1.14.12.23	nitroarene dioxygenase	0	0	0	0	0	0	2	0	0	0	0	0	0	0	0	0	0	0	0	0	0	0	0	0	0	0	0	0	0	0
1.14.12.24	2,4-dinitrotoluene dioxygenase	0	0	0	0	0	0	2	0	0	0	0	0	0	0	0	0	0	0	0	0	0	0	0	0	0	0	0	0	0	0
1.14.13.-	With NADH or NADPH as one donor, and incorporation of one atom of oxygen into the other donor	16	32	17	13	58	34	54	50	7	36	53	74	2	19	12	2	14	35	7	31	7	3	66	14	17	20	12	37	38	4
1.14.13.1	salicylate 1-monooxygenase	5	2	0	0	1	5	10	2	1	1	1	5	1	1	1	0	2	1	6	4	3	14	9	2	4	0	7	2	0	2
1.14.13.127	3-(3-hydroxyphenyl)propanoate hydroxylase	3	1	0	0	1	3	4	0	0	1	1	1	0	0	1	0	1	1	1	3	1	0	3	4	3	0	2	1	0	0
1.14.13.149	phenylacetyl-CoA 1,2-epoxidase	12	5	4	8	10	36	78	18	12	6	10	20	0	8	2	7	4	8	14	14	6	30	26	24	22	10	24	24	4	6
1.14.13.195	L-ornithine N5-monooxygenase (NADPH)	0	0	0	0	0	1	1	0	1	0	1	2	0	0	0	0	0	0	1	0	0	0	5	1	0	0	2	1	0	0
1.14.13.196	L-ornithine N5-monooxygenase [NAD(P)H]	0	0	0	0	0	1	1	0	1	0	1	2	0	0	0	0	0	0	1	0	0	0	5	1	0	0	2	1	0	0
1.14.13.2	4-hydroxybenzoate 3-monooxygenase	4	2	1	2	2	18	37	2	3	4	1	6	0	2	1	2	3	3	5	5	3	13	11	6	6	1	9	9	0	3
1.14.13.20	2,4-dichlorophenol 6-monooxygenase	1	0	1	1	3	28	41	1	3	0	1	3	0	0	0	3	0	2	0	3	0	0	14	5	0	2	7	15	0	0
1.14.13.212	1,3,7-trimethyluric acid 5-monooxygenase	779	76	446	50	308	110	2829	755	1226	177	181	772	5	72	52	23	20	42	41	6862	5	2	5709	4578	13	429	7094	1671	3	4
1.14.13.22	cyclohexanone monooxygenase	2	0	1	1	2	4	16	1	0	3	2	5	0	2	1	0	2	1	2	3	1	1	3	9	8	1	4	2	1	1
1.14.13.40	anthraniloyl-CoA monooxygenase	2	0	0	1	2	16	27	2	2	0	2	3	0	1	0	2	2	2	4	3	2	13	9	3	5	2	6	8	0	2
1.14.13.50	pentachlorophenol monooxygenase	0	0	0	0	0	0	1	0	0	0	0	0	0	0	0	0	0	0	0	0	0	0	0	1	3	0	0	0	0	0
1.14.13.59	L-lysine N6-monooxygenase (NADPH)	2	0	2	2	2	19	30	1	2	0	2	6	0	1	1	2	1	3	0	3	2	0	8	11	4	2	6	9	1	1
1.14.13.7	phenol 2-monooxygenase (NADPH)	5	1	2	2	3	18	47	6	10	5	3	10	0	2	0	3	2	2	6	8	3	13	12	6	4	2	11	10	0	2
1.14.13.8	flavin-containing monooxygenase	2	2	1	0	0	6	7	0	0	0	0	4	0	0	0	0	0	0	1	4	0	0	3	6	0	0	2	1	0	0
1.14.13.81	magnesium-protoporphyrin IX monomethyl ester (oxidative) cyclase	150	106	165	393	59	161	139	178	259	465	442	218	510	491	680	202	135	987	52	99	9	63	73	1140	49	367	669	228	52	54
1.14.13.82	vanillate monooxygenase	2	2	2	2	1	2	9	2	1	1	1	4	0	3	0	0	3	0	4	3	5	13	3	2	4	0	2	1	1	3
1.14.13.83	precorrin-3B synthase	4	1	2	1	2	4	19	5	3	2	2	7	0	1	1	1	1	2	4	8	1	0	6	10	8	1	5	2	0	1
1.14.13.9	kynurenine 3-monooxygenase	0	0	0	1	0	0	2	0	0	0	0	0	0	1	0	1	2	1	0	0	1	0	0	2	0	0	0	0	0	1
1.14.14.1	unspecific monooxygenase	2	0	0	0	0	0	0	0	0	0	0	0	0	0	0	0	0	0	0	0	0	0	0	0	0	0	0	0	0	0
1.14.14.154	sterol 14alpha-demethylase	1	0	1	0	0	3	6	0	0	0	0	2	0	0	0	0	0	0	0	2	0	0	1	5	0	0	0	1	0	0
1.14.14.18	heme oxygenase (biliverdin-producing)	3	1	2	1	2	17	44	8	6	1	4	12	0	3	1	4	6	5	8	10	1	13	18	12	5	2	12	10	8	5
1.14.14.3	bacterial luciferase	567	85	279	42	589	138	1608	395	665	98	100	500	168	82	36	81	812	260	226	3556	11	52	3365	2944	19	220	3755	2698	13	16
1.14.14.44	phenylacetaldehyde oxime monooxygenase	1	0	0	0	0	0	0	0	0	0	0	0	0	0	0	0	0	0	0	0	0	0	0	0	0	0	0	0	0	0
1.14.14.47	nitric-oxide synthase (flavodoxin)	387	38	221	24	154	50	1401	377	612	87	89	382	2	35	26	12	9	20	20	3428	0	1	2853	2281	2	214	3544	834	1	1
1.14.14.5	alkanesulfonate monooxygenase	511	2627	890	224	478	2594	166	369	3657	383	519	562	366	1288	1762	1311	1218	4932	1774	190	36	301	511	1095	67	56	471	1890	40	62
1.14.14.84	linalool 8-monooxygenase	2	0	1	0	0	3	8	0	0	0	1	2	0	0	0	0	0	0	0	2	0	0	1	7	2	0	0	1	0	0
1.14.14.9	4-hydroxyphenylacetate 3-monooxygenase	42	74	356	189	3	22	183	104	449	180	672	85	167	107	525	181	7	1157	17	44	16	25	19	748	20	54	551	123	23	10
1.14.15.25	p-cymene methyl-monooxygenase	0	0	0	0	0	0	2	0	0	0	0	0	0	0	0	0	0	0	0	0	0	0	0	0	0	0	0	0	0	0
1.14.15.3	alkane 1-monooxygenase	1	0	2	1	0	3	8	0	1	0	1	4	0	2	0	0	2	0	1	2	3	1	2	7	5	0	1	1	1	1
1.14.15.36	sterol 14alpha-demethylase (ferredoxin)	1	0	1	0	0	3	6	0	0	0	0	2	0	0	0	0	0	0	0	2	0	0	1	5	0	0	0	1	0	0
1.14.15.7	choline monooxygenase	0	0	0	0	0	0	0	0	0	0	0	0	0	0	0	0	0	0	0	0	1	0	0	0	0	0	0	0	0	0
1.14.15.9	spheroidene monooxygenase	0	0	0	0	0	0	2	0	0	0	0	0	0	0	0	0	0	0	1	0	1	0	0	0	0	0	0	0	0	0
1.14.16.1	phenylalanine 4-monooxygenase	1	1	0	2	1	2	10	2	6	3	0	3	0	1	1	0	2	1	1	0	2	0	2	3	1	0	3	0	1	0
1.14.17.3	peptidylglycine monooxygenase	0	0	0	0	0	0	0	0	0	0	0	0	0	0	0	0	1	1	1	0	0	0	1	0	1	0	1	0	0	0
1.14.18.5	sphingolipid C4-monooxygenase	0	0	0	0	0	0	3	0	0	0	0	0	0	0	0	0	0	0	0	0	0	0	0	0	0	0	0	0	0	0
1.14.19.1	stearoyl-CoA 9-desaturase	199	62	66	24	457	42	126	55	50	19	27	106	171	65	15	90	936	249	202	124	10	24	484	654	10	1	200	1841	20	13
1.14.19.11	acyl-[acyl-carrier-protein] 4-desaturase	0	0	0	1	0	0	4	0	0	0	0	0	0	0	0	0	0	0	0	0	0	0	0	0	0	0	0	1	0	1
1.14.19.17	sphingolipid 4-desaturase	0	0	0	0	0	0	3	0	0	0	0	0	0	0	0	0	0	0	0	0	0	0	0	0	0	0	0	0	0	0
1.14.19.2	stearoyl-[acyl-carrier-protein] 9-desaturase	0	0	0	1	0	0	4	0	0	0	0	0	0	0	0	0	0	0	0	0	0	0	0	0	0	0	0	1	0	1
1.14.19.23	acyl-lipid (n+3)-(Z)-desaturase (ferredoxin)	340	88	470	44	687	52	106	7	61	8	13	238	244	90	11	216	812	264	197	881	45	159	2556	996	6	158	1000	2044	241	22
1.14.19.26	acyl-[acyl-carrier-protein] 6-desaturase	0	0	0	1	0	0	4	0	0	0	0	0	0	0	0	0	0	0	0	0	0	0	0	0	0	0	0	1	0	1
1.14.19.3	acyl-CoA 6-desaturase	3	0	2	2	1	8	22	1	1	0	6	7	0	3	1	1	1	2	1	6	4	1	3	16	16	1	9	3	1	2
1.14.19.45	sn-1 oleoyl-lipid 12-desaturase	340	88	470	44	687	52	106	7	61	8	13	238	244	90	11	216	812	264	197	881	45	159	2556	996	6	158	1000	2044	241	22
1.14.19.9	tryptophan 7-halogenase	0	0	0	1	2	0	14	9	0	3	0	4	0	2	0	0	5	0	0	0	1	0	0	0	2	0	4	0	2	1
1.14.99.-	Miscellaneous	0	0	0	0	1	0	2	0	0	0	0	0	0	0	0	0	1	1	1	0	0	0	1	0	1	0	1	0	0	0
1.14.99.44	diapolycopene oxygenase	376	35	214	23	151	44	1369	369	594	86	84	360	2	31	23	9	7	19	15	3340	0	0	2786	2238	1	203	3470	811	1	1
1.14.99.46	pyrimidine oxygenase	0	0	0	0	0	0	2	0	0	0	0	0	0	0	0	0	0	0	0	0	0	0	0	0	0	0	0	0	0	0
1.14.99.48	heme oxygenase (staphylobilin-producing)	1323	387	721	458	577	500	3705	1074	1384	447	347	1529	221	1686	376	631	1410	173	301	7032	956	735	6525	4928	1783	880	7229	1907	1380	728
1.14.99.58	heme oxygenase (biliverdin-IX-beta and delta-forming)	0	0	0	1	0	0	0	1	0	0	0	1	0	1	0	0	1	0	0	0	1	0	0	0	1	0	0	0	1	1
1.14.99.60	3-demethoxyubiquinol 3-hydroxylase	14	31	17	11	58	32	37	46	6	32	51	69	0	16	11	0	9	33	4	30	7	2	65	9	14	20	8	35	31	2
1.14.99.63	beta-carotene 4-ketolase	0	0	0	0	0	0	8	1	0	3	0	2	0	0	0	0	0	0	0	0	0	0	0	0	0	0	0	0	3	0
1.14.99.64	zeaxanthin 4-ketolase	0	0	0	0	0	0	8	1	0	3	0	2	0	0	0	0	0	0	0	0	0	0	0	0	0	0	0	0	3	0
1.15.1.1	superoxide dismutase	37969	41600	38115	49151	33913	46183	45231	32445	44695	47260	39977	32224	38996	30275	35016	38641	36295	40845	32860	33115	46260	22485	37943	58733	36559	35225	45861	41568	36612	23420
1.15.1.2	superoxide reductase	20277	12835	15768	8924	5982	4987	7870	8640	11852	9313	17380	13258	25792	7378	18236	26722	6014	28485	5564	5062	1129	4148	5296	17563	2911	9944	22354	5512	2578	2086
1.16.1.1	mercury(II) reductase	229	172	405	127	1217	238	428	98	783	509	132	130	1896	103	500	419	973	1917	257	212	11	48	509	868	48	69	1430	1865	19	18
1.16.1.3	-	8	5	2	3	4	4	5	5	1	2	4	9	1	4	2	0	1	4	3	2	2	4	6	8	4	5	8	5	4	2
1.16.1.9	ferric-chelate reductase (NADPH)	16	5	9	8	8	31	112	32	22	11	15	44	1	6	3	7	9	8	28	35	10	29	41	35	23	12	31	19	5	11
1.16.3.1	ferroxidase	29489	27592	29090	43246	30620	39489	37672	27085	36044	39750	29621	20300	25656	26098	22442	27916	33363	20046	30546	25826	46275	21316	28139	43803	37923	28245	28437	34596	35329	23099
1.16.3.2	bacterial non-heme ferritin	44550	31045	34469	24876	34804	44578	40239	30161	39369	24161	29214	22945	28967	29546	27348	31762	38180	27878	34313	34454	49594	23062	38383	37499	38638	30292	37268	38683	38802	24052
1.16.3.3	manganese oxidase	0	0	0	0	0	0	0	0	0	0	0	0	0	0	0	0	0	0	0	0	0	0	0	0	0	0	0	0	0	1
1.17.1.1	CDP-4-dehydro-6-deoxyglucose reductase	485	1323	1910	2085	427	441	1074	869	1579	1399	2908	627	1923	601	2407	3384	284	2628	204	388	119	312	119	3385	268	1062	2396	441	218	140
1.17.1.10	formate dehydrogenase (NADP+)	246	195	520	252	834	489	475	148	820	702	432	144	1981	340	601	414	204	1765	153	154	298	106	196	351	138	240	1340	202	357	147
1.17.1.4	xanthine dehydrogenase	4057	5690	12076	45745	2351	5546	3661	4897	13814	41593	14611	3805	11296	5055	10229	14751	4728	14130	1634	1985	940	1964	934	39213	1643	6662	10997	5880	1187	1254
1.17.1.8	4-hydroxy-tetrahydrodipicolinate reductase	54725	45511	54489	76349	40204	48478	50664	41131	58622	69033	57210	43300	53939	40794	45362	60149	44098	56780	42141	39009	50629	31349	42481	87299	44959	41196	59368	44496	41560	28710
1.17.1.9	formate dehydrogenase	3372	4252	5408	2721	5523	3935	4401	3014	8307	3118	4634	3844	4941	5622	5723	6259	5419	8600	6767	6549	2855	2525	6101	6110	5470	1501	9000	4363	2713	2196
1.17.4.1	ribonucleoside-diphosphate reductase	60813	58533	57797	79287	39897	55068	57314	45253	63527	73873	69225	52890	60099	46077	54233	59122	48954	72532	44523	43467	50955	31865	43856	91213	45765	43641	67828	48914	42522	29221
1.17.4.2	ribonucleoside-triphosphate reductase (thioredoxin)	68173	58436	78339	109929	56525	53574	63642	51181	69635	94943	72936	67244	81150	62821	66215	91165	69069	75992	66229	58168	65679	53723	57396	116257	60379	51771	78741	53879	59986	48926
1.17.5.3	formate dehydrogenase-N	3	2	1	1	2	2	1	2	0	1	2	3	0	2	1	0	0	2	1	1	1	2	3	4	1	2	2	2	1	0
1.17.7.1	(E)-4-hydroxy-3-methylbut-2-enyl-diphosphate synthase (ferredoxin)	52663	43527	49882	52379	39919	47634	46430	36849	50140	48588	47240	38929	49438	37024	40500	53169	44082	48605	38333	35064	52029	28501	37569	65836	42261	38384	51360	43716	41750	26814
1.17.7.3	(E)-4-hydroxy-3-methylbut-2-enyl-diphosphate synthase (flavodoxin)	52663	43527	49882	52379	39919	47634	46430	36849	50140	48588	47240	38929	49438	37024	40500	53169	44082	48605	38333	35064	52029	28501	37569	65836	42261	38384	51360	43716	41750	26814
1.17.7.4	4-hydroxy-3-methylbut-2-en-1-yl diphosphate reductase	53751	43688	51462	69254	41003	47146	46022	37306	51064	66287	48403	38827	50962	38496	40781	54144	43821	50019	41093	36383	52153	28563	40265	73579	42844	39223	52243	45209	42066	27152
1.17.99.6	epoxyqueuosine reductase	22594	16727	23053	30931	9419	8862	12599	12826	22260	28345	25663	18978	28042	13427	21415	31468	10823	34550	12395	11159	3816	6928	8727	39582	7246	10712	27922	10526	5022	3896
1.18.1.-	With NAD+ or NADP+ as acceptor	2	1	0	0	1	3	2	0	1	0	0	2	0	0	0	0	0	0	0	2	0	0	2	1	0	0	2	1	0	0
1.18.1.1	rubredoxin---NAD+ reductase	52	17	21	23	24	10	3	5	5	22	15	7	21	5	19	14	8	33	6	10	2	4	6	356	2	10	29	327	8	3
1.18.1.2	ferredoxin---NADP+ reductase	49496	39096	44266	51125	35028	42654	45370	34737	44334	46821	42762	31766	46811	32784	37480	50793	38247	41669	36264	29859	48054	26044	31244	58884	40916	36898	47132	38552	38184	25767
1.18.1.3	ferredoxin---NAD+ reductase	6	4	2	2	4	26	51	3	3	4	5	12	1	4	0	2	2	4	3	6	4	1	12	18	25	3	12	9	1	2
1.18.6.1	nitrogenase	2285	746	2593	1378	2390	805	1012	1788	4742	2075	2156	668	5200	571	2137	1923	769	6128	774	1436	73	274	341	1066	317	1180	4849	433	212	288
1.19.1.1	flavodoxin---NADP+ reductase	49496	39096	44266	51125	35028	42654	45368	34736	44334	46821	42762	31766	46811	32783	37480	50792	38245	41668	36264	29859	48054	26044	31244	58882	40916	36898	47132	38552	38180	25766
1.2.1.-	With NAD+ or NADP+ as acceptor	0	1	0	1	1	0	0	0	0	0	0	1	0	0	0	0	0	0	0	0	0	0	0	0	0	0	1	0	0	0
1.2.1.10	acetaldehyde dehydrogenase (acetylating)	31293	23215	42347	80730	23601	15972	24884	22196	42204	53091	36211	47506	47566	38799	43467	55135	44731	49075	45348	25309	17311	47378	17161	73845	27456	19354	31546	16960	26201	41104
1.2.1.101	L-tyrosine reductase	169	43	51	14	430	43	112	6	40	8	7	92	166	46	8	65	801	234	197	103	7	37	478	640	8	1	189	1841	8	11
1.2.1.11	aspartate-semialdehyde dehydrogenase	54428	44179	51296	53190	40948	48223	49704	40272	51999	49429	52265	42339	50649	40208	42154	54974	46080	50465	41683	41026	53100	30406	43756	69987	44787	39618	56766	45878	43753	28059
1.2.1.12	glyceraldehyde-3-phosphate dehydrogenase (phosphorylating)	59452	49772	57931	63229	50004	53051	56958	44888	62814	52629	53832	57779	62189	53023	53967	66403	61485	62914	61868	53013	59161	48938	51923	75232	54216	42838	63801	49930	53348	45331
1.2.1.16	succinate-semialdehyde dehydrogenase [NAD(P)+]	4364	4561	8663	15447	8203	6166	8737	6469	11565	3676	7630	16070	10210	14227	10800	11194	19747	8319	18531	12880	7148	20393	8420	14082	11425	4140	5801	6538	11276	18301
1.2.1.18	malonate-semialdehyde dehydrogenase (acetylating)	482	925	1943	1387	1908	1579	867	867	2481	1307	1564	990	1784	808	2097	2098	1981	2753	372	555	288	675	548	2462	541	909	2555	1671	301	577
1.2.1.19	aminobutyraldehyde dehydrogenase	1	1	1	1	1	1	8	4	3	1	1	5	0	0	1	1	1	1	4	4	0	0	4	1	1	2	3	1	0	0
1.2.1.20	glutarate-semialdehyde dehydrogenase	4364	4561	8663	15447	8203	6166	8737	6469	11565	3676	7630	16069	10210	14227	10800	11194	19747	8319	18531	12880	7148	20393	8420	14082	11424	4140	5800	6538	11276	18301
1.2.1.21	glycolaldehyde dehydrogenase	1320	1067	1239	852	2098	2408	1965	2462	2143	1330	1824	2932	3986	752	737	1375	1655	1120	1153	4357	187	1573	3829	3270	409	2081	5529	2409	613	391
1.2.1.22	lactaldehyde dehydrogenase	1320	1067	1239	852	2098	2408	1965	2462	2143	1330	1824	2932	3986	752	737	1375	1655	1120	1153	4357	187	1573	3829	3270	409	2081	5529	2409	613	391
1.2.1.24	succinate-semialdehyde dehydrogenase (NAD+)	0	0	0	0	0	0	0	0	0	0	0	1	0	0	0	0	0	0	0	0	0	0	0	0	1	0	1	0	0	0
1.2.1.27	methylmalonate-semialdehyde dehydrogenase (CoA-acylating)	482	925	1943	1387	1908	1579	867	867	2481	1307	1564	990	1784	808	2097	2098	1981	2753	372	555	288	675	548	2462	541	909	2555	1671	301	577
1.2.1.28	benzaldehyde dehydrogenase (NAD+)	1	0	1	1	2	14	21	0	2	0	1	2	0	1	0	2	1	1	0	2	1	0	7	3	0	1	3	8	0	0
1.2.1.3	aldehyde dehydrogenase (NAD+)	37307	36879	39690	46644	34669	40680	46139	31802	39788	43309	35564	26379	35564	31076	29583	34586	36354	30539	31734	41577	50515	24181	43616	60334	39505	32579	48871	40357	39922	24621
1.2.1.38	N-acetyl-gamma-glutamyl-phosphate reductase	99032	83013	87958	101516	71108	90445	89805	70710	96776	95069	83212	66229	96516	64395	77390	102423	74910	94337	70338	56780	94327	51405	58625	119121	77144	73846	93304	78536	74157	50431
1.2.1.39	phenylacetaldehyde dehydrogenase	5	3	2	2	3	4	19	7	4	5	4	9	0	2	1	1	1	2	4	6	1	2	8	6	2	3	7	4	1	1
1.2.1.4	aldehyde dehydrogenase (NADP+)	170	44	51	16	432	47	114	7	41	8	7	92	166	46	9	65	800	236	192	104	8	24	478	643	16	1	191	1842	8	8
1.2.1.41	glutamate-5-semialdehyde dehydrogenase	51120	42423	45636	52071	37025	46519	47386	38289	49587	48547	47789	35344	49374	36796	40721	53440	41355	49104	38978	30832	49002	28124	31240	60857	42672	37331	47936	41208	39546	26872
1.2.1.46	formaldehyde dehydrogenase	3	0	0	1	2	17	28	0	2	0	4	3	0	0	0	2	0	3	1	3	1	0	8	6	6	2	11	9	0	1
1.2.1.54	gamma-guanidinobutyraldehyde dehydrogenase	0	1	0	1	1	0	0	0	0	0	0	0	0	0	0	0	0	0	0	0	0	0	0	0	0	0	0	0	0	0
1.2.1.59	glyceraldehyde-3-phosphate dehydrogenase (NAD(P)+) (phosphorylating)	0	0	0	0	0	0	2	1	0	0	0	0	0	1	0	1	2	1	0	0	0	0	0	2	0	0	0	0	4	1
1.2.1.60	5-carboxymethyl-2-hydroxymuconic-semialdehyde dehydrogenase	6	2	2	2	4	18	38	8	5	2	5	10	0	3	1	3	2	4	7	7	2	15	13	9	6	4	13	11	1	3
1.2.1.65	salicylaldehyde dehydrogenase	1	0	0	0	0	2	2	0	0	0	0	1	0	0	0	0	0	1	0	0	0	0	0	2	2	0	2	0	0	0
1.2.1.68	coniferyl-aldehyde dehydrogenase	2	1	2	2	1	4	8	1	1	1	1	5	0	2	0	0	2	0	1	3	3	0	2	7	3	0	1	1	2	2
1.2.1.70	glutamyl-tRNA reductase	9191	13917	13667	6699	7744	5354	9678	7247	13625	8075	12305	9679	17457	10138	15319	14636	8652	24032	9031	8116	3439	3896	7076	13968	7600	6035	20808	6206	4162	3167
1.2.1.71	succinylglutamate-semialdehyde dehydrogenase	0	0	0	2	1	0	10	2	0	3	0	4	0	1	0	0	2	0	0	0	1	0	0	1	2	0	2	0	1	1
1.2.1.72	erythrose-4-phosphate dehydrogenase	4	3	1	2	3	2	3	3	1	1	2	4	0	2	1	0	0	2	1	1	1	2	3	4	2	2	4	2	2	1
1.2.1.79	succinate-semialdehyde dehydrogenase (NADP+)	4364	4561	8663	15447	8203	6166	8737	6469	11565	3676	7630	16069	10210	14227	10800	11194	19747	8319	18531	12880	7148	20393	8420	14082	11424	4140	5800	6538	11276	18301
1.2.1.8	betaine-aldehyde dehydrogenase	5265	9338	6527	2959	2415	1466	6153	3488	3701	4292	6761	5313	11218	2815	8064	7342	1307	12924	2084	4951	466	900	3469	7775	998	3432	12901	1938	844	704
1.2.1.80	long-chain acyl-[acyl-carrier-protein] reductase	0	0	0	0	0	0	2	1	0	0	0	0	0	1	0	1	2	1	0	0	0	0	0	2	0	0	0	0	4	1
1.2.1.87	propanal dehydrogenase (CoA-propanoylating)	5469	10504	8384	20647	2568	3290	5611	3765	4858	22020	9048	6054	13377	5283	8966	10576	4162	14316	2610	1680	1294	1747	1284	14901	2848	4523	10705	2558	2037	1517
1.2.1.88	L-glutamate gamma-semialdehyde dehydrogenase	1848	5539	2623	688	2801	5764	2272	1623	9400	1686	1390	2964	2814	3099	4149	3151	3352	12039	4082	4132	127	720	4628	5852	207	754	6165	6812	164	213
1.2.1.9	glyceraldehyde-3-phosphate dehydrogenase (NADP+)	291	13	51	10	98	92	33	146	63	8	140	70	24	16	112	55	22	25	39	202	3	7	48	38	11	19	87	61	18	28
1.2.1.91	3-oxo-5,6-dehydrosuberyl-CoA semialdehyde dehydrogenase	5	2	2	4	4	18	39	8	6	2	4	10	0	3	1	3	2	4	7	7	3	15	13	9	6	5	12	12	2	3
1.2.1.99	4-(gamma-glutamylamino)butanal dehydrogenase	10	10	23	24	38	0	5	27	8	34	11	6	7	1	19	27	2	11	6	4	5	3	3	10	1	4	16	3	2	2
1.2.3.3	pyruvate oxidase	473	85	416	223	195	118	2160	2797	879	193	4203	2056	537	1297	453	168	248	566	589	4571	247	949	3208	2402	174	295	3663	1368	445	366
1.2.4.1	pyruvate dehydrogenase (acetyl-transferring)	5458	1550	4832	2147	3817	1238	9514	8417	5787	1377	10272	9100	5800	6484	4625	8860	7787	6498	3965	18699	2185	4640	20451	16071	4498	3174	19330	12885	3902	2496
1.2.4.2	oxoglutarate dehydrogenase (succinyl-transferring)	574	112	291	50	644	141	1581	430	667	127	149	549	169	98	47	79	818	291	221	3566	13	41	3406	2937	30	236	3755	2721	40	15
1.2.4.4	3-methyl-2-oxobutanoate dehydrogenase (2-methylpropanoyl-transferring)	857	90	472	108	379	145	2865	768	1273	229	199	822	22	333	77	42	65	59	124	6885	16	13	5730	4585	28	476	7123	1887	30	16
1.2.5.1	pyruvate dehydrogenase (quinone)	26099	24473	20061	18655	25981	36505	34562	24164	25936	18204	20010	16452	19453	20577	16214	19157	27580	11442	23044	21736	43821	18520	23526	20195	32460	25431	20903	30655	32792	20923
1.2.5.3	aerobic carbon monoxide dehydrogenase	18594	9352	23732	50539	6873	6980	5710	8826	17260	44290	25339	11603	20727	10322	17051	31406	9152	22797	5049	8225	4790	6102	8922	53125	3265	11628	21389	10805	5729	2903
1.2.7.-	With an iron-sulfur protein as acceptor	52319	40465	47999	51304	39458	44966	46231	36390	47114	48625	46185	38290	50087	35481	39241	51705	42651	44850	38202	35844	51337	26654	38940	65001	42487	38672	52164	42242	41513	25819
1.2.7.1	pyruvate synthase	62649	56445	64639	61520	48394	63412	53701	49070	75801	58099	65501	53097	68585	55510	60209	73403	62761	78308	60634	45325	58077	36585	47172	82443	56587	48058	69716	52757	49125	31752
1.2.7.11	2-oxoacid oxidoreductase (ferredoxin)	141616	110401	99543	83188	121177	160726	152124	109693	132762	87777	101770	89358	105598	96110	89457	100553	126383	87159	118183	106894	179773	81129	114769	109316	142150	111917	122035	134870	137285	88261
1.2.7.12	formylmethanofuran dehydrogenase	5504	9895	7835	3924	3829	1562	5229	4228	5750	5363	7675	6454	12968	3140	9118	9003	1602	14334	2452	1777	686	1231	932	6848	1467	4295	11207	1382	1011	1054
1.2.7.3	2-oxoglutarate synthase	205185	170371	155023	128811	186014	245570	231212	167479	208898	135878	160397	137714	163780	151609	142293	159515	195492	143135	185090	161731	272850	124061	173722	170153	220534	169773	188894	202818	208933	134686
1.2.7.4	anaerobic carbon monoxide dehydrogenase	1554	2046	6838	23026	1503	2468	931	1510	8060	19625	6181	1477	3689	1652	2897	4792	2668	5433	1031	1027	455	949	620	20168	594	2134	4236	2791	518	554
1.2.7.5	aldehyde ferredoxin oxidoreductase	477	541	1045	598	799	1661	423	531	1126	538	946	669	991	484	770	1349	1965	583	296	298	410	488	460	682	295	634	865	1479	479	421
1.2.7.7	3-methyl-2-oxobutanoate dehydrogenase (ferredoxin)	2	0	0	0	0	0	0	0	12	0	0	0	0	0	2	0	0	0	0	0	0	0	0	4	0	0	0	0	0	0
1.2.7.8	indolepyruvate ferredoxin oxidoreductase	43837	36239	50544	44352	43365	46558	51925	39754	60456	37137	55031	40116	45720	40776	44736	68565	48602	48759	49662	36240	53324	28258	35144	75666	54374	38975	55225	42067	42233	28577
1.2.99.7	aldehyde dehydrogenase (FAD-independent)	10	9	24	23	40	0	5	28	9	34	11	7	8	1	19	28	2	11	6	4	5	3	3	9	2	4	16	3	2	2
1.20.4.1	arsenate reductase (glutathione/glutaredoxin)	55561	43048	56048	61575	47041	45992	54144	43810	50473	48011	52829	49914	56151	51399	46294	59895	59158	46378	53627	54806	61004	48413	54073	72983	51846	40978	57919	50244	55315	44371
1.20.4.4	arsenate reductase (thioredoxin)	3761	2792	8333	25079	3336	3392	3581	3527	11295	21700	7221	3256	7440	2526	5992	7288	3916	9902	1457	6101	619	1601	6428	27111	916	4023	11328	6045	958	899
1.21.4.1	D-proline reductase	319	1238	3317	5191	457	2853	312	184	5204	1392	2897	272	402	199	920	1306	2810	2369	103	89	234	648	97	10195	195	826	408	2837	258	207
1.21.4.2	glycine reductase	5778	9826	24751	46181	8596	4736	6991	5720	28393	29336	26489	8283	12593	7258	15014	28966	6342	21207	6082	6078	3724	5621	7238	62769	6818	7868	15395	6174	3848	3252
1.21.4.3	sarcosine reductase	5110	7334	19374	38606	6268	4062	5364	4511	21514	26120	21146	7290	9636	6555	11453	23879	5959	16343	5683	5412	3201	4502	6943	49357	6017	6270	12003	5275	3347	2643
1.21.4.4	betaine reductase	5110	7334	19374	38606	6268	4062	5364	4511	21514	26120	21146	7290	9636	6555	11453	23879	5959	16343	5683	5412	3201	4502	6943	49357	6017	6270	12003	5275	3347	2643
1.21.98.3	anaerobic magnesium-protoporphyrin IX monomethyl ester cyclase	270	85	494	104	341	39	51	40	118	96	306	210	363	308	113	339	74	150	98	833	57	152	2105	425	31	268	932	441	252	27
1.21.98.4	PqqA peptide cyclase	1	0	0	1	1	0	0	1	0	1	0	1	0	1	0	0	1	0	1	1	1	0	0	1	2	0	0	0	1	1
1.3.1.-	With NAD+ or NADP+ as acceptor	378	111	208	143	502	354	326	88	88	183	101	209	194	330	54	77	947	260	287	161	300	113	662	750	120	153	258	2013	358	150
1.3.1.10	enoyl-[acyl-carrier-protein] reductase (NADPH, Si-specific)	28239	28052	22380	19905	28729	40695	38203	28365	32301	20565	25224	20506	22491	24955	19581	21901	30021	18835	25977	27112	45340	20741	28281	23716	35251	26404	26670	32564	34920	22313
1.3.1.104	enoyl-[acyl-carrier-protein] reductase (NADPH)	0	0	0	0	0	0	1	0	0	0	0	0	0	0	0	0	0	0	0	0	0	0	0	1	0	0	0	0	0	1
1.3.1.106	cobalt-precorrin-6A reductase	6325	10463	9134	21078	3722	3600	6060	4572	6921	23064	9060	6468	16626	5604	10433	11194	4667	17214	2985	2143	1352	1863	1737	15674	3097	5335	12937	3149	2100	1663
1.3.1.111	geranylgeranyl-bacteriochlorophyllide a reductase	0	0	0	0	0	0	11	1	0	3	0	2	1	1	0	1	2	1	1	0	1	0	0	2	0	0	0	0	4	1
1.3.1.114	3-dehydro-bile acid Delta4,6-reductase	58693	52486	63413	79115	42589	48132	53441	42481	57706	72440	59747	44385	68553	39482	51266	75187	45444	64593	40615	40696	51999	29728	41920	96997	43107	46549	69744	46489	42952	27161
1.3.1.118	meromycolic acid enoyl-[acyl-carrier-protein] reductase	1	0	1	0	0	3	6	0	0	0	0	2	0	0	0	0	0	0	0	2	0	0	1	5	0	0	0	1	0	0
1.3.1.12	prephenate dehydrogenase	52140	42791	50676	52390	39582	46361	47363	36748	50855	48012	44615	35163	49670	36043	40327	53910	42822	48689	39356	38050	51610	28419	40960	69293	41333	38419	55130	44378	41621	26910
1.3.1.2	dihydropyrimidine dehydrogenase (NADP+)	0	1	0	0	0	0	2	0	0	0	0	0	0	0	0	0	1	1	2	0	1	1	2	0	1	0	2	0	0	0
1.3.1.22	3-oxo-5alpha-steroid 4-dehydrogenase (NADP+)	820	307	469	362	520	670	498	450	936	651	808	602	442	768	966	882	576	1065	2690	542	147	208	340	1174	715	551	924	499	332	304
1.3.1.25	1,6-dihydroxycyclohexa-2,4-diene-1-carboxylate dehydrogenase	2	1	1	0	1	6	11	0	1	0	1	3	0	1	0	0	0	0	0	3	0	0	2	6	4	0	1	1	0	0
1.3.1.28	2,3-dihydro-2,3-dihydroxybenzoate dehydrogenase	1	0	1	1	1	0	8	4	3	2	2	5	0	1	1	1	2	1	3	4	1	0	4	2	3	2	2	1	0	1
1.3.1.31	2-enoate reductase	762	1739	4692	22452	530	2233	526	737	5960	19043	4931	1002	2139	1452	1648	3618	1688	3354	574	418	390	797	224	19177	430	1485	1530	2264	369	400
1.3.1.32	maleylacetate reductase	3	1	2	1	2	16	30	5	5	2	1	6	0	0	0	2	1	1	3	7	0	0	12	4	0	2	6	9	0	0
1.3.1.33	protochlorophyllide reductase	0	0	0	0	0	0	2	3	0	0	0	0	0	1	0	1	2	1	0	0	0	0	0	2	0	0	0	0	10	1
1.3.1.34	2,4-dienoyl-CoA reductase [(2E)-enoyl-CoA-producing]	3132	1704	7418	2387	5066	1248	1951	2114	2934	1293	4688	2591	2010	5253	2941	3783	6172	2517	5177	6499	5293	3127	7915	8043	4553	1305	5115	4119	4944	2145
1.3.1.38	trans-2-enoyl-CoA reductase (NADPH)	168	42	50	13	430	42	102	4	40	8	5	90	166	44	8	65	799	234	192	102	4	24	476	637	2	0	187	1840	8	8
1.3.1.43	arogenate dehydrogenase	0	1	0	0	0	1	0	0	0	0	0	1	0	0	0	0	0	0	1	0	0	0	1	0	0	0	1	0	0	0
1.3.1.45	2'-hydroxyisoflavone reductase	0	0	0	1	0	0	1	0	0	0	0	0	0	0	0	0	0	0	0	0	0	0	0	0	0	0	0	0	0	0
1.3.1.48	13,14-dehydro-15-oxoprostaglandin 13-reductase	404	41	230	28	161	77	1488	391	637	93	99	420	3	39	30	17	12	27	30	3524	4	2	2937	2337	13	228	3635	868	4	4
1.3.1.54	precorrin-6A reductase	6325	10463	9134	21078	3722	3600	6060	4572	6921	23064	9060	6468	16626	5604	10433	11194	4667	17214	2985	2143	1352	1863	1737	15674	3097	5335	12937	3149	2100	1663
1.3.1.74	2-alkenal reductase [NAD(P)+]	1684	690	1621	1560	765	549	642	1555	2941	1564	2071	918	2462	928	2255	1926	892	3202	674	859	117	318	620	2431	447	1552	2856	656	230	293
1.3.1.76	precorrin-2 dehydrogenase	24137	15563	26118	49341	11804	6813	14302	13481	22657	46780	24492	19591	35847	14873	22582	34641	13242	33864	11340	14558	4732	8619	12269	49901	10693	14305	35933	9465	6671	5202
1.3.1.83	geranylgeranyl diphosphate reductase	0	0	0	0	0	0	11	1	0	3	0	2	1	1	0	1	2	1	1	0	1	0	0	2	0	0	0	0	4	1
1.3.1.85	crotonyl-CoA carboxylase/reductase	13	6	287	0	1	0	6	147	88	1	26	40	90	14	28	181	16	270	13	3	1	0	4	7	6	12	56	2	0	3
1.3.1.87	3-(cis-5,6-dihydroxycyclohexa-1,3-dien-1-yl)propanoate dehydrogenase	1	0	0	0	1	1	4	0	0	0	0	0	0	1	0	0	0	0	0	0	0	0	0	0	3	0	0	0	0	0
1.3.1.9	enoyl-[acyl-carrier-protein] reductase (NADH)	76319	66413	63827	69154	62330	82871	82820	62142	74749	66507	66796	52343	67264	56601	55575	70146	67206	58365	61059	55961	92475	44990	58675	81188	75156	62448	71159	70899	72308	46696
1.3.1.98	UDP-N-acetylmuramate dehydrogenase	57191	46621	55732	62521	47238	49845	53835	43316	56362	50918	52467	54418	58607	51359	50522	62978	59165	54645	58815	48628	58867	48312	47598	67920	53778	41899	56165	45044	52995	45027
1.3.3.11	pyrroloquinoline-quinone synthase	170	43	51	14	431	43	105	5	45	8	6	92	166	46	9	66	802	235	194	102	5	24	477	640	6	0	188	1841	9	9
1.3.3.15	coproporphyrinogen III oxidase (coproporphyrin-forming)	1109	610	1013	457	2336	1062	2022	1083	2318	1631	486	1022	2087	149	778	762	160	1999	422	3886	140	177	3483	2610	341	381	5242	1001	81	162
1.3.3.3	coproporphyrinogen oxidase	15	32	17	11	58	32	43	47	7	33	52	70	1	17	12	1	11	34	5	30	7	3	65	12	15	20	9	35	34	3
1.3.3.4	protoporphyrinogen oxidase	1109	610	1013	457	2336	1062	2022	1083	2318	1631	486	1022	2087	149	778	762	160	1999	422	3886	140	177	3483	2610	341	381	5242	1001	81	162
1.3.3.6	acyl-CoA oxidase	3	0	1	1	2	20	40	2	3	0	4	11	0	2	0	2	1	3	4	6	2	13	14	12	9	1	15	10	1	3
1.3.5.1	succinate dehydrogenase	64422	54634	55132	77825	63445	79242	79548	57261	65343	79400	59423	52340	52960	56071	45632	58682	69886	41006	65714	60735	93704	44505	63261	75682	77915	58043	65221	72501	71034	47898
1.3.5.2	dihydroorotate dehydrogenase (quinone)	0	0	0	0	0	0	0	0	0	0	0	0	0	0	0	0	1	1	1	0	0	0	1	0	1	0	1	0	0	0
1.3.5.3	protoporphyrinogen IX dehydrogenase (quinone)	678	234	952	269	1180	579	488	270	845	669	340	346	1847	388	640	474	211	1739	163	1114	344	239	2321	701	151	362	2170	448	600	183
1.3.5.4	fumarate reductase (quinol)	108285	78621	99889	125911	106106	106219	118425	88079	109875	104389	96411	115885	103848	131787	101990	116695	145573	87869	157963	105265	136163	116058	98615	102901	143684	79713	97831	93158	125862	114943
1.3.5.5	15-cis-phytoene desaturase	0	0	0	0	0	0	2	1	1	0	0	0	0	1	2	1	2	1	0	0	0	0	0	5	0	0	0	0	4	1
1.3.5.6	9,9'-dicis-zeta-carotene desaturase	1	0	0	0	0	0	2	1	6	0	0	0	0	1	2	1	2	1	0	0	0	0	0	5	0	0	0	0	4	1
1.3.7.14	3,8-divinyl chlorophyllide a reductase	0	0	0	0	0	0	27	0	0	9	0	6	3	0	0	0	0	0	3	0	3	0	0	0	0	0	0	0	0	0
1.3.7.15	chlorophyllide a reductase	0	0	0	0	0	0	27	0	0	9	0	6	3	0	0	0	0	0	3	0	3	0	0	0	0	0	0	0	0	0
1.3.7.5	phycocyanobilin:ferredoxin oxidoreductase	0	0	0	0	0	0	2	0	0	0	0	0	0	1	0	1	2	1	0	0	0	0	0	2	0	0	0	0	0	1
1.3.7.7	ferredoxin:protochlorophyllide reductase (ATP-dependent)	0	0	0	0	0	0	33	3	0	9	0	6	3	3	0	3	6	3	3	0	3	0	0	6	0	0	0	0	12	3
1.3.8.1	short-chain acyl-CoA dehydrogenase	21301	13723	20948	9816	9635	4672	8081	9682	12204	9680	17123	16126	26689	8753	18121	26523	8065	26392	6437	9376	4754	5717	11579	24086	3526	10904	24703	7449	6048	2885
1.3.8.12	(2S)-methylsuccinyl-CoA dehydrogenase	0	0	0	0	0	0	4	0	0	0	0	0	1	0	0	0	1	1	2	1	1	1	2	0	1	0	1	0	0	0
1.3.8.13	crotonobetainyl-CoA reductase	1	0	0	0	0	0	1	0	0	0	0	0	0	0	0	0	0	0	0	0	0	0	0	0	0	0	0	0	1	0
1.3.8.2	4,4'-diapophytoene desaturase (4,4'-diapolycopene-forming)	376	37	215	23	151	45	1368	375	595	86	87	361	3	31	33	15	21	26	22	3352	1	1	2789	2238	2	204	3503	811	1	3
1.3.8.4	isovaleryl-CoA dehydrogenase	1	1	0	2	1	1	12	2	0	4	1	4	0	2	0	0	3	1	2	1	4	1	2	3	5	1	3	1	2	2
1.3.8.6	glutaryl-CoA dehydrogenase (ETF)	23	5	11	8	7	37	115	21	37	7	15	57	1	7	5	8	5	9	16	104	8	27	84	65	21	15	104	37	3	6
1.3.8.7	medium-chain acyl-CoA dehydrogenase	146	43	182	75	35	63	150	276	155	22	90	504	32	60	323	525	356	122	109	125	36	263	208	421	63	114	184	87	42	130
1.3.8.8	long-chain acyl-CoA dehydrogenase	1	0	1	1	2	14	27	1	2	0	3	3	0	2	0	2	2	2	1	4	1	0	8	8	10	2	7	8	1	2
1.3.98.1	dihydroorotate dehydrogenase (fumarate)	81738	69927	73879	73363	68814	85417	85189	66653	79885	68525	75242	60975	75357	61673	59811	76862	74651	64320	68737	63389	97376	51713	66139	91853	77764	66727	80257	76725	77147	50317
1.3.98.3	coproporphyrinogen dehydrogenase	76334	60313	71589	83141	47513	57601	57699	47382	71733	77712	67859	54923	75459	47005	61048	83250	52805	82839	48961	44602	54614	33568	47147	106519	46288	50227	78980	53610	45910	29700
1.3.98.5	hydrogen peroxide-dependent heme synthase	1	0	0	0	0	2	3	0	0	0	0	1	0	0	0	0	0	1	1	0	1	1	0	3	3	1	2	0	1	2
1.3.99.-	With unknown physiological acceptors	30985	26748	23918	21007	30145	38847	37847	27483	30325	21400	27903	23866	22360	25793	20896	23999	34239	15777	31483	26478	46208	20658	28087	24495	38596	27610	26436	34602	35123	22751
1.3.99.16	isoquinoline 1-oxidoreductase	10	2	0	4	3	2	17	6	16	4	0	2	2	1	1	0	2	0	4	2	4	0	0	6	5	0	2	0	2	0
1.3.99.23	all-trans-retinol 13,14-reductase	1005	2898	995	334	892	3420	235	929	4209	1227	780	1042	252	1306	1852	1386	502	4921	1863	363	92	324	573	521	224	135	419	182	61	89
1.3.99.26	all-trans-zeta-carotene desaturase	3	1	2	3	3	17	43	7	5	5	3	9	1	1	1	3	2	2	5	8	2	1	14	5	2	2	13	11	1	2
1.3.99.27	1-hydroxycarotenoid 3,4-desaturase	0	0	0	0	0	0	9	0	0	3	0	2	1	0	0	0	0	0	1	0	1	0	0	0	0	0	0	0	0	0
1.3.99.28	phytoene desaturase (neurosporene-forming)	3	1	2	3	3	17	43	7	5	5	3	9	1	1	1	3	2	2	5	8	2	1	14	5	2	2	13	11	1	2
1.3.99.29	phytoene desaturase (zeta-carotene-forming)	3	1	2	3	3	17	43	7	5	5	3	9	1	1	1	3	2	2	5	8	2	1	14	5	2	2	13	11	1	2
1.3.99.31	phytoene desaturase (lycopene-forming)	3	1	2	3	3	17	43	7	5	5	3	9	1	1	1	3	2	2	5	8	2	1	14	5	2	2	13	11	1	2
1.3.99.39	carotenoid phi-ring synthase	1	0	0	1	1	14	21	0	2	0	1	1	0	0	0	2	0	1	0	1	0	0	8	2	0	1	4	8	0	0
1.3.99.4	3-oxosteroid 1-dehydrogenase	2	1	1	0	0	5	8	0	0	0	0	3	0	1	1	0	1	1	1	4	0	1	4	6	4	0	3	2	0	0
1.3.99.40	carotenoid chi-ring synthase	1	0	0	1	1	14	21	0	2	0	1	1	0	0	0	2	0	1	0	1	0	0	8	2	0	1	4	8	0	0
1.4.1.1	alanine dehydrogenase	2811	3537	2801	952	3334	4403	2637	2301	7404	2770	2339	3584	3089	2407	3584	3204	2148	8266	5027	5441	326	782	6541	5762	1009	1490	7460	3696	670	490
1.4.1.13	glutamate synthase (NADPH)	160809	133146	157991	215698	119997	139130	146760	114792	151658	203225	144592	112222	166103	104498	123524	168158	121828	148408	106229	112090	149981	84793	116463	239331	117308	121415	174829	132079	120233	79746
1.4.1.16	diaminopimelate dehydrogenase	33416	36628	34999	45905	30689	41224	41082	29491	37677	43537	34560	25708	36000	25691	28726	39900	31564	32497	26386	24305	44891	20516	25164	48955	34345	32034	35583	35067	34240	22201
1.4.1.2	glutamate dehydrogenase	426	175	565	136	965	268	1722	459	1344	605	238	462	1721	87	518	284	53	1712	74	3539	6	14	2929	2499	43	263	4756	886	35	6
1.4.1.21	aspartate dehydrogenase	852	1503	2248	2621	672	992	1430	1148	1891	2070	3446	961	2460	1370	3134	3558	547	3632	352	539	427	457	381	4643	426	1548	3099	842	607	334
1.4.1.23	valine dehydrogenase (NAD+)	0	0	0	0	0	0	0	0	0	0	0	0	0	0	0	0	0	0	0	0	0	0	0	0	3	0	0	0	0	0
1.4.1.24	3-dehydroquinate synthase II	22	148	309	212	579	7	123	94	386	209	25	44	314	25	169	337	34	94	58	84	71	87	59	36	133	53	338	9	43	116
1.4.1.3	glutamate dehydrogenase [NAD(P)+]	175	809	875	556	112	1477	257	137	623	253	1660	156	253	117	356	1426	1478	370	55	49	52	126	68	608	110	326	593	1273	110	56
1.4.1.4	glutamate dehydrogenase (NADP+)	79945	68515	70589	71278	66814	85087	82257	64031	77909	68152	71890	57488	69314	58931	57720	73317	71504	61394	66893	58558	96059	47908	61508	86172	76197	64182	72959	73426	75098	48349
1.4.1.9	leucine dehydrogenase	348	117	486	52	743	82	134	50	67	37	63	300	244	103	20	215	813	294	201	912	50	172	2618	1000	15	177	1007	2078	263	23
1.4.2.-	With a cytochrome as acceptor	0	0	0	0	0	0	0	0	0	0	0	0	0	0	0	0	1	1	1	0	0	0	1	0	1	0	1	0	0	0
1.4.3.-	With oxygen as acceptor	3	3	1	4	3	2	5	3	1	1	2	4	1	3	1	0	1	3	3	1	3	3	5	4	2	2	4	3	2	1
1.4.3.10	putrescine oxidase	2	1	1	1	2	17	30	1	2	0	2	4	0	1	0	2	1	2	3	4	2	13	9	5	4	1	10	9	0	2
1.4.3.16	L-aspartate oxidase	34085	31829	36739	44816	34529	44708	39047	30592	42870	41489	34401	30685	34163	29111	26835	39500	37705	31336	32315	31597	48700	24059	35733	55531	35940	33573	37864	40624	38441	23456
1.4.3.19	glycine oxidase	394	39	225	27	157	73	1452	384	625	92	95	396	3	37	28	15	13	24	26	3437	3	1	2871	2302	11	217	3557	846	6	4
1.4.3.21	primary-amine oxidase	2	0	0	1	2	16	29	1	2	0	1	3	0	1	0	2	1	2	3	2	2	13	7	5	4	1	6	8	0	2
1.4.3.3	D-amino-acid oxidase	0	0	0	0	0	0	0	1	0	0	0	0	0	0	0	0	0	0	0	0	0	0	0	0	3	0	0	0	3	0
1.4.3.4	monoamine oxidase	432	336	801	190	788	1372	176	40	512	75	260	251	388	177	97	429	2207	449	230	900	63	216	2599	1100	44	361	1168	3240	286	62
1.4.3.5	pyridoxal 5'-phosphate synthase	311	117	147	101	550	304	251	124	156	116	131	246	187	353	81	110	984	311	292	191	32	76	583	683	61	90	253	2134	81	27
1.4.4.2	glycine dehydrogenase (aminomethyl-transferring)	41657	48603	39781	30265	35872	43174	51340	34706	39650	33169	47504	38397	49111	30407	40678	44004	35784	46565	32657	37699	46133	22021	39581	45954	38094	36980	57969	39084	36507	23311
1.4.5.1	D-amino acid dehydrogenase (quinone)	180	52	55	21	436	56	134	18	45	13	11	110	167	52	11	67	804	239	207	114	14	42	493	654	15	6	203	1848	13	14
1.4.7.1	glutamate synthase (ferredoxin)	9416	13432	20674	29128	7528	5233	6936	7808	13557	25336	18166	12226	22092	7859	14375	23676	7591	22824	5008	7865	4597	5246	8111	36177	2413	9650	19843	8154	5378	2488
1.4.9.1	methylamine dehydrogenase (amicyanin)	0	0	0	0	1	0	6	0	0	0	0	0	0	0	0	0	0	0	0	0	1	0	0	0	0	0	0	0	0	0
1.5.1.-	With NAD+ or NADP+ as acceptor	2	0	0	0	0	2	2	0	0	1	0	3	0	1	1	0	2	2	1	1	1	0	2	3	4	0	4	1	0	0
1.5.1.2	pyrroline-5-carboxylate reductase	58190	52870	57454	56265	42789	48802	54275	42515	54500	53206	55820	42350	61707	43190	49411	62663	46994	62391	42255	40971	53678	31556	43507	74998	45973	42147	64577	46562	45006	29092
1.5.1.20	methylenetetrahydrofolate reductase [NAD(P)H]	41286	47535	46030	51576	36810	45042	48354	34814	46240	50289	44085	33095	52209	30359	40414	51232	37676	51559	33037	27669	46304	23531	27853	61305	36946	37270	51393	42086	36117	24541
1.5.1.24	N5-(carboxyethyl)ornithine synthase	0	0	0	0	0	0	0	0	0	0	0	10	0	0	0	0	0	0	0	0	0	0	1	0	0	1	0	0	0	0
1.5.1.28	opine dehydrogenase	0	0	0	0	0	0	0	0	0	0	0	1	0	0	0	0	0	0	0	0	0	0	0	0	0	0	0	0	0	0
1.5.1.3	dihydrofolate reductase	55695	42884	51117	60015	44344	46714	52578	40777	49100	48399	47783	52269	54108	46064	44896	56890	56618	46004	53868	46289	57074	46392	46430	67001	49388	40450	52222	47333	51445	43434
1.5.1.33	pteridine reductase	0	0	0	1	0	0	0	0	1	0	0	0	0	0	1	0	0	0	0	0	1	0	0	2	0	0	0	0	0	0
1.5.1.34	6,7-dihydropteridine reductase	963	290	575	422	1077	1003	846	264	218	542	298	532	415	946	155	168	2044	547	670	372	899	316	1507	1600	347	461	588	4202	1069	442
1.5.1.36	flavin reductase (NADH)	5	3	1	2	3	2	3	3	1	1	2	4	0	2	1	0	0	2	1	1	1	2	3	4	2	2	3	2	2	2
1.5.1.38	FMN reductase (NADPH)	175	44	54	17	435	64	165	17	49	11	13	111	166	48	10	70	805	240	204	118	8	37	499	658	15	5	207	1853	10	14
1.5.1.40	8-hydroxy-5-deazaflavin:NADPH oxidoreductase	6	3	2	1	3	7	30	6	10	3	5	17	2	4	1	2	5	5	9	9	5	14	8	15	24	4	8	2	4	10
1.5.1.41	riboflavin reductase [NAD(P)H]	8	5	2	3	4	4	5	5	1	2	4	9	1	4	2	0	1	4	3	2	2	4	6	8	4	5	8	5	4	2
1.5.1.5	methylenetetrahydrofolate dehydrogenase (NADP+)	116903	95398	117771	165392	96534	101426	110941	88272	120482	139733	110036	112032	123892	105667	105482	132748	120551	116560	119877	99345	118607	97747	98526	171589	108505	86885	119435	95229	107080	90698
1.5.1.50	dihydromonapterin reductase	3	3	1	2	2	2	1	3	1	1	2	4	0	1	1	0	0	2	2	1	1	2	3	4	2	2	3	2	2	0
1.5.1.7	saccharopine dehydrogenase (NAD+, L-lysine-forming)	32712	31505	32455	45120	31833	43952	38613	30579	43274	42264	33797	28550	33401	27132	26865	37527	34345	31578	31053	26505	45103	21969	27618	47679	35621	32792	34001	37538	34735	22454
1.5.3.-	With oxygen as acceptor	0	0	0	0	0	0	0	0	0	0	0	1	0	0	0	0	0	0	0	0	0	0	0	0	0	0	1	0	0	0
1.5.3.1	sarcosine oxidase	4688	9331	6396	2979	2226	1410	4862	3035	3156	4279	6793	4939	11449	2778	8026	7463	1311	13040	2082	1358	476	896	625	5522	995	3265	9410	1413	835	684
1.5.5.-	With a quinone or similar compound as acceptor	3543	1669	5054	2822	4316	1061	3479	2922	3572	2365	6353	3639	2855	7075	4550	5641	6589	2671	8516	4352	3894	2793	3885	3412	8559	1156	4452	2278	3513	2629
1.5.5.1	electron-transferring-flavoprotein dehydrogenase	10	29	16	9	56	30	30	43	12	32	49	63	1	14	9	0	4	31	3	29	6	1	62	4	8	18	4	33	27	1
1.5.5.2	proline dehydrogenase	1700	5495	2456	687	2539	5689	2210	1242	8772	1475	1320	1735	2640	2994	4091	3018	3335	11845	3905	4047	97	666	4466	5370	191	426	5929	6730	151	154
1.5.8.1	dimethylamine dehydrogenase	2	0	1	0	0	1	3	6	6	0	2	14	0	0	0	2	0	1	0	2	0	0	1	0	0	0	0	0	0	0
1.5.8.2	trimethylamine dehydrogenase	2	0	1	0	0	1	3	6	6	0	2	14	0	0	0	2	0	1	0	2	0	0	1	0	0	0	0	0	0	0
1.5.8.3	sarcosine dehydrogenase	0	2	0	0	0	2	2	0	0	0	0	2	0	1	0	0	1	1	3	0	1	1	4	0	4	0	3	0	0	0
1.5.8.4	dimethylglycine dehydrogenase	0	2	0	0	0	1	4	0	0	0	0	1	1	1	0	0	1	1	3	0	2	1	3	0	4	0	2	0	0	0
1.5.98.2	5,10-methylenetetrahydromethanopterin reductase	0	0	0	0	0	0	2	0	0	0	2	0	0	1	0	0	0	0	0	0	0	0	0	4	10	1	0	0	0	0
1.5.99.6	spermidine dehydrogenase	1	0	0	0	0	0	0	0	5	0	0	0	0	0	0	0	0	0	0	0	0	0	0	0	0	0	0	0	0	0
1.6.1.1	NAD(P)+ transhydrogenase (Si-specific)	5	3	1	3	3	2	3	3	6	1	2	5	0	3	1	0	1	2	2	1	2	2	3	5	3	2	4	3	2	2
1.6.1.2	NAD(P)+ transhydrogenase (Re/Si-specific)	1508	1226	5663	3225	4277	186	771	1650	2774	793	300	1422	1592	1638	1503	2020	1919	665	2874	1325	1777	4982	1790	2328	1224	517	2076	380	1071	3548
1.6.2.4	NADPH---hemoprotein reductase	2	0	0	0	0	0	0	0	0	0	0	0	0	0	0	0	0	0	0	0	0	0	0	0	0	0	0	0	0	0
1.6.4.-	-	27779	25274	21060	18930	26644	37470	36794	25056	26751	18714	23084	20938	19704	21978	17032	19437	29249	12230	24412	27218	44478	18892	29731	23083	33472	26567	26463	32309	33704	21114
1.6.5.10	NADPH dehydrogenase (quinone)	547	2651	995	342	117	2853	256	445	3664	546	605	581	227	1528	1798	1258	564	4722	1673	135	325	352	216	554	170	208	345	220	383	193
1.6.5.2	NAD(P)H dehydrogenase (quinone)	441	55	97	21	526	131	122	151	98	17	143	158	187	63	120	106	819	259	207	303	11	25	528	666	15	20	278	1902	23	33
1.6.5.5	NADPH:quinone reductase	2530	2083	3483	3330	1687	965	4329	4515	4086	2403	8074	4002	3792	3605	4041	5408	2476	4704	1965	5515	1311	2337	4422	6408	2878	2157	7317	2151	2045	1436
1.6.99.1	NADPH dehydrogenase	0	0	0	0	0	0	0	0	0	0	0	0	0	0	0	0	1	1	1	0	0	0	1	0	1	0	1	0	0	0
1.6.99.3	-	31733	30572	27044	29238	36525	42285	45029	31643	38115	22758	25701	32810	34229	35814	29514	31169	44608	27084	43370	38559	50719	38665	35505	27801	43733	28677	33299	36034	43795	39021
1.7.1.13	preQ1 synthase	2971	1489	1865	786	2835	2142	2854	1860	2515	1937	3713	6666	1025	1996	1288	1058	2823	1718	2011	6171	868	669	7563	4551	1422	1718	6648	4309	1097	454
1.7.1.15	nitrite reductase (NADH)	784	76	444	51	312	111	2848	761	1232	175	183	776	5	76	54	24	23	48	48	6865	8	28	5709	4581	36	431	7107	1671	7	11
1.7.1.17	FMN-dependent NADH-azoreductase	4097	1547	5159	2279	3351	2167	3383	2895	4539	1913	4490	3170	3017	3906	3659	5237	5286	3386	4995	7716	1973	1892	9598	5845	4516	1968	8919	3930	2224	1467
1.7.1.7	GMP reductase	4119	2972	4931	10041	7159	2215	8242	6194	5707	2202	4698	15818	9384	14181	9761	9459	15544	5703	18402	12608	7113	19677	8288	3805	11129	3196	4823	2619	11273	18074
1.7.2.1	nitrite reductase (NO-forming)	0	1	0	2	0	2	5	1	2	0	1	4	0	2	0	0	0	0	2	0	3	0	6	2	3	0	2	1	2	1
1.7.2.2	ammonia-forming)	3109	4299	3879	1983	2987	3771	2499	2391	6004	2012	6660	6340	1983	6049	5002	4457	5253	6884	7263	3629	2253	1907	3136	2311	5376	1294	4021	1795	2064	1473
1.7.2.3	trimethylamine-N-oxide reductase	2435	3615	3908	1906	3056	3714	2378	1969	6172	2281	3797	2459	3269	5235	4540	4290	3959	7686	6028	2410	2420	1815	2258	2497	4528	859	3766	1449	2316	1581
1.7.2.4	nitrous-oxide reductase	0	0	0	0	0	0	2	0	0	0	0	0	0	0	0	0	0	0	1	0	1	0	0	0	0	0	0	0	0	0
1.7.2.5	nitric oxide reductase (cytochrome c)	2	1	0	2	0	1	3	0	5	0	0	1	0	0	0	0	0	0	1	0	3	0	1	0	0	0	1	1	1	0
1.7.3.3	factor-independent urate hydroxylase	169	42	51	14	432	58	126	5	41	8	7	92	166	44	8	67	799	236	192	104	4	24	484	641	6	1	196	1849	8	8
1.7.5.1	nitrate reductase (quinone)	2227	1399	2171	1665	3218	415	6653	2113	3681	1243	540	3238	1798	4198	1512	3052	3877	706	758	10954	2243	2278	10661	7704	5515	1738	12108	2700	3251	2199
1.7.7.1	ferredoxin---nitrite reductase	902	1306	4278	22284	962	2202	603	691	5977	19260	3651	971	2538	1700	1870	2657	2518	4320	681	514	367	808	690	20767	345	1713	1955	3951	340	451
1.7.7.2	ferredoxin---nitrate reductase	0	0	0	0	0	0	2	1	0	0	0	0	0	1	0	1	2	1	0	0	0	0	0	2	0	0	0	0	4	1
1.7.99.-	With unknown physiological acceptors	2397	1441	2222	1680	3650	459	6771	2121	3721	1251	546	3332	1964	4246	1521	3118	4679	942	953	11058	2251	2315	11137	8345	5529	1739	12300	4541	3261	2211
1.7.99.1	hydroxylamine reductase	14	19	36	20	10	11	6	26	50	40	240	16	235	16	74	132	20	82	7	19	2	4	7	39	3	58	75	20	1	2
1.8.-.-	Acting on a sulfur group of donors	232	175	392	126	1213	220	402	95	784	511	127	126	1892	105	498	359	972	1909	260	206	13	53	497	863	45	33	1406	1853	17	18
1.8.1.13	bis-gamma-glutamylcystine reductase	360	2688	1163	308	796	2716	300	396	4340	857	605	473	1918	1278	2234	1515	452	6352	1627	158	28	275	35	648	75	82	1468	54	36	54
1.8.1.14	CoA-disulfide reductase	387	37	221	24	154	50	1401	377	612	87	89	382	2	35	26	11	9	20	20	3428	0	1	2853	2281	2	214	3544	834	1	1
1.8.1.2	assimilatory sulfite reductase (NADPH)	1289	207	598	99	1604	231	3140	779	1346	206	197	1049	504	212	80	219	2420	747	622	7165	25	78	7143	6483	17	434	7662	7196	33	30
1.8.1.4	dihydrolipoyl dehydrogenase	38969	40320	40339	35001	35563	41909	49976	36312	45051	31152	46383	34120	42479	31153	37050	42081	36119	41088	32465	40460	47189	25344	42051	57344	39203	35917	55548	40437	37718	25116
1.8.1.7	glutathione-disulfide reductase	359	240	107	265	166	106	731	227	121	69	84	705	187	1341	265	585	1253	101	196	122	661	666	643	264	1681	302	66	66	1043	596
1.8.1.8	protein-disulfide reductase	1	1	0	1	1	2	6	0	1	0	1	2	0	1	1	0	1	2	1	0	4	0	1	3	3	1	3	0	1	0
1.8.1.9	thioredoxin-disulfide reductase	90899	77057	91927	109470	66703	62432	78869	64648	88940	87646	88374	93128	109203	83059	93142	115363	89397	110501	92133	70979	70638	76093	65436	119540	75515	61411	98815	60455	70981	68127
1.8.2.1	sulfite dehydrogenase (cytochrome)	0	0	0	0	0	0	0	0	0	0	0	0	0	0	0	0	0	0	0	0	1	0	0	0	0	0	0	0	0	0
1.8.3.1	sulfite oxidase	1	0	1	0	0	3	6	0	0	0	0	2	0	0	0	0	0	0	0	2	0	0	1	5	0	0	0	1	0	0
1.8.4.-	With a disulfide as acceptor	21	2	5	5	3	5	28	3	4	3	5	11	3	2	3	15	8	3	29	3	2	7	3	12	10	0	4	1	6	7
1.8.4.10	adenylyl-sulfate reductase (thioredoxin)	1360	511	1003	494	1084	323	3249	1352	1798	685	469	3658	1108	1654	1308	1975	2565	1369	931	4024	870	1072	4340	6508	1902	1125	5664	2955	1303	805
1.8.4.11	peptide-methionine (S)-S-oxide reductase	77010	79725	75264	62241	76564	85595	96084	68848	80257	55573	74043	73030	82759	71664	71695	84925	86012	73309	84432	78532	102422	65271	79137	79911	86314	67699	89854	77924	85459	65815
1.8.4.12	peptide-methionine (R)-S-oxide reductase	74610	78741	69767	61309	72992	84522	93110	67459	78247	55351	72800	71290	82132	69769	71449	83909	83024	73140	83412	66558	98908	63389	65248	69323	85992	66317	79564	73071	81854	64904
1.8.4.15	protein dithiol oxidoreductase (disulfide-forming)	420	138	316	266	145	614	428	171	95	351	193	238	56	575	92	25	297	54	192	113	596	179	372	219	230	308	144	348	704	285
1.8.4.16	thioredoxin:protein disulfide reductase	22	149	310	215	580	7	123	95	387	209	26	47	314	28	170	338	35	94	59	85	74	87	60	37	135	54	339	9	45	117
1.8.4.8	phosphoadenylyl-sulfate reductase (thioredoxin)	1360	511	1003	494	1084	323	3249	1352	1798	685	469	3658	1108	1654	1308	1975	2565	1369	931	4024	870	1072	4340	6508	1902	1125	5664	2955	1303	805
1.8.5.3	respiratory dimethylsulfoxide reductase	6650	3174	9745	5366	8506	1489	6532	5649	6962	4332	12020	7021	5188	13546	8876	11020	12843	5139	16833	8558	7198	5402	7398	6542	16886	1892	8633	4172	6327	4972
1.8.5.5	thiosulfate reductase (quinone)	5033	2595	7967	4230	7891	1457	5414	4315	6670	4230	9208	5285	7329	10234	7625	8811	9706	7169	12726	6578	5402	4076	5555	5314	12705	1475	8865	3145	4755	3736
1.8.5.7	glutathionyl-hydroquinone reductase	393	833	2843	5108	716	344	1096	2548	4482	1376	6344	2019	810	1331	1116	1035	1059	2774	803	1304	451	1529	858	10712	321	501	392	2825	616	497
1.8.5.9	protein dithiol:quinone oxidoreductase DsbB	220	99	175	142	129	337	234	128	54	204	147	181	28	301	56	13	151	59	98	85	302	91	249	115	123	173	76	207	379	144
1.8.7.1	assimilatory sulfite reductase (ferredoxin)	0	0	0	0	0	0	2	1	0	0	0	0	0	1	0	1	2	1	0	0	0	0	0	2	0	0	0	0	4	1
1.8.7.3	ferredoxin:CoB-CoM heterodisulfide reductase	81765	75540	66162	58978	83839	110139	106934	76117	84093	58244	65835	52839	63614	65841	54679	65791	87794	40075	81005	69142	133916	57978	73484	66119	104105	78544	69400	93173	100861	65491
1.8.98.4	coenzyme F420:CoB-CoM heterodisulfide,ferredoxin reductase	81765	75540	66162	58978	83839	110139	106934	76117	84093	58244	65835	52839	63614	65841	54679	65791	87794	40075	81005	69142	133916	57978	73484	66119	104105	78544	69400	93173	100861	65491
1.8.98.5	H2:CoB-CoM heterodisulfide,ferredoxin reductase	81765	75540	66165	58978	83839	110139	106934	76120	84093	58244	65877	52839	63620	65847	54680	65791	87794	40075	81005	69145	133916	57978	73484	66119	104105	78544	69400	93173	100861	65491
1.8.98.6	formate:CoB-CoM heterodisulfide,ferredoxin reductase	81765	75540	66163	58978	83839	110139	106934	76118	84093	58244	65849	52839	63616	65843	54680	65791	87794	40075	81005	69143	133916	57978	73484	66119	104105	78544	69400	93173	100861	65491
1.8.99.2	adenylyl-sulfate reductase	288	792	2580	1013	2729	186	556	1918	1914	758	1539	2308	5122	694	1332	1990	806	1060	1023	952	255	1648	564	1307	520	1845	3606	850	666	564
1.8.99.5	dissimilatory sulfite reductase	72	334	690	464	1180	36	254	244	872	500	560	120	1100	86	488	940	108	352	132	208	144	184	132	150	272	224	824	60	86	236
1.9.6.1	nitrate reductase (cytochrome)	2251	3697	4060	1989	3566	3402	2263	1981	6511	2316	3728	2388	3555	4976	4663	4613	3844	7754	5988	2437	2194	1802	2128	2425	4545	761	4032	1279	2010	1554
1.97.1.4	[formate-C-acetyltransferase]-activating enzyme	178321	158761	195649	205323	119900	125200	145363	119387	165671	178210	192120	153331	215074	126118	167714	226045	143999	218515	124862	117740	126393	98051	117065	274084	113611	123130	210810	128294	114944	84023
1.97.1.9	selenate reductase	5330	4442	11952	27686	5514	3506	5060	5189	12132	23397	13431	5325	7514	9248	9452	11698	8706	10379	9241	5248	4145	3912	4168	27284	9266	4281	9388	5181	3797	3156
2.1.-.-	Transferring one-carbon groups	0	0	0	0	0	0	0	0	0	0	0	1	0	0	0	0	0	0	0	0	0	0	0	0	0	0	1	0	0	0
2.1.1.-	Methyltransferases	258569	202224	255605	297433	194349	172721	227020	190580	235859	232171	260544	275931	304216	235219	252321	318678	260276	285456	262566	210149	210911	228403	192772	334156	215366	174607	274156	181392	211534	201825
2.1.1.10	homocysteine S-methyltransferase	1177	501	845	1009	500	663	3176	3253	1282	904	4787	2998	1277	3376	1448	1021	1769	1690	916	4837	1203	1759	4082	4236	1993	1116	4476	1839	1869	1142
2.1.1.100	protein-S-isoprenylcysteine O-methyltransferase	1	0	0	2	0	1	2	1	6	0	0	0	0	0	0	0	0	0	0	0	1	0	0	0	0	0	0	2	1	0
2.1.1.104	caffeoyl-CoA O-methyltransferase	2162	1030	4962	1154	3320	1078	562	961	1478	560	1601	1470	990	2490	1326	1700	3552	1070	3772	4943	3754	2042	6425	6820	1475	1243	3296	3570	3800	1282
2.1.1.107	uroporphyrinogen-III C-methyltransferase	25078	15702	24846	49680	11530	6931	14466	13866	22160	46949	25260	20099	34008	15786	22179	33597	14600	32615	11891	14979	4834	8925	13525	50875	11221	14536	34673	13639	6891	5351
2.1.1.11	magnesium protoporphyrin IX methyltransferase	0	0	0	0	0	0	11	1	0	3	0	2	1	1	0	1	2	1	1	0	1	0	0	2	0	0	0	0	4	1
2.1.1.113	site-specific DNA-methyltransferase (cytosine-N4-specific)	600	184	334	256	362	135	414	372	722	553	543	349	409	404	811	824	450	952	2501	441	111	148	233	1116	634	436	815	225	254	274
2.1.1.13	methionine synthase	58249	50349	54502	56366	39591	48524	51772	41550	55651	55118	56468	42516	66600	37418	50870	72022	43779	65195	39384	32220	48293	26471	31233	69713	43226	44445	63177	43522	38964	26197
2.1.1.130	precorrin-2 C20-methyltransferase	20150	7936	24116	53252	10847	6705	8080	11973	25911	45746	22085	17161	26359	12879	17657	29168	12192	25752	9897	7028	4664	8708	6483	53314	10225	12917	22123	8269	6263	4934
2.1.1.131	precorrin-3B C17-methyltransferase	8080	12352	15684	28474	5983	3195	7615	7427	13200	26136	15365	11980	23758	7564	14848	22221	4620	24181	4325	3579	1810	4177	2640	30516	3852	9337	18572	3732	3010	2299
2.1.1.132	precorrin-6B C5,15-methyltransferase (decarboxylating)	15290	24474	31345	56317	10737	7725	13509	14187	27462	51542	29385	21146	38992	11539	27577	36913	7931	43552	7700	6410	2340	6105	3665	59979	4222	16388	33784	8535	3655	3443
2.1.1.133	precorrin-4 C11-methyltransferase	8119	12423	16101	28665	5982	3214	7793	7528	13815	26315	16034	12069	24201	7667	15372	22885	4624	25334	4350	3622	1826	4211	2656	31254	3868	9391	19118	3855	3024	2310
2.1.1.14	5-methyltetrahydropteroyltriglutamate---homocysteine S-methyltransferase	9587	14307	19169	6289	10141	7508	7028	5780	10310	5145	9943	8439	13333	8762	11199	11635	10764	18542	7010	14385	8333	6621	17008	21712	2207	5645	19112	11578	8335	3952
2.1.1.144	trans-aconitate 2-methyltransferase	283	20	80	31	138	90	20	174	71	42	155	71	34	18	133	127	25	48	21	208	8	13	54	42	14	60	130	68	16	28
2.1.1.148	thymidylate synthase (FAD)	3860	4331	6636	3015	4229	3560	2869	4481	8152	2974	7530	7546	9731	6400	7136	15329	4625	13059	7105	3694	2060	3581	3022	5893	4803	3918	7803	1839	2302	1904
2.1.1.151	cobalt-factor II C20-methyltransferase	20148	7936	24115	53252	10846	6702	8070	11973	25911	45746	22083	17159	26359	12877	17657	29168	12192	25751	9897	7024	4664	8708	6481	53305	10215	12917	22119	8267	6263	4933
2.1.1.152	precorrin-6A synthase (deacetylating)	2	1	1	0	1	4	10	1	0	0	1	3	1	0	0	0	0	0	2	2	2	1	2	6	4	0	1	1	0	0
2.1.1.163	demethylmenaquinone methyltransferase	64306	60769	55830	82067	64005	85004	81055	57586	75882	81531	60698	52202	52520	59953	48763	55924	72499	48297	67550	60680	94923	44167	64064	83272	81327	58428	64798	72386	73490	47717
2.1.1.166	23S rRNA (uridine2552-2'-O)-methyltransferase	269	356	811	455	1461	517	632	262	1163	904	269	243	2061	366	708	620	227	1809	209	249	375	192	315	357	283	256	1611	226	430	263
2.1.1.17	phosphatidylethanolamine N-methyltransferase	2	0	0	0	0	0	4	3	0	1	0	2	1	3	0	0	2	0	1	1	2	0	1	0	14	0	1	0	0	0
2.1.1.170	16S rRNA (guanine527-N7)-methyltransferase	58030	46783	56305	62658	47500	49991	54804	43454	56682	51204	52645	55528	59270	51506	51279	64251	59343	55702	59579	49604	59057	48599	49866	70794	53969	42237	58474	45069	53446	45073
2.1.1.171	16S rRNA (guanine966-N2)-methyltransferase	10883	14372	24387	30809	10939	5433	9626	8916	14864	26213	19964	14775	23041	11532	16377	26242	11969	24019	10541	10133	7219	8276	10591	40574	7374	9612	22821	10309	7605	4872
2.1.1.172	16S rRNA (guanine1207-N2)-methyltransferase	5292	3667	9981	11082	10240	2862	6331	6553	6745	2493	6256	16206	10484	15404	10176	10289	17384	6429	19365	14545	9757	21127	13074	7652	10170	3930	5633	5647	13703	18416
2.1.1.173	23S rRNA (guanine2445-N2)-methyltransferase	28	5	156	14	8	3	3	20	4	1	15	12	19	12	8	27	84	8	36	12	7	15	55	5	5	3	16	29	10	13
2.1.1.174	23S rRNA (guanine1835-N2)-methyltransferase	0	0	0	0	0	0	0	0	0	0	0	1	0	0	0	0	0	0	0	0	0	0	0	0	0	0	1	0	0	0
2.1.1.176	16S rRNA (cytosine967-C5)-methyltransferase	28762	18382	32835	42604	20115	9476	19339	17392	25422	31105	28238	33468	39118	27915	31302	42214	30437	37567	30240	24942	14469	27894	22775	49196	19610	15491	34533	17308	19794	22887
2.1.1.177	23S rRNA (pseudouridine1915-N3)-methyltransferase	58215	46783	56024	62596	47891	50049	54840	43184	56565	51181	52559	55287	59409	51614	51095	63816	59992	55836	59848	49670	59199	48479	50123	71102	54421	42113	58552	47160	53598	45062
2.1.1.178	16S rRNA (cytosine1407-C5)-methyltransferase	34	117	350	124	790	172	263	65	732	521	108	20	1725	40	501	297	39	1669	57	84	6	16	11	216	24	33	1214	13	8	6
2.1.1.181	23S rRNA (adenine1618-N6)-methyltransferase	81	11	23	42	23	21	34	5	36	42	18	42	16	244	23	18	39	16	79	26	12	11	19	17	17	47	28	217	22	10
2.1.1.182	16S rRNA (adenine1518-N6/adenine1519-N6)-dimethyltransferase	57478	46585	55592	62365	47296	49911	54497	43087	55981	50636	52098	55124	58928	51102	50464	63330	59690	54936	57265	48480	58909	48342	48035	69606	53339	41636	57009	46782	52974	44792
2.1.1.184	23S rRNA (adenine2085-N6)-dimethyltransferase	1	1	0	0	1	1	1	2	1	0	1	6	0	0	0	0	1	0	2	1	1	1	2	1	0	1	3	0	0	0
2.1.1.185	23S rRNA (guanosine2251-2'-O)-methyltransferase	55054	44916	51028	61621	43922	47852	53995	42142	55415	50332	48442	50390	58915	48807	50329	63291	55655	55007	57511	43216	55190	46514	40623	65276	52932	40708	54649	43553	49515	44141
2.1.1.186	23S rRNA (cytidine2498-2'-O)-methyltransferase	181	54	74	39	471	44	108	34	49	42	19	101	173	48	28	92	802	247	199	107	10	28	483	650	5	6	207	1846	12	11
2.1.1.187	23S rRNA (guanine745-N1)-methyltransferase	3809	1907	8279	3665	4553	1683	2242	5343	4252	1729	7652	4860	4808	6793	4020	5520	5769	4600	3049	6908	5010	5298	8345	9995	3156	2981	6490	5160	5451	3159
2.1.1.189	23S rRNA (uracil747-C5)-methyltransferase	5	2	1	3	4	16	27	3	3	1	4	7	0	4	1	2	0	4	2	4	1	2	11	7	7	3	13	11	2	2
2.1.1.190	23S rRNA (uracil1939-C5)-methyltransferase	238	179	486	236	827	482	485	127	777	667	195	138	1748	329	530	283	188	1685	150	137	302	104	196	320	140	184	1272	185	360	148
2.1.1.191	23S rRNA (cytosine1962-C5)-methyltransferase	84686	76262	77387	75522	69191	83873	86940	66157	78806	72799	76694	60455	86565	57506	66153	82444	73463	74247	62928	62210	94151	46939	66834	98869	72400	70846	90458	82549	74702	47046
2.1.1.192	23S rRNA (adenine2503-C2)-methyltransferase	54918	44997	52383	53921	41435	50079	49920	38109	52979	50407	50579	41392	51460	38599	43235	56717	47378	51960	41670	40258	52709	29229	43618	74628	43411	40280	59637	48869	42985	27421
2.1.1.193	16S rRNA (uracil1498-N3)-methyltransferase	52583	43064	48198	51187	38502	47755	47801	38082	48764	47701	48343	40364	48115	36609	39062	51487	42678	48385	37837	38688	51237	28998	41953	67353	40335	38482	53544	44665	42103	26718
2.1.1.195	cobalt-precorrin-5B (C1)-methyltransferase	8372	12737	16656	28867	6461	4878	7932	7978	14966	26656	16389	13332	24526	7891	15562	23257	6041	25734	4552	3728	1879	4322	2867	31858	3922	9947	19540	5171	3105	2407
2.1.1.196	cobalt-precorrin-6B (C15)-methyltransferase [decarboxylating]	328	245	113	256	160	71	637	214	119	58	66	636	183	1334	267	587	1240	111	154	105	652	642	615	235	1655	297	50	51	1025	578
2.1.1.197	malonyl-[acyl-carrier protein] O-methyltransferase	26331	27056	21166	18904	26778	39194	34794	24479	30227	19020	20411	16731	21346	21769	18352	20602	27947	17694	24550	21812	43828	18751	23460	20799	32489	25476	22272	30708	32785	20949
2.1.1.198	16S rRNA (cytidine1402-2'-O)-methyltransferase	85990	72326	77030	81901	74949	87917	90962	68354	84206	70891	76441	76361	81086	73933	69641	84451	89882	70725	86495	72508	103583	67434	73358	92841	88127	68780	82009	78546	87001	66452
2.1.1.199	16S rRNA (cytosine1402-N4)-methyltransferase	64137	58888	69457	73340	52382	53587	61223	49215	66942	58373	66499	63866	77262	55759	63564	77551	64790	74756	63128	52299	59911	51820	51932	92604	55517	48911	73584	53343	55312	46305
2.1.1.201	2-methoxy-6-polyprenyl-1,4-benzoquinol methylase	64306	60769	55830	82067	64005	85004	81055	57586	75882	81531	60698	52202	52520	59953	48763	55924	72499	48297	67550	60680	94923	44167	64064	83272	81327	58428	64798	72386	73490	47717
2.1.1.207	tRNA (cytidine34-2'-O)-methyltransferase	27928	20246	32399	42069	18191	11426	17462	16426	27474	30228	25625	31859	37950	25910	30798	40712	26982	41107	28560	22929	12858	27946	20699	47547	15528	14873	32487	14373	18135	22414
2.1.1.210	demethylspheroidene O-methyltransferase	0	0	0	0	0	0	9	0	0	3	0	2	1	0	0	0	0	0	1	0	1	0	0	0	0	0	0	0	0	0
2.1.1.213	tRNA (guanine10-N2)-dimethyltransferase	79	9	62	90	34	91	15	14	56	18	214	174	24	226	186	80	21	7	114	101	3	1	81	2	55	25	38	337	21	1
2.1.1.215	tRNA (guanine26-N2/guanine27-N2)-dimethyltransferase	0	0	0	0	0	0	0	1	0	0	0	0	0	0	0	0	0	0	0	0	0	0	0	0	0	0	0	0	3	0
2.1.1.216	tRNA (guanine26-N2)-dimethyltransferase	0	0	0	0	0	0	0	1	0	0	0	0	0	0	0	0	0	0	0	0	0	0	0	0	0	0	0	0	3	0
2.1.1.217	tRNA (adenine22-N1)-methyltransferase	26700	17086	29266	40598	15627	8305	16601	15450	22289	28960	24849	30887	35409	23772	28147	38670	24939	34336	25721	22219	11963	26009	19497	45487	14976	14525	30187	12210	17423	21100
2.1.1.219	tRNA (adenine57-N1/adenine58-N1)-methyltransferase	483	447	2073	1107	1989	225	490	478	1477	702	146	287	2143	549	838	696	549	1804	967	454	563	1572	502	863	380	141	1755	103	318	1111
2.1.1.220	tRNA (adenine58-N1)-methyltransferase	483	447	2073	1107	1989	225	490	478	1477	702	146	287	2143	549	838	696	549	1804	967	454	563	1572	502	863	380	141	1755	103	318	1111
2.1.1.222	2-polyprenyl-6-hydroxyphenol methylase	55	58	34	26	89	40	85	100	18	51	73	98	7	37	20	24	149	48	18	56	15	6	81	28	30	24	30	39	38	8
2.1.1.226	23S rRNA (cytidine1920-2'-O)-methyltransferase	28951	20923	34538	43179	20011	11428	17448	17283	28490	30780	28319	32916	38923	28762	32812	43282	30038	42185	32653	21426	14314	29206	19446	46700	19271	14842	30475	14365	19345	23469
2.1.1.227	16S rRNA (cytidine1409-2'-O)-methyltransferase	28951	20923	34538	43179	20011	11428	17448	17283	28490	30780	28319	32916	38923	28762	32812	43282	30038	42185	32653	21426	14314	29206	19446	46700	19271	14842	30475	14365	19345	23469
2.1.1.228	tRNA (guanine37-N1)-methyltransferase	53285	37109	49099	59201	45196	48698	49895	39001	53128	46711	44254	48622	44517	48141	42462	56002	58723	41285	56957	47031	58515	46219	47393	64137	52924	37309	46714	45644	51905	44187
2.1.1.245	5-methyltetrahydrosarcinapterin---corrinoid/iron-sulfur protein Co-methyltransferase	269	11	48	5	99	87	10	146	54	5	138	63	23	15	112	42	15	24	12	200	4	1	48	24	5	19	88	60	12	22
2.1.1.250	trimethylamine---corrinoid protein Co-methyltransferase	249	327	485	231	203	1405	98	161	629	218	1029	279	882	262	477	692	1611	503	273	176	199	203	137	283	522	392	473	1330	261	166
2.1.1.264	23S rRNA (guanine2069-N7)-methyltransferase	28	5	156	14	8	3	3	20	4	1	15	12	19	12	8	27	84	8	36	12	7	15	55	5	5	3	16	29	10	13
2.1.1.266	23S rRNA (adenine2030-N6)-methyltransferase	83	12	23	43	24	22	44	7	37	45	19	47	16	247	23	18	42	17	82	28	15	11	22	19	19	47	31	217	23	12
2.1.1.271	cobalt-precorrin-4 methyltransferase	8119	12423	16101	28665	5982	3214	7793	7528	13815	26315	16034	12069	24201	7667	15372	22885	4624	25334	4350	3622	1826	4211	2656	31254	3868	9391	19118	3855	3024	2310
2.1.1.289	cobalt-precorrin-7 (C5)-methyltransferase	353	353	440	356	912	243	894	252	843	545	162	650	1901	1372	748	856	1275	1767	204	184	654	655	621	438	1676	326	1246	61	1030	581
2.1.1.297	peptide chain release factor N5-glutamine methyltransferase	57768	46667	55512	62528	47634	49943	53929	43346	56443	50935	52446	54423	58774	51295	50522	63460	59759	55167	59243	48633	58697	48248	48095	68547	53305	41900	56311	46853	52804	44906
2.1.1.298	ribosomal protein L3 N5-glutamine methyltransferase	213	70	159	134	74	308	215	87	47	176	98	122	28	289	47	13	149	28	97	57	300	91	187	112	117	155	74	175	353	144
2.1.1.33	tRNA (guanine46-N7)-methyltransferase	56016	45787	52917	61020	44815	49530	53099	41558	54225	49889	49359	53096	57700	48033	48420	60474	56658	54375	55399	46388	57123	46793	46086	68976	49595	41407	55126	45801	51536	43564
2.1.1.34	tRNA (guanosine18-2'-O)-methyltransferase	26623	24781	20654	19042	26857	36576	35008	24588	26987	18882	20542	16783	20153	20744	17153	20270	28012	12455	25511	22218	43987	18729	23778	21305	33200	25867	21998	30659	33060	21296
2.1.1.35	tRNA (uracil54-C5)-methyltransferase	421	2630	1030	408	87	2611	793	2774	3875	476	4603	2114	731	2501	2180	1400	653	5239	2143	1220	273	1209	384	565	224	133	392	580	472	409
2.1.1.37	DNA (cytosine-5-)-methyltransferase	65319	55489	66722	106404	49548	49782	59306	47037	66216	94013	62744	62367	78043	53138	64342	87346	60120	75686	65518	44129	55850	47550	41209	103378	54943	49892	68821	47573	50210	45503
2.1.1.45	thymidylate synthase	53864	41987	48376	58164	43243	46130	51286	39446	47349	46904	44539	49018	50953	44284	42224	47387	55385	40948	53162	45245	56853	45871	45283	62792	48675	38670	48895	44191	51072	43152
2.1.1.5	betaine---homocysteine S-methyltransferase	1	0	0	1	1	14	21	0	2	0	0	1	0	0	0	2	0	1	0	1	0	0	7	2	0	1	3	8	0	0
2.1.1.63	methylated-DNA---[protein]-cysteine S-methyltransferase	53941	43949	49577	53129	40009	48232	49804	38376	51043	49453	51010	38711	46807	39621	41373	54111	45359	49653	40609	39509	53184	28885	41246	68440	44424	37695	53572	44577	43131	27911
2.1.1.64	3-demethylubiquinol 3-O-methyltransferase	55	58	34	26	89	40	85	100	18	51	73	98	7	37	20	24	149	48	18	56	15	6	81	28	30	24	30	39	38	8
2.1.1.67	thiopurine S-methyltransferase	168	42	51	15	431	42	103	6	40	8	5	90	166	45	8	65	800	234	192	102	6	24	476	638	2	0	188	1841	12	8
2.1.1.71	phosphatidyl-N-methylethanolamine N-methyltransferase	2	0	0	0	0	0	4	3	0	1	0	2	1	3	0	0	2	0	1	1	2	0	1	0	14	0	1	0	0	0
2.1.1.72	site-specific DNA-methyltransferase (adenine-specific)	149646	133860	141876	164527	108557	123408	129804	105107	160972	139244	131176	144967	165892	130558	149147	181152	143358	188350	150918	110814	124061	116931	103532	181912	120859	103071	153325	101782	118611	108075
2.1.1.74	methylenetetrahydrofolate---tRNA-(uracil54-C5)-methyltransferase [NAD(P)H-oxidizing]	21135	5680	17337	14501	14723	4751	11462	10627	13763	6066	12239	21086	18586	20193	17778	20106	22937	15850	25967	21448	11959	23339	19285	17615	15412	6728	17811	8678	15919	20315
2.1.1.77	protein-L-isoaspartate(D-aspartate) O-methyltransferase	690	2922	1700	610	1838	2796	606	767	4921	1096	712	1091	2430	1402	2733	2439	1634	6796	1980	453	135	649	747	1692	234	248	2152	1976	127	301
2.1.1.79	cyclopropane-fatty-acyl-phospholipid synthase	6184	11426	10604	6601	5281	2161	7758	7012	6514	6517	13802	8223	16142	6572	11865	12105	4502	18200	4123	3536	2047	4347	2674	10689	3445	4751	13703	4015	2867	2871
2.1.1.80	protein-glutamate O-methyltransferase	13200	24086	19188	10564	7864	7943	13106	10338	16532	13031	21749	17504	35238	9585	24554	30400	7498	42961	8352	5318	1616	4605	3223	21995	3530	11674	30164	6542	3125	2353
2.1.1.86	tetrahydromethanopterin S-methyltransferase	14	19	36	20	10	11	4	28	50	40	254	16	236	18	75	132	20	82	8	20	1	4	6	39	3	58	75	21	1	2
2.1.1.90	methanol---corrinoid protein Co-methyltransferase	0	0	1	0	2	0	2	2	0	0	1	1	1	0	0	1	0	0	0	0	1	0	0	0	1	0	0	0	0	0
2.1.1.95	tocopherol C-methyltransferase	169	42	50	13	431	43	106	4	40	8	6	90	166	45	9	66	801	235	192	102	4	24	476	640	2	0	187	1840	8	8
2.1.2.1	glycine hydroxymethyltransferase	56020	45655	49677	60902	44095	49121	53761	42435	55347	50927	51459	53679	58141	49178	50296	62596	56484	55200	57655	44140	54907	45178	41705	62341	53263	41074	53772	43900	49406	43149
2.1.2.10	aminomethyltransferase	34378	36641	30291	24566	31355	40061	43240	29772	33082	25863	33995	27999	34023	25756	28894	32012	32484	29465	29250	29978	45060	20621	31862	34093	35601	31442	39785	35984	34848	22365
2.1.2.11	3-methyl-2-oxobutanoate hydroxymethyltransferase	30318	29279	23660	20662	30057	41296	38179	28551	34320	21750	26839	25199	27210	24324	21779	24327	31920	22026	30001	28731	44534	21051	29865	27092	34640	29138	31245	34761	34167	21900
2.1.2.13	UDP-4-amino-4-deoxy-L-arabinose formyltransferase	8	5	2	4	5	4	5	6	1	2	4	8	1	4	2	0	1	4	3	2	2	4	6	8	4	4	7	5	4	2
2.1.2.2	phosphoribosylglycinamide formyltransferase	81790	69268	72130	72917	67861	86015	85103	65396	79603	69445	73824	58579	71953	61925	60450	76728	74326	64944	67322	62737	96894	48951	65873	92491	77700	65879	79135	77067	76444	49212
2.1.2.3	phosphoribosylaminoimidazolecarboxamide formyltransferase	134870	113647	119892	123478	107600	134768	132361	103413	127364	116971	126339	104428	117553	98322	96978	123032	118579	108852	101489	102969	148592	77657	109726	152177	118742	103671	130405	121574	118501	75466
2.1.2.5	glutamate formimidoyltransferase	30074	27192	22923	21079	28060	38717	37487	26882	29394	21261	28476	27198	22804	24332	21488	23265	32064	16713	30925	26526	44880	19591	28983	25993	35838	29085	27693	32619	34460	21790
2.1.2.9	methionyl-tRNA formyltransferase	58081	46782	55937	62643	47675	50051	54921	43459	56702	51211	52645	55475	59359	51505	51287	64167	60142	55912	59770	48930	59020	48491	48270	71082	53974	42079	57854	47020	53233	45067
2.1.3.-	Carboxy- and carbamoyltransferases	173	43	65	16	478	60	111	9	52	12	12	93	172	45	13	123	805	244	193	107	5	34	479	643	5	37	210	1846	10	10
2.1.3.1	methylmalonyl-CoA carboxytransferase	1	1	0	0	0	2	2	0	0	0	0	1	0	0	0	0	0	0	0	2	0	0	2	1	0	0	1	1	0	0
2.1.3.11	N-succinylornithine carbamoyltransferase	1365	521	552	448	1280	1224	663	962	1418	1475	865	982	477	730	960	982	578	1201	2866	755	192	231	804	1212	835	586	1000	615	320	321
2.1.3.15	acetyl-CoA carboxytransferase	34799	12174	22313	30076	9287	13326	13327	15273	26890	26981	29133	25691	24327	16530	20783	38284	14735	35998	12533	17566	4720	9016	19071	43665	9021	11681	30259	15080	7532	4616
2.1.3.2	aspartate carbamoyltransferase	54003	44033	50872	52809	40644	47987	49566	40135	51701	49008	51782	41775	50060	39567	41333	54596	45831	49402	41455	40062	52886	30080	41575	68456	44261	39089	55248	45403	43280	27882
2.1.3.3	ornithine carbamoyltransferase	31875	22475	33016	31311	25955	10943	24817	19426	29909	15494	23814	46843	46788	39777	42780	52162	42801	44981	52216	29636	18184	45356	22642	28418	31951	16628	34925	12230	26509	40336
2.1.3.6	putrescine carbamoyltransferase	3317	1580	4860	2670	4232	743	3261	2810	3477	2149	6003	3507	2590	6770	4428	5496	6421	2562	8412	4276	3597	2699	3692	3263	8440	942	4305	2082	3161	2485
2.1.3.9	N-acetylornithine carbamoyltransferase	0	0	0	1	0	0	0	0	1	0	0	0	0	0	1	0	0	0	0	0	1	0	0	2	0	0	0	0	0	0
2.1.4.1	glycine amidinotransferase	1658	790	2430	1335	2116	371	1630	1404	1738	1074	3001	1751	1295	3385	2214	2748	3210	1281	4206	2138	1798	1349	1846	1631	4220	471	2152	1041	1580	1242
2.10.1.1	molybdopterin molybdotransferase	6125	6812	11413	10000	7683	6523	7242	5109	14823	6107	12046	6818	6760	11071	9676	11586	11614	13148	11126	9071	5602	5113	9026	19586	11117	3460	12302	7528	5734	4176
2.2.1.1	transketolase	106572	99810	140696	189105	83432	76193	87791	73373	117952	156577	121898	109761	145931	97641	122236	166716	105996	155761	100817	87480	84241	85419	84682	219641	76050	80831	138550	79565	83887	72279
2.2.1.2	transaldolase	19297	8474	19353	30057	8263	9064	8868	10918	20095	25096	20475	15239	17792	11834	15822	26195	11944	23051	13638	11350	3755	8083	10693	38375	7016	8831	20930	11200	4786	4483
2.2.1.6	acetolactate synthase	120894	116822	121589	138915	84501	98695	116018	90214	123314	132393	124111	95125	145224	82672	113282	148553	87374	149744	86925	77533	99034	60286	73293	176818	88069	91688	147715	89912	81215	55849
2.2.1.7	1-deoxy-D-xylulose-5-phosphate synthase	54407	39187	57358	82121	48749	50357	48521	38947	58741	65619	45895	49910	49853	50527	44019	59071	61632	45018	58320	47647	62141	49029	50465	87714	53431	40538	48200	48406	55536	45261
2.2.1.9	2-succinyl-5-enolpyruvyl-6-hydroxy-3-cyclohexene-1-carboxylic-acid synthase	29617	26317	25243	19732	30388	38782	37001	25886	27894	19397	24250	22022	20351	23483	17238	20222	32867	12660	25430	31074	47680	20512	34518	28971	33835	27118	28312	36872	36497	21889
2.3.1.-	Transferring groups other than aminoacyl groups	134204	132685	134361	148011	109735	140040	147116	120577	142792	145101	151852	109162	140544	108153	118403	142172	115308	148308	108447	116426	148302	80280	120942	188335	115381	110964	159648	129919	120329	77346
2.3.1.1	amino-acid N-acetyltransferase	48598	41894	48822	27985	21500	16084	24609	22803	40715	25520	44804	35521	67023	22994	50404	66960	20371	80451	22871	13326	6272	14024	11046	55660	11964	23119	58982	18337	8441	8306
2.3.1.102	N6-hydroxylysine N-acetyltransferase	0	0	0	0	0	0	0	0	0	0	0	1	0	0	0	0	0	0	0	0	0	0	0	0	0	0	1	0	0	0
2.3.1.109	arginine N-succinyltransferase	168	43	51	16	432	42	112	6	40	11	5	93	166	45	9	65	801	235	192	102	6	24	476	638	4	0	189	1841	8	8
2.3.1.117	2,3,4,5-tetrahydropyridine-2,6-dicarboxylate N-succinyltransferase	28258	27800	23367	20291	27560	39674	35958	25555	30820	19333	21489	18619	20462	24262	19387	22102	30455	17325	28380	23575	45598	21390	27191	23093	35615	26555	23133	31318	35182	23083
2.3.1.118	N-hydroxyarylamine O-acetyltransferase	2088	1126	3244	1528	2908	1742	1797	1448	2249	1148	3278	2007	1690	3564	2316	3235	5422	1740	4433	3038	1862	1561	4446	2730	4255	869	3338	4285	1868	1305
2.3.1.12	dihydrolipoyllysine-residue acetyltransferase	2354	542	2320	820	1740	508	4082	4001	2787	630	5060	3813	2710	1854	1984	3848	2580	3136	1724	9191	357	1602	9567	7769	347	1291	9589	6348	824	611
2.3.1.129	acyl-[acyl-carrier-protein]---UDP-N-acetylglucosamine O-acyltransferase	31325	29725	23013	20068	30453	43080	37509	27420	33324	22422	28206	28480	22785	25419	21605	22769	33877	21608	30688	25982	45151	19909	28751	24702	35567	28101	26788	36410	34367	21777
2.3.1.15	glycerol-3-phosphate 1-O-acyltransferase	4	3	2	4	3	2	3	3	1	1	2	6	0	4	1	0	1	2	2	1	3	2	4	5	3	2	4	3	2	2
2.3.1.157	glucosamine-1-phosphate N-acetyltransferase	30888	16080	34791	29410	28581	14196	21118	21132	31839	11229	22682	43482	32827	43492	34506	41203	46090	36333	51241	40696	25050	50187	36550	30116	30986	13316	29241	16333	33239	42972
2.3.1.16	acetyl-CoA C-acyltransferase	957	731	1393	1041	1396	423	811	2228	2180	1195	2336	2291	6179	794	1683	1936	553	3369	964	964	108	1557	542	1906	346	2248	3716	542	582	309
2.3.1.164	isopenicillin-N N-acyltransferase	209	1192	1505	1016	58	391	534	308	969	569	3467	379	652	174	1059	3082	170	1520	75	101	77	196	57	1738	176	299	1404	270	144	45
2.3.1.168	dihydrolipoyllysine-residue (2-methylpropanoyl)transferase	389	38	222	25	155	51	1412	380	613	90	89	389	3	36	27	12	11	21	22	3429	2	2	2855	2282	3	214	3548	835	2	3
2.3.1.169	CO-methylating acetyl-CoA synthase	304	110	1455	178	785	248	90	388	746	139	533	516	916	293	824	380	775	306	448	287	202	178	151	199	582	275	1418	673	286	170
2.3.1.174	3-oxoadipyl-CoA thiolase	4	2	1	1	2	2	2	3	0	1	2	3	0	2	1	0	0	2	1	1	2	2	3	4	1	2	2	2	1	0
2.3.1.178	diaminobutyrate acetyltransferase	1	0	2	1	2	17	29	0	2	0	1	4	0	1	0	2	1	1	0	3	1	0	8	8	1	1	4	8	0	1
2.3.1.179	beta-ketoacyl-[acyl-carrier-protein] synthase II	53405	43538	46913	52137	38567	47822	50111	39982	52120	49667	51802	41801	51414	38383	42689	56282	43780	52106	40289	36819	49483	27448	38060	65299	44246	39279	55255	44960	40568	26473
2.3.1.18	galactoside O-acetyltransferase	7273	14088	9626	5571	4374	7019	6683	5068	9573	7257	12564	10624	13647	6328	13247	11161	4990	21366	5404	3544	1076	1743	2578	9230	2534	5240	13400	3784	1547	1101
2.3.1.180	beta-ketoacyl-[acyl-carrier-protein] synthase III	53302	43596	44485	51205	36889	48174	49792	42013	52188	49523	56088	47879	50174	37493	41409	52252	41694	51510	38081	37423	48060	27268	37455	63557	41107	40004	54436	43344	39562	25661
2.3.1.181	lipoyl(octanoyl) transferase	26752	24715	20465	18944	26513	36914	35048	24639	26742	18825	20649	16900	19867	21031	17069	20004	28168	12441	25557	22230	43944	18679	23832	21337	33127	25905	21741	30948	33084	21199
2.3.1.182	(R)-citramalate synthase	27214	24924	20394	19015	26932	37580	35064	24699	26667	19383	20766	16137	19732	20937	17074	19957	28088	12412	25639	22361	43964	18669	24124	20877	33247	25632	21603	30953	33064	21166
2.3.1.183	phosphinothricin acetyltransferase	47132	37858	38740	48873	31854	41758	46236	33410	40394	44346	40566	30005	40588	31547	33000	46215	36955	37295	29515	30306	47516	25049	31317	56740	39095	33997	42904	39081	37911	25381
2.3.1.187	acetyl-S-ACP:malonate ACP transferase	1	0	0	0	0	0	0	0	0	0	0	1	0	0	0	0	0	0	0	0	0	0	0	0	1	0	1	0	0	0
2.3.1.19	phosphate butyryltransferase	34183	35640	29152	23468	30823	40069	41345	29429	33195	25839	32618	26998	34687	25809	28512	29176	31371	31232	29296	26367	44936	20167	28344	30325	35516	31141	36725	33347	34670	22158
2.3.1.191	UDP-3-O-(3-hydroxymyristoyl)glucosamine N-acyltransferase	29432	28639	22448	19762	29265	41360	36573	26198	31996	21032	24804	22662	22448	23879	20617	22464	32202	20439	29103	24309	44709	19593	26858	23981	34436	26989	25187	35497	33923	21620
2.3.1.193	tRNAMet cytidine acetyltransferase	4	2	1	2	2	2	3	3	1	1	2	5	0	3	1	0	0	2	2	1	1	2	3	4	2	2	4	2	2	1
2.3.1.20	diacylglycerol O-acyltransferase	2	0	1	0	0	3	8	0	5	0	0	2	0	3	0	0	0	0	0	2	0	0	1	5	16	0	1	1	0	0
2.3.1.222	phosphate propanoyltransferase	322	231	95	254	156	71	632	203	99	58	58	630	181	1328	258	564	1238	90	152	103	651	641	614	229	1653	292	38	50	1024	577
2.3.1.223	3-oxo-5,6-didehydrosuberyl-CoA thiolase	3	2	1	1	2	2	2	3	0	1	2	3	0	2	1	0	0	2	1	1	1	2	3	4	1	2	2	2	1	0
2.3.1.234	N6-L-threonylcarbamoyladenine synthase	69350	46759	56894	62932	46415	50816	54006	43988	58175	51562	52199	55421	62189	49239	52971	66656	58692	59698	56808	47709	57403	47732	47564	72721	50403	43429	59113	46929	51963	44303
2.3.1.241	Kdo2-lipid IVA lauroyltransferase	29613	28765	23724	20549	28988	41604	36627	26354	32145	21136	24791	22349	22158	24521	20470	21831	31003	19882	29560	24344	45456	20824	26357	23031	34735	27074	24904	31995	34484	22611
2.3.1.242	Kdo2-lipid IVA palmitoleoyltransferase	4	2	1	2	2	2	3	3	0	1	2	4	0	2	1	0	0	2	1	1	1	2	3	4	2	2	4	2	2	1
2.3.1.243	lauroyl-Kdo2-lipid IVA myristoyltransferase	4	2	1	2	2	2	3	3	1	1	2	5	0	3	1	0	0	2	2	1	1	2	3	4	2	2	4	2	2	1
2.3.1.245	3-hydroxy-5-phosphonooxypentane-2,4-dione thiolase	321	153	226	407	538	225	234	184	305	470	453	310	676	538	694	266	932	1225	245	202	15	90	556	1770	53	368	858	2069	55	60
2.3.1.251	lipid IVA palmitoyltransferase	4	2	1	2	2	2	3	3	0	1	2	4	0	2	1	0	0	2	1	1	1	2	3	4	2	2	4	2	2	1
2.3.1.266	[ribosomal protein S18]-alanine N-acetyltransferase	23579	14880	26147	15654	10899	6589	12074	12758	18430	10645	24122	18286	27348	12545	19894	29521	11893	29955	8551	14744	6807	9762	15834	36853	6195	11827	30325	11106	8602	5275
2.3.1.267	[ribosomal protein S5]-alanine N-acetyltransferase	601	508	1676	1125	984	87	302	1749	470	135	1228	2161	3597	990	569	848	622	666	1624	842	529	2863	767	1391	301	1624	1600	323	754	1197
2.3.1.269	apolipoprotein N-acyltransferase	27356	27603	22051	19571	27977	39609	35638	25006	30949	19754	21304	16778	22121	22314	19715	22251	29752	19016	27356	22589	44315	19336	24546	22592	33411	25901	23641	32740	33507	21566
2.3.1.274	phosphate acyltransferase	54033	44566	49059	60428	42618	47045	53462	41031	54112	49348	47774	48183	57919	46684	49623	62671	54792	54347	56171	42378	54256	44648	39507	63630	51796	39813	52903	42340	48641	42787
2.3.1.275	acyl phosphate:glycerol-3-phosphate acyltransferase	56755	47216	60123	84417	47301	50316	55429	44486	62438	69393	54463	53201	66719	51648	53818	69445	60331	61022	58665	48171	58190	48786	46379	93463	52728	44630	62493	48787	53053	44380
2.3.1.28	chloramphenicol O-acetyltransferase	22203	13969	23151	29964	9459	6241	7822	8246	16460	27727	18156	13410	21132	8628	17091	26275	7917	26263	8036	8231	4958	4616	9345	38516	3623	9489	20890	7598	5426	3048
2.3.1.280	(aminoalkyl)phosphonate N-acetyltransferase	0	0	0	0	0	0	0	0	0	0	0	1	0	0	0	0	0	0	0	0	0	0	0	0	0	0	1	0	0	0
2.3.1.29	glycine C-acetyltransferase	29932	26999	25290	24869	28609	39644	38061	26425	34636	21610	27553	23561	21485	23146	19913	22622	32591	17633	29933	28594	44719	19938	30918	36656	35010	28660	29475	36253	34255	21853
2.3.1.30	serine O-acetyltransferase	57723	53105	56124	55579	43468	51620	52525	41478	54605	54042	53172	41804	64672	39594	48747	61733	45913	62864	39637	39999	51675	29327	42814	75748	42024	43255	65910	49410	42668	26661
2.3.1.31	homoserine O-acetyltransferase	52818	43285	50147	52857	40102	47459	48894	39247	51036	48629	48814	36041	49859	38546	40642	53787	44097	48954	40134	38493	52448	29613	39992	68451	42958	38202	53718	44935	42844	27642
2.3.1.35	glutamate N-acetyltransferase	48016	38854	46976	27238	19138	13283	23921	22209	35515	24227	43909	34845	64084	21602	47767	64598	19032	73602	20929	12878	6095	13533	10403	54263	11609	22873	56576	16396	8308	8008
2.3.1.37	5-aminolevulinate synthase	12	29	16	8	56	32	50	44	6	38	49	68	1	13	10	0	8	31	3	29	3	1	62	4	12	18	4	32	29	1
2.3.1.39	[acyl-carrier-protein] S-malonyltransferase	53560	43340	45946	51873	37895	47609	49667	40172	52453	49702	51742	42603	50224	37978	42073	54234	42861	50983	40143	36884	49148	27303	37513	64305	43992	39256	54601	43046	40191	26295
2.3.1.40	acyl-[acyl-carrier-protein]---phospholipid O-acyltransferase	1018	5251	1775	447	953	5178	306	733	7316	763	1030	1115	731	2572	3524	2621	2435	9861	3541	364	63	576	1017	2167	119	109	925	3775	83	118
2.3.1.41	beta-ketoacyl-[acyl-carrier-protein] synthase I	897	401	348	296	1002	1287	432	691	663	1081	383	722	89	374	166	180	246	269	394	347	372	157	738	213	291	242	242	316	392	185
2.3.1.46	homoserine O-succinyltransferase	52818	43285	50147	52857	40102	47459	48894	39247	51036	48629	48814	36041	49859	38546	40642	53787	44097	48954	40134	38493	52448	29613	39992	68451	42958	38202	53718	44935	42844	27642
2.3.1.47	8-amino-7-oxononanoate synthase	28463	28350	22135	19536	28848	40915	35975	25706	31534	20459	23905	21941	22084	23330	19809	21776	30793	19161	26321	23707	44350	19391	25901	22116	33778	26437	24357	33776	33307	21296
2.3.1.48	histone acetyltransferase	1682	792	2584	1345	2122	372	1630	1421	1740	1074	3014	1756	1314	3393	2221	2775	3292	1286	4240	2148	1802	1362	1897	1631	4222	472	2164	1067	1588	1253
2.3.1.5	arylamine N-acetyltransferase	0	0	0	0	0	0	2	0	0	0	0	0	0	0	0	0	0	0	0	0	0	0	0	0	0	0	0	0	0	0
2.3.1.51	1-acylglycerol-3-phosphate O-acyltransferase	64015	58844	67405	89836	49006	53633	61706	48863	66833	75788	68895	64873	78757	55784	64302	86046	61873	77365	62796	48403	57084	50480	46076	95053	55812	49513	72313	49176	52629	45826
2.3.1.54	formate C-acetyltransferase	71718	77398	92088	103372	50756	65318	66489	53480	83438	86481	93564	62807	92374	50463	71940	96697	62948	101444	45464	50180	57348	37042	50522	148195	44707	57288	94651	65765	49425	31096
2.3.1.57	diamine N-acetyltransferase	34501	36287	30112	24383	30826	41301	41496	29744	33148	25740	32328	27237	33971	25782	28360	30859	32800	28892	29250	27146	45030	20451	30415	30784	35591	31831	36537	34609	35009	22232
2.3.1.61	dihydrolipoyllysine-residue succinyltransferase	683	146	335	116	740	186	1642	489	718	188	190	619	189	378	73	119	993	319	310	3617	26	50	3439	2962	50	285	3795	2939	66	26
2.3.1.7	carnitine O-acetyltransferase	0	0	0	0	0	1	1	0	1	0	2	2	0	0	0	0	0	0	1	0	0	0	5	1	0	0	5	1	0	0
2.3.1.74	chalcone synthase	171	42	50	14	431	44	121	8	46	11	8	97	166	46	10	66	801	237	196	105	6	38	478	645	10	1	197	1842	12	10
2.3.1.75	long-chain-alcohol O-fatty-acyltransferase	2	0	1	0	0	3	8	0	5	0	0	2	0	3	0	0	0	0	0	2	0	0	1	5	16	0	1	1	0	0
2.3.1.79	maltose O-acetyltransferase	56605	50099	48988	41186	43491	46087	55286	45096	47067	34084	51959	53696	63736	47557	51673	61492	53429	55531	53039	39123	53765	46055	37059	45081	49845	41890	52775	42441	49123	43621
2.3.1.8	phosphate acetyltransferase	63399	58645	68034	89642	50468	54483	60404	47551	67060	75413	65506	60687	74405	55142	62007	75710	64129	73522	59689	50394	59564	49960	48655	97591	54822	47494	70120	51257	53978	45818
2.3.1.81	aminoglycoside 3-N-acetyltransferase	10985	14520	15244	21933	15992	4811	15133	9360	12441	8005	7513	31354	28900	26078	26128	24980	29125	23106	37223	18051	12387	37204	11352	8227	19709	8451	12821	3835	20143	34761
2.3.1.82	aminoglycoside 6'-N-acetyltransferase	1	1	0	1	0	1	1	0	0	0	0	1	0	0	0	0	0	0	0	0	0	0	0	0	0	0	0	1	0	0
2.3.1.89	tetrahydrodipicolinate N-acetyltransferase	505	90	425	282	215	166	2164	2790	879	194	4202	2200	556	1496	635	183	247	569	698	4663	248	946	3283	2401	225	316	3698	1694	441	360
2.3.1.9	acetyl-CoA C-acetyltransferase	27160	18498	33023	24575	20038	11281	16852	14931	22635	11730	22102	31433	38168	23300	27480	37707	31454	33211	25662	28914	14850	28313	29090	43960	14355	16119	35681	19236	20379	21683
2.3.2.-	Aminoacyltransferases	455	192	1440	795	657	32	88	344	367	7	25	231	114	485	189	100	483	52	879	282	490	1466	418	618	223	56	208	73	274	994
2.3.2.10	UDP-N-acetylmuramoylpentapeptide-lysine N6-alanyltransferase	2934	1684	9302	1768	5946	1718	313	1273	1562	286	2165	1707	1429	3735	515	1888	5993	324	1963	8798	6992	3538	12194	11407	990	1694	5358	5967	6708	1840
2.3.2.16	lipid II:glycine glycyltransferase	493	44	224	26	178	102	1414	389	621	87	120	601	21	156	166	42	160	60	229	3525	169	141	2920	2329	480	220	3597	903	209	120
2.3.2.17	N-acetylmuramoyl-L-alanyl-D-glutamyl-L-lysyl-(N6-glycyl)-D-alanyl-D-alanine-diphosphoundecaprenyl-N-acetylglucosamine:glycine glycyltransferase	1809	868	4829	861	3062	901	1520	956	1350	91	1089	1123	543	1791	208	838	2960	87	968	7736	3471	1752	8893	7927	305	990	5931	3783	3339	890
2.3.2.18	N-acetylmuramoyl-L-alanyl-D-glutamyl-L-lysyl-(N6-triglycine)-D-alanyl-D-alanine-diphosphoundecaprenyl-N-acetylglucosamine:glycine glycyltransferase	387	37	221	24	154	50	1401	377	612	87	89	382	2	35	26	11	9	20	20	3428	0	1	2853	2281	2	214	3544	834	1	1
2.3.2.2	gamma-glutamyltransferase	4249	4910	9086	3809	5473	4397	3094	3320	8049	2611	3798	3405	4306	4298	5341	6104	5306	7969	3433	10196	4129	3109	14167	13413	1098	3296	11083	6830	4517	1612
2.3.2.3	lysyltransferase	1071	339	574	495	502	275	2813	3151	1038	272	4408	2743	770	2641	836	810	1505	705	761	4880	905	1594	3872	2671	1840	611	3812	1481	1481	962
2.3.2.5	glutaminyl-peptide cyclotransferase	3	1	1	1	1	3	11	4	9	1	2	6	0	0	0	1	1	1	4	5	1	0	10	2	0	1	4	2	0	0
2.3.2.6	lysine/arginine leucyltransferase	243	223	412	257	1085	318	302	166	502	258	81	175	485	110	212	427	970	351	264	215	86	126	557	702	165	78	557	1895	64	128
2.3.2.8	arginyltransferase	504	2624	887	223	475	2587	152	365	3656	381	513	554	365	1285	1761	1310	1217	4929	1770	182	34	287	507	1080	58	53	462	1886	39	59
2.3.3.-	Acyl groups converted into alkyl groups on transfer	150	102	160	376	54	150	122	170	253	454	437	204	510	467	678	200	124	982	49	98	8	62	72	1128	46	365	668	226	39	52
2.3.3.1	citrate (Si)-synthase	52320	42545	52988	52583	39124	46293	47196	36910	50996	47602	45989	36219	51647	36585	41236	62018	43093	52062	36929	37140	51170	28132	38768	69996	40750	38976	56186	45150	40888	26454
2.3.3.10	hydroxymethylglutaryl-CoA synthase	3911	2904	4774	9910	7087	1908	8030	6110	5660	2027	4602	15700	9356	13896	9715	9446	15395	5676	18306	12552	6816	19588	8103	3699	11015	3043	4751	2447	10923	17932
2.3.3.13	2-isopropylmalate synthase	58295	52707	55527	56833	42915	48614	54154	41757	57356	54881	54434	41691	64950	40988	51696	64765	45260	66626	42807	37078	50317	28893	36196	72252	45616	41917	65975	45695	40359	27832
2.3.3.14	homocitrate synthase	843	401	963	877	1088	452	562	662	2053	1323	1235	404	2848	686	1545	875	396	3492	381	552	34	162	176	1569	170	791	2662	364	120	144
2.3.3.15	sulfoacetaldehyde acetyltransferase	12	140	287	190	541	7	121	69	378	175	29	38	309	27	150	310	32	83	54	80	69	85	57	27	132	49	322	6	41	114
2.3.3.3	citrate (Re)-synthase	1	1	0	0	0	2	2	0	0	0	0	1	0	0	0	0	0	0	0	2	0	0	2	1	0	0	1	1	0	0
2.3.3.5	2-methylcitrate synthase	339	2584	838	211	47	2549	45	362	3618	371	512	467	199	1242	1753	1246	416	4697	1578	81	30	264	38	449	56	55	281	50	32	52
2.3.3.8	ATP citrate synthase	0	0	0	0	0	0	0	0	0	0	0	0	0	0	0	0	0	0	0	0	0	0	0	0	0	0	0	1	0	0
2.3.3.9	malate synthase	11	6	4	7	5	29	60	8	10	4	9	21	1	5	2	3	4	8	9	10	8	16	26	23	15	5	27	16	5	6
2.4.-.-	Glycosyltransferases	9864	18630	19892	11022	10478	11489	7861	7687	19994	9201	17819	15405	22415	10093	16470	15621	11331	32007	9277	8874	5592	6114	10175	26668	3139	8164	21340	11493	6568	2782
2.4.1.-	Hexosyltransferases	89579	97093	107561	137467	86080	65787	102781	89727	92326	92512	121705	141821	142560	123681	123192	131607	132104	133630	139106	99364	90944	136264	77848	124881	96856	65929	100542	73809	103142	121369
2.4.1.1	glycogen phosphorylase	58756	52233	62641	77857	42369	49073	52632	44097	57285	71909	63750	50409	69591	39689	50548	72970	45410	66177	39462	38250	51308	31326	39833	95948	40207	46592	67898	48254	42601	27444
2.4.1.10	levansucrase	270	11	46	5	96	88	8	143	53	5	136	62	21	15	110	40	15	25	12	200	3	1	48	26	6	19	88	60	12	22
2.4.1.12	cellulose synthase (UDP-forming)	776	450	1087	589	387	1763	485	538	1239	390	888	467	1298	634	934	2075	1681	1417	185	386	336	213	345	1108	238	809	1261	1502	445	256
2.4.1.129	peptidoglycan glycosyltransferase	124852	97917	113368	141553	109702	105335	125908	99059	121277	108937	116782	155194	136629	126924	118200	139923	150671	119038	151223	123123	128832	130956	113030	148078	125580	92806	125531	104085	126145	122364
2.4.1.13	sucrose synthase	0	0	0	0	0	0	2	0	0	0	0	0	0	1	0	1	2	1	0	0	0	0	0	2	0	0	0	0	0	1
2.4.1.14	sucrose-phosphate synthase	0	0	0	0	0	0	0	1	0	0	0	0	0	0	0	0	0	0	0	0	0	0	0	0	0	0	0	0	3	0
2.4.1.144	beta-1,4-mannosyl-glycoprotein 4-beta-N-acetylglucosaminyltransferase	4599	9285	6256	2926	2158	1292	4659	2958	3027	4198	6525	4847	11194	2757	7925	7284	1276	12871	2038	1308	456	869	536	5437	960	3192	9244	1022	827	671
2.4.1.15	alpha,alpha-trehalose-phosphate synthase (UDP-forming)	101	22	63	75	70	298	118	30	110	79	53	74	16	277	51	21	47	26	88	42	19	34	41	46	45	69	51	261	37	15
2.4.1.173	sterol 3beta-glucosyltransferase	0	0	0	0	0	0	2	0	0	0	0	0	0	1	0	1	2	1	0	0	0	0	0	3	0	0	0	0	0	2
2.4.1.18	1,4-alpha-glucan branching enzyme	57383	51094	58160	56331	40848	46564	51442	41955	50566	52833	59193	46481	62028	37662	48308	68293	43173	60470	37865	36976	50791	28921	39047	74790	39658	43483	62888	45662	41637	26701
2.4.1.180	lipopolysaccharide N-acetylmannosaminouronosyltransferase	22	16	47	41	133	349	35	27	81	44	34	20	0	46	30	1	6	11	5	5	6	13	7	33	20	24	10	38	21	2
2.4.1.182	lipid-A-disaccharide synthase	29245	28574	22362	19717	28728	41295	36448	26175	31926	20996	24742	22558	22218	23831	20580	22324	31394	20152	28895	24190	44697	19560	26377	23310	34413	26975	24956	33650	33911	21609
2.4.1.187	N-acetylglucosaminyldiphosphoundecaprenol N-acetyl-beta-D-mannosaminyltransferase	16728	3623	9149	11253	8794	3269	8058	9091	9277	3190	7567	18578	15611	13744	12819	12776	16572	9403	20251	14025	6540	20964	8946	5722	10490	5534	9519	4266	10896	18077
2.4.1.19	cyclomaltodextrin glucanotransferase	0	0	0	1	0	0	0	0	0	0	0	0	0	0	0	0	0	0	0	0	1	0	0	0	0	0	0	0	0	0
2.4.1.20	cellobiose phosphorylase	698	551	1002	801	466	118	1273	1881	1339	723	1658	2891	4425	682	1162	1734	463	2072	1118	866	202	1540	406	3385	326	1990	3480	339	722	290
2.4.1.21	starch synthase (glycosyl-transferring)	51291	40500	46481	50924	37083	44770	45695	39008	46103	47867	49852	40354	52138	33840	37874	50753	39989	45074	35171	35315	49637	27800	37532	65180	38018	40104	51870	42002	40728	25079
2.4.1.212	hyaluronan synthase	1	0	11	1	4	0	5	4	4	3	5	2	6	2	4	58	6	9	4	2	1	22	0	0	2	36	22	3	2	4
2.4.1.213	glucosylglycerol-phosphate synthase	0	0	0	0	0	0	3	1	0	0	0	0	0	0	0	0	0	0	0	0	0	0	0	0	0	0	0	0	3	0
2.4.1.216	trehalose 6-phosphate phosphorylase	1	0	1	0	0	3	6	0	0	0	0	2	0	0	0	0	0	0	0	2	0	0	1	5	0	0	0	1	0	0
2.4.1.227	undecaprenyldiphospho-muramoylpentapeptide beta-N-acetylglucosaminyltransferase	57690	46810	56110	62658	47931	49948	54912	43394	56671	51201	52622	55482	59377	51520	51140	63797	60039	55492	59258	49685	59060	48545	50150	71397	53973	42230	58627	47132	53438	45068
2.4.1.230	kojibiose phosphorylase	860	1175	2666	2154	888	1678	1173	1066	2389	1415	2165	930	2859	949	2904	3845	1710	3874	242	1255	161	477	2285	4217	310	1697	3832	1835	458	220
2.4.1.245	alpha,alpha-trehalose synthase	0	1	0	1	0	0	2	1	0	0	0	0	1	0	0	0	1	1	0	0	0	0	0	0	0	0	0	0	0	0
2.4.1.246	mannosylfructose-phosphate synthase	168	42	50	13	430	42	102	4	40	8	5	90	166	44	8	65	799	234	192	102	4	24	476	637	2	0	187	1840	8	8
2.4.1.25	4-alpha-glucanotransferase	51385	40998	48262	51790	38264	45058	45710	35038	44240	47407	45690	36477	47091	32491	37042	50874	41385	42454	33284	33208	50417	28016	36570	67442	37946	37452	49625	44807	40084	26129
2.4.1.266	glucosyl-3-phosphoglycerate synthase	2	1	2	1	1	5	15	4	3	1	2	6	0	0	1	1	1	0	3	7	0	0	6	8	5	2	3	2	0	1
2.4.1.315	diglucosyl diacylglycerol synthase (1,6-linking)	9727	12620	12449	13778	10312	3681	13195	9887	10107	7031	12880	21629	23075	17662	19657	19341	18004	21354	21019	15319	7532	20938	11478	12375	12653	7455	17039	5991	12303	18909
2.4.1.325	TDP-N-acetylfucosamine:lipid II N-acetylfucosaminyltransferase	4	2	1	2	2	2	5	3	0	1	2	4	0	2	1	0	0	2	1	1	1	2	3	4	2	2	4	2	2	1
2.4.1.345	phosphatidyl-myo-inositol alpha-mannosyltransferase	435	190	1437	792	656	30	78	344	365	5	22	223	110	483	188	86	477	51	855	288	489	1459	429	618	218	57	213	76	267	990
2.4.1.346	phosphatidyl-myo-inositol dimannoside synthase	3	1	2	1	1	6	16	5	4	1	4	8	0	0	1	1	1	1	4	7	0	0	11	11	3	2	5	3	0	1
2.4.1.347	alpha,alpha-trehalose-phosphate synthase (ADP-forming)	101	22	63	75	70	298	118	30	110	79	53	74	16	277	51	21	47	26	88	42	19	34	41	46	45	69	51	261	37	15
2.4.1.348	N-acetyl-alpha-D-glucosaminyl-diphospho-ditrans,octacis-undecaprenol 3-alpha-mannosyltransferase	13	6	287	0	1	0	4	147	89	1	24	40	90	14	28	181	16	270	12	2	0	0	4	5	0	12	56	2	0	2
2.4.1.349	mannosyl-N-acetyl-alpha-D-glucosaminyl-diphospho-ditrans,octacis-undecaprenol 3-alpha-mannosyltransferase	0	0	0	0	1	0	0	0	0	0	0	0	0	0	0	0	0	0	0	0	0	0	0	0	0	0	0	0	0	0
2.4.1.4	amylosucrase	48	0	0	1	1	3	15	3	0	4	0	3	0	2	0	0	2	0	3	1	1	13	0	0	6	0	2	312	1	2
2.4.1.46	monogalactosyldiacylglycerol synthase	0	0	1	0	0	0	0	1	0	0	14	0	2	2	1	0	1	1	1	1	0	1	1	1	1	0	2	1	0	1
2.4.1.5	dextransucrase	323	231	95	254	157	72	633	203	100	58	62	639	181	1330	259	564	1238	90	153	104	651	641	615	230	1655	293	38	50	1025	578
2.4.1.52	poly(glycerol-phosphate) alpha-glucosyltransferase	1359	732	509	787	625	283	3329	989	916	263	276	2287	546	4026	803	1707	3725	293	483	3740	1958	1939	4704	2973	4969	1095	3664	994	3079	1740
2.4.1.58	lipopolysaccharide glucosyltransferase I	0	0	0	0	0	0	0	0	0	0	0	1	0	0	0	0	0	0	0	0	0	0	0	0	0	0	1	0	0	0
2.4.1.7	sucrose phosphorylase	9052	12666	12810	13776	10389	3243	10777	8167	8503	6175	8468	20840	23721	16394	17925	17678	17049	18693	21395	11113	7592	22503	8295	8534	12098	7775	12868	2681	12299	19476
2.4.1.8	maltose phosphorylase	3496	2872	4561	9892	6924	2029	6617	5735	5075	1953	4520	15308	9346	13857	9691	9367	15346	5635	18260	9120	6820	19593	5240	1412	11022	2849	1208	1645	10927	17927
2.4.1.80	ceramide glucosyltransferase	3	0	0	0	0	1	4	0	11	0	0	1	1	1	2	1	2	1	2	1	1	0	0	5	1	0	0	0	0	1
2.4.1.83	dolichyl-phosphate beta-D-mannosyltransferase	30258	27708	25349	22834	30291	39059	37675	27291	31332	22261	27910	23233	25128	23670	21957	25435	32789	19334	28747	25029	45008	21114	27201	28403	34868	28414	28472	35894	34092	22645
2.4.1.87	N-acetyllactosaminide 3-alpha-galactosyltransferase	0	0	0	0	0	0	0	0	1	0	0	0	0	0	0	0	1	0	0	0	0	0	0	0	0	0	2	0	0	0
2.4.2.-	Pentosyltransferases	523	200	560	263	961	584	528	304	838	704	345	219	1775	342	659	352	205	1720	173	358	306	108	263	377	143	209	1380	254	372	171
2.4.2.1	purine-nucleoside phosphorylase	58090	44809	59496	57504	43542	48493	50987	40332	52860	51922	56133	44743	54923	41403	45692	68543	49752	52514	40718	45829	55948	30345	51722	82103	45782	44000	64986	49323	46952	27887
2.4.2.10	orotate phosphoribosyltransferase	59494	54697	63078	78112	44065	51902	54982	44172	61141	72476	62418	48091	65255	44557	52325	66648	49556	67157	44157	41940	54012	31832	42626	94651	45738	44409	67800	49287	44842	29152
2.4.2.14	amidophosphoribosyltransferase	87289	79775	84191	77040	72186	88514	89617	68973	84225	72710	82689	64646	83842	65812	68199	86080	79511	77235	67736	67851	100738	51567	71898	103086	78433	70188	90884	82130	80445	50582
2.4.2.17	ATP phosphoribosyltransferase	50810	42237	47952	51179	38176	47006	44606	35481	49007	47697	41757	33492	48008	32908	37960	50735	39412	47441	35389	32721	49884	27125	36521	65349	37293	37807	49416	42832	40092	25678
2.4.2.18	anthranilate phosphoribosyltransferase	41196	51741	44984	47075	36986	48314	48601	36436	48411	49066	42739	35247	55760	33045	42483	53636	36848	58144	33890	31153	46235	24939	31003	52119	36208	37961	54723	41354	36305	24682
2.4.2.19	nicotinate-nucleotide diphosphorylase (carboxylating)	33544	31563	35824	44112	33923	44474	38641	30127	41888	40883	33539	30120	32366	28349	25454	37402	36582	28938	31996	31280	48669	23884	35072	52912	35804	32776	36063	38462	38361	23337
2.4.2.2	pyrimidine-nucleoside phosphorylase	4384	2460	6983	20812	1774	1767	4075	3189	5772	20207	7539	6213	7292	5411	6133	15936	3123	9835	2482	5981	1282	1947	7062	18615	3071	4728	11297	3257	2174	1406
2.4.2.21	nicotinate-nucleotide---dimethylbenzimidazole phosphoribosyltransferase	20962	13889	19310	29891	7621	6426	8537	9346	17191	28052	18539	14777	25730	8207	17215	26393	7468	28229	5930	4322	2068	4815	3988	32719	4486	10532	20956	5675	3371	2727
2.4.2.22	xanthine phosphoribosyltransferase	22727	8351	23361	38224	15264	8069	12481	13341	21046	26551	18987	26306	25465	21182	20564	30080	23736	22416	23474	21277	11466	25073	19376	40220	13872	11644	22230	11591	16494	20399
2.4.2.28	S-methyl-5'-thioadenosine phosphorylase	557	285	770	359	1332	538	606	450	1022	755	536	711	2188	439	951	1029	1356	2124	451	364	333	392	839	1361	160	353	1692	2108	407	280
2.4.2.29	tRNA-guanosine34 transglycosylase	54446	44179	51450	53198	40951	48222	49690	40285	51996	49428	52274	42334	50667	40211	42160	55000	46161	50466	41711	41030	53100	30405	43801	69979	44779	39616	56767	45900	43756	28064
2.4.2.3	uridine phosphorylase	50292	40848	44914	34934	35863	46704	45282	34931	44682	30978	45331	35835	45264	31534	37974	47636	41640	43960	33172	32523	49233	25130	34536	57951	37639	38296	49060	43270	39636	24249
2.4.2.37	NAD+---dinitrogen-reductase ADP-D-ribosyltransferase	24	108	327	101	752	172	259	38	724	487	97	13	1718	39	482	270	36	1657	52	80	2	13	6	206	22	29	1196	10	6	4
2.4.2.4	thymidine phosphorylase	6	3	2	2	4	17	38	5	2	2	5	12	1	4	2	2	2	6	7	6	5	16	13	13	12	4	18	12	3	4
2.4.2.43	lipid IVA 4-amino-4-deoxy-L-arabinosyltransferase	32	113	329	104	757	176	264	44	725	489	101	20	1719	43	483	270	37	1660	54	81	3	17	12	213	25	33	1200	14	10	5
2.4.2.45	decaprenyl-phosphate phosphoribosyltransferase	3	1	2	1	1	6	16	5	4	1	2	8	0	0	1	1	1	1	4	7	0	0	11	9	0	1	5	3	0	0
2.4.2.46	galactan 5-O-arabinofuranosyltransferase	4	1	3	1	1	9	22	5	4	1	3	10	0	0	1	1	1	1	4	9	1	1	11	13	1	1	5	4	0	0
2.4.2.52	triphosphoribosyl-dephospho-CoA synthase	4423	4185	7222	11273	7453	2517	6212	4311	7206	3119	4850	13954	10351	11982	10941	12851	14477	7726	17850	9026	6399	18553	6716	4189	9716	3722	4413	1921	10269	17286
2.4.2.53	undecaprenyl-phosphate 4-deoxy-4-formamido-L-arabinose transferase	4897	9302	6476	2945	2268	1381	4673	3126	3123	4207	6682	4921	11248	2783	8048	7413	1381	12914	2086	1521	463	895	640	5467	968	3250	9367	1114	850	710
2.4.2.6	nucleoside deoxyribosyltransferase	3561	2912	4722	10080	6960	1920	7354	8136	5274	2042	8592	16934	9877	15110	10090	9521	15579	6172	18824	10257	7059	20525	5589	1525	11174	2906	1317	2144	11358	18282
2.4.2.60	cysteine-dependent adenosine diphosphate thiazole synthase	3	10	15	18	53	33	9	11	12	9	11	16	1	26	8	2	9	10	3	3	2	3	8	4	3	3	4	2	8	0
2.4.2.7	adenine phosphoribosyltransferase	33401	28906	37723	22146	21503	12217	20032	17647	23083	14418	30193	37768	40181	27744	35510	43615	29476	46879	31080	28571	15600	27922	27661	34364	15191	15175	38401	16048	20241	22609
2.4.2.8	hypoxanthine phosphoribosyltransferase	57565	44214	54799	62389	47648	47178	54285	42870	52741	50421	51842	54184	58740	51184	48807	62343	60442	50558	57876	48597	59172	48433	48400	67910	55247	41867	55935	46688	53598	45300
2.4.2.9	uracil phosphoribosyltransferase	61257	45813	59675	65067	52183	48572	59983	48101	57999	53488	60508	59951	64293	57440	53584	67427	65006	55938	63829	57215	62037	51612	56285	75436	61095	43758	67154	50337	56943	47539
2.4.99.12	lipid IVA 3-deoxy-D-manno-octulosonic acid transferase	29146	28557	22202	19658	28728	41310	36438	25956	31781	20996	24688	22103	22191	23795	20263	21823	31176	20051	28806	24108	44676	19303	26223	22951	34403	26867	24823	33590	33874	21487
2.4.99.13	(Kdo)-lipid IVA 3-deoxy-D-manno-octulosonic acid transferase	29146	28557	22202	19658	28728	41310	36438	25956	31781	20996	24688	22103	22191	23795	20263	21823	31176	20051	28806	24108	44676	19303	26223	22951	34403	26867	24823	33590	33874	21487
2.4.99.14	(Kdo)2-lipid IVA (2-8) 3-deoxy-D-manno-octulosonic acid transferase	29146	28557	22202	19658	28728	41310	36438	25956	31781	20996	24688	22103	22191	23795	20263	21823	31176	20051	28806	24108	44676	19303	26223	22951	34403	26867	24823	33590	33874	21487
2.4.99.15	(Kdo)3-lipid IVA (2-4) 3-deoxy-D-manno-octulosonic acid transferase	29146	28557	22202	19658	28728	41310	36438	25956	31781	20996	24688	22103	22191	23795	20263	21823	31176	20051	28806	24108	44676	19303	26223	22951	34403	26867	24823	33590	33874	21487
2.4.99.17	S-adenosylmethionine:tRNA ribosyltransferase-isomerase	80231	68220	65599	70123	64276	84054	83520	64247	77350	68592	74506	60972	68880	58402	58618	72663	69504	62647	66282	59656	92607	45305	61901	81987	76210	64561	74958	72610	72257	46764
2.4.99.18	dolichyl-diphosphooligosaccharide---protein glycotransferase	138	264	774	351	1294	186	385	323	1247	662	166	505	2052	98	947	1078	285	1840	193	241	91	356	217	586	163	187	1649	76	83	238
2.5.1.-	Transferring alkyl or aryl groups, other than methyl groups (only sub-subclass identified to date)	767	76	437	49	307	103	2787	748	1208	174	175	748	4	68	50	21	18	41	37	6774	4	2	5647	4530	10	418	7022	1649	4	4
2.5.1.1	dimethylallyltranstransferase	163052	118902	152960	181566	138283	144378	154103	123506	160078	144544	143833	154185	153898	147089	134427	172725	176747	135014	172181	142945	175607	142764	140747	197828	159592	119019	151908	138216	157108	133489
2.5.1.10	(2E,6E)-farnesyl diphosphate synthase	163052	118902	152960	181566	138283	144378	154103	123506	160078	144544	143833	154185	153898	147089	134427	172725	176747	135014	172181	142945	175607	142764	140747	197828	159592	119019	151908	138216	157108	133489
2.5.1.105	7,8-dihydropterin-6-yl-methyl-4-(beta-D-ribofuranosyl)aminobenzene 5'-phosphate synthase	7817	11726	11489	6781	4457	2782	7085	7008	7961	7372	13969	11162	21224	5291	13599	21231	3033	21752	4097	3333	1110	3184	2205	12343	1964	7910	16795	2613	2143	1525
2.5.1.114	tRNAPhe (4-demethylwyosine37-C7) aminocarboxypropyltransferase	101	17	161	60	0	8	6	218	145	0	54	454	26	34	316	498	217	100	90	82	22	258	154	354	10	108	132	60	36	120
2.5.1.115	homogentisate phytyltransferase	0	0	0	0	0	0	2	0	0	0	0	0	0	1	0	1	2	1	0	0	0	0	0	2	0	0	0	0	0	1
2.5.1.116	homogentisate geranylgeranyltransferase	0	0	0	0	0	0	2	0	0	0	0	0	0	1	0	1	2	1	0	0	0	0	0	2	0	0	0	0	0	1
2.5.1.128	N4-bis(aminopropyl)spermidine synthase	0	0	0	0	0	0	0	0	0	0	0	0	0	0	0	0	0	0	0	0	0	0	0	0	0	0	0	1	0	0
2.5.1.129	flavin prenyltransferase	32153	38348	30353	24612	30142	42263	41069	28743	35914	25266	31236	21989	35162	25428	30207	32717	31755	34505	29326	24127	44601	20420	24515	31196	34525	30215	35236	33383	34212	22263
2.5.1.132	3-deoxy-D-glycero-D-galacto-nonulopyranosonate 9-phosphate synthase	0	0	0	0	0	0	0	0	1	0	0	0	0	0	0	0	1	0	0	0	0	0	0	0	0	0	2	0	0	0
2.5.1.133	bacteriochlorophyll a synthase	0	0	0	1	0	1	12	1	1	3	0	2	1	1	2	1	2	1	1	0	1	0	0	6	0	0	0	0	4	2
2.5.1.143	pyridinium-3,5-biscarboxylic acid mononucleotide synthase	8524	12306	13695	7767	6309	4413	7570	7451	10213	8284	15189	11121	22718	5825	14499	21430	5610	23482	4331	3650	1203	3203	2451	13893	2242	8688	19480	6488	2326	1659
2.5.1.144	S-sulfo-L-cysteine synthase (O-acetyl-L-serine-dependent)	813	254	494	389	438	443	634	460	775	730	643	471	438	692	858	838	599	980	2597	498	410	239	420	1231	757	592	889	400	608	418
2.5.1.145	phosphatidylglycerol---prolipoprotein diacylglyceryl transferase	29420	21191	34722	43401	20584	11935	19444	18150	30098	31927	29569	34486	40981	29639	34441	45667	30962	44460	31816	25976	14266	28329	24882	51907	19684	16363	37147	17708	19797	22908
2.5.1.147	5-amino-6-(D-ribitylamino)uracil---L-tyrosine 4-hydroxyphenyl transferase	1	0	1	0	0	3	15	2	0	0	1	3	0	3	0	1	3	1	3	3	1	13	1	9	13	0	1	1	4	4
2.5.1.15	dihydropteroate synthase	35962	38943	32390	24152	33385	44477	43960	31008	39064	26212	33028	29354	36703	28685	30742	33439	37129	36156	31987	29888	45964	21441	31171	33618	37498	31972	41576	39698	36027	23220
2.5.1.16	spermidine synthase	15899	5133	12108	24419	2854	6023	2604	5054	14611	20897	9135	8921	11334	4743	8580	18063	5389	15989	5269	3491	1085	3662	4471	25841	2038	5878	10148	4560	1918	1467
2.5.1.17	corrinoid adenosyltransferase	28822	24811	31091	36777	11520	7925	15564	15545	24839	34470	31606	22629	40380	14848	31760	41255	12174	46470	15085	8958	4096	7327	6192	45835	9533	16404	36094	9005	5578	4854
2.5.1.18	glutathione transferase	208	107	212	109	125	62	178	394	164	90	153	598	45	107	347	549	520	176	142	171	60	274	271	408	69	138	209	108	100	138
2.5.1.19	3-phosphoshikimate 1-carboxyvinyltransferase	49622	34671	45348	49874	38890	46806	43652	34735	48635	45101	41619	35353	38846	34916	33570	47173	43419	37003	38968	39262	51795	28099	44380	64563	42007	36217	48199	44502	41697	26477
2.5.1.21	squalene synthase	168	42	50	13	430	42	105	5	40	8	6	90	166	45	9	66	801	235	192	102	4	24	476	640	2	0	187	1840	8	8
2.5.1.26	alkylglycerone-phosphate synthase	97	248	407	154	120	1333	88	38	627	71	424	16	158	87	160	344	1402	205	34	29	17	54	55	160	34	242	208	1214	50	46
2.5.1.29	geranylgeranyl diphosphate synthase	161946	113571	150954	180875	137992	138642	153551	122571	152745	143417	142573	152954	153442	144020	130819	170209	175609	125538	168830	142644	174952	142057	140251	196716	159239	118585	151210	137743	156314	133101
2.5.1.3	thiamine phosphate synthase	52034	45509	52677	52832	41212	49845	46813	37501	53615	48086	42977	36740	52755	35963	40335	51785	42563	52512	39269	37199	51465	31938	41087	69091	38918	39046	55099	43963	41961	28282
2.5.1.30	heptaprenyl diphosphate synthase	25849	17073	28739	23841	16505	7850	16787	15095	22147	12032	24444	30177	35772	22448	27889	37426	24586	34743	24573	22682	11701	25843	21205	37471	14350	14061	31404	11758	17349	20773
2.5.1.31	ditrans,polycis-undecaprenyl-diphosphate synthase [(2E,6E)-farnesyl-diphosphate specific]	57534	46783	55726	62646	47685	49949	54916	43421	56705	51241	52869	55349	59536	51492	51212	63780	60049	55545	59262	48927	59020	48415	48078	71080	53973	42130	57890	46949	53209	45056
2.5.1.32	15-cis-phytoene synthase	200	63	64	23	459	44	138	56	49	24	26	110	172	62	14	88	933	248	203	124	8	26	486	649	12	1	204	1841	13	13
2.5.1.39	4-hydroxybenzoate polyprenyltransferase	27294	27589	22072	19436	28139	39361	35469	25302	31570	19795	21505	17890	22497	22146	19792	22482	29647	19261	27438	22636	44046	19289	24519	22986	33305	26130	23893	32665	33163	21480
2.5.1.44	homospermidine synthase	1	0	0	0	0	1	0	0	0	0	0	0	1	0	0	0	1	1	1	1	0	0	2	0	1	0	2	0	0	0
2.5.1.46	deoxyhypusine synthase	105	20	169	64	5	19	22	225	156	4	61	461	26	40	326	501	222	109	93	83	24	261	160	360	11	109	135	61	40	122
2.5.1.47	cysteine synthase	60322	55644	59483	56532	43321	51922	56686	46270	59741	54192	62347	47565	64564	46061	52316	71772	48438	71221	42300	46866	53665	31668	49579	79348	46113	43767	70851	50322	45545	28589
2.5.1.48	cystathionine gamma-synthase	1779	2891	2765	1070	1443	2735	3055	1460	5245	563	720	1545	483	1840	2002	1434	1717	5025	2691	7243	525	1768	6582	6234	303	532	7705	3930	318	1062
2.5.1.49	O-acetylhomoserine aminocarboxypropyltransferase	88684	81125	92224	100360	75270	89377	88627	70317	90537	92327	83391	63742	94706	65150	70323	97692	78396	83445	68872	67770	100264	54569	71682	124039	76679	74147	96155	83035	79900	51265
2.5.1.54	3-deoxy-7-phosphoheptulonate synthase	37246	32500	54971	64692	23696	16063	23031	21521	41884	56861	43704	32670	57827	25107	40732	60692	24421	66161	20697	28941	13405	16872	31218	92844	11792	23953	63627	25415	15279	9466
2.5.1.55	3-deoxy-8-phosphooctulonate synthase	29159	28696	22488	19848	29270	41316	36557	26023	32158	21170	24703	22141	22498	23820	20413	22133	31207	20133	28858	24187	44742	19388	26278	22977	34536	26916	25146	33596	33915	21601
2.5.1.56	N-acetylneuraminate synthase	11827	22634	18379	24966	8770	6683	11905	8768	15051	28601	18198	13761	28148	11556	21623	21102	6485	35828	10577	5445	3068	3752	3334	23012	6675	8180	24400	3651	3486	3156
2.5.1.57	N-acylneuraminate-9-phosphate synthase	0	0	0	0	0	0	0	0	1	0	0	0	0	0	0	0	1	0	0	0	0	0	0	0	0	0	2	0	0	0
2.5.1.6	methionine adenosyltransferase	60054	48401	62202	102291	48597	51478	56712	45515	65133	88450	57776	58099	65591	54249	55001	71205	61212	62705	61047	50053	59726	49570	48966	102483	54875	45189	63156	48324	53875	45815
2.5.1.61	hydroxymethylbilane synthase	4210	6462	11169	26664	4474	6246	4926	4475	16186	23136	9617	4749	9251	5913	9277	10821	6218	15892	3556	5424	1686	2729	5026	29065	3071	5019	13187	6523	2326	1823
2.5.1.62	chlorophyll synthase	0	0	0	1	0	1	12	1	1	3	0	2	1	1	2	1	2	1	1	0	1	0	0	6	0	0	0	0	4	2
2.5.1.63	adenosyl-fluoride synthase	5019	10049	7556	4604	2575	1596	5600	3719	4268	5407	8031	5330	12732	3333	10053	8926	1471	15303	2227	1657	542	1086	634	8341	1150	4093	11158	1388	987	796
2.5.1.68	(2Z,6E)-farnesyl diphosphate synthase	5	1	3	1	3	21	49	6	6	1	5	15	0	2	1	3	2	4	7	11	2	13	19	15	9	2	17	12	1	3
2.5.1.7	UDP-N-acetylglucosamine 1-carboxyvinyltransferase	66539	58447	67007	69805	51588	52588	64233	52231	65775	58729	69486	66853	76302	58861	64386	83736	64375	76269	63267	56668	60830	51728	53609	84762	58078	49357	76611	50524	56173	47284
2.5.1.72	quinolinate synthase	33425	31455	35776	43960	34365	44460	37717	30043	41602	40531	33348	29479	31828	28798	24746	36784	37184	28490	31828	31192	48515	23976	35569	51248	35577	32512	34727	40697	38294	23323
2.5.1.74	1,4-dihydroxy-2-naphthoate polyprenyltransferase	41988	34894	38194	43674	49130	45574	56537	45882	44770	27826	45680	66646	46173	58544	42777	44814	68965	29645	73294	55691	62297	65783	48777	35915	62862	37001	40031	43568	59666	61803
2.5.1.75	tRNA dimethylallyltransferase	59427	47874	56290	62962	48969	51659	55873	44634	58008	52619	56072	61166	59702	53018	52154	64029	61709	56684	60855	50597	59469	48734	49970	71795	55122	43197	59461	47848	53656	45214
2.5.1.78	6,7-dimethyl-8-ribityllumazine synthase	47697	34617	38192	33864	41501	45476	45582	34059	42675	25323	31955	41583	40178	39903	35657	40018	52141	31447	49946	42538	55136	42273	43777	38544	46501	34458	39731	40483	48998	40915
2.5.1.84	all-trans-nonaprenyl diphosphate synthase [geranyl-diphosphate specific]	0	0	0	0	0	0	4	2	0	0	1	0	0	2	1	2	4	2	1	0	0	0	0	5	1	0	0	0	7	2
2.5.1.85	all-trans-nonaprenyl diphosphate synthase [geranylgeranyl-diphosphate specific]	0	0	0	0	0	0	4	2	0	0	1	0	0	2	1	2	4	2	1	0	0	0	0	5	1	0	0	0	7	2
2.5.1.9	riboflavin synthase	47696	34617	38192	33863	41501	45476	45582	34059	42675	25322	31954	41582	40178	39902	35657	40017	52139	31445	49944	42537	55135	42272	43774	38543	46499	34458	39725	40481	48998	40915
2.5.1.90	all-trans-octaprenyl-diphosphate synthase	29113	28668	22482	19905	29008	41248	36504	25860	31675	20960	24686	21368	22349	23749	20672	22497	31412	20038	28771	24183	44735	19592	26270	22850	34532	26696	25039	33573	33937	21662
2.5.1.96	4,4'-diapophytoene synthase	387	37	221	24	153	49	1401	376	612	87	88	381	2	35	26	11	9	20	19	3427	0	1	2852	2280	2	214	3543	834	1	1
2.6.1.-	Transaminases	62698	56733	64995	67514	50743	51755	59696	47471	60652	55186	55700	58174	71120	55739	58470	71877	63118	66735	55329	51086	62742	51236	51600	82775	54813	47097	66359	49467	58177	46971
2.6.1.1	aspartate transaminase	40387	43152	43846	51080	37923	48063	45312	36566	49946	48820	45636	38135	45394	34130	37686	49710	41811	44444	39040	30742	48280	26396	31777	56978	41883	37389	45683	41281	37907	25872
2.6.1.11	acetylornithine transaminase	64486	64526	70248	83730	46289	51192	57925	48843	67983	79417	68791	53419	87749	44251	64050	84280	45470	87411	45920	36624	49558	32486	35572	99247	44432	51607	80425	47188	41476	28503
2.6.1.112	(S)-ureidoglycine---glyoxylate transaminase	894	2673	1121	266	647	2636	1548	742	4268	486	610	944	388	1319	1798	1333	1229	4975	1794	3618	33	301	3359	3715	59	277	4032	2735	43	63
2.6.1.113	putrescine---pyruvate transaminase	0	1	0	1	1	0	4	0	0	0	0	0	0	0	0	0	1	1	2	0	1	1	2	0	1	0	2	0	0	0
2.6.1.117	L-glutamine---4-(methylsulfanyl)-2-oxobutanoate aminotransferase	1043	433	1580	1053	909	186	722	688	517	70	215	915	315	1828	557	705	1736	164	1043	584	1143	2107	1081	870	1878	367	331	184	1310	1594
2.6.1.13	ornithine aminotransferase	538	89	400	50	504	225	1486	769	1255	315	164	1623	177	171	84	145	32	221	204	3517	32	69	3020	2780	31	545	3787	920	21	63
2.6.1.16	glutamine---fructose-6-phosphate transaminase (isomerizing)	62441	56192	62849	65757	50037	51180	59711	46439	60367	55278	59247	60234	71327	53761	59539	72753	61377	69358	61241	50901	59477	49280	50557	77381	54638	45698	68189	47669	54098	45694
2.6.1.17	succinyldiaminopimelate transaminase	34457	35785	44607	62139	15241	10541	20800	21512	34531	58146	44371	33461	65750	18013	42581	59671	12293	68437	13184	11472	3172	10574	8445	74515	6532	25012	55414	13142	6460	4864
2.6.1.18	beta-alanine---pyruvate transaminase	1	1	0	1	1	1	6	0	0	1	0	1	1	1	1	1	3	2	3	1	3	1	2	3	2	0	2	0	1	1
2.6.1.19	4-aminobutyrate---2-oxoglutarate transaminase	6205	9928	7262	3587	3291	3039	7711	6297	4621	4548	11325	7770	12294	5547	8969	8418	4993	14025	3044	6524	1391	2559	4996	8901	2856	4030	13515	5612	2379	1709
2.6.1.2	alanine transaminase	3192	1617	8799	3542	5310	1063	2319	4163	3820	1442	4466	4780	5998	5371	3844	4011	5736	2189	7098	3630	3156	5807	3460	4258	4968	2476	6415	3123	3096	3634
2.6.1.21	D-amino-acid transaminase	6893	11474	12982	5871	5643	2635	7263	4774	5944	5689	10516	6598	13653	5151	10526	11440	4503	15569	3203	9421	4044	2925	9547	16745	1531	5207	17517	5242	4384	1700
2.6.1.22	(S)-3-amino-2-methylpropionate transaminase	5055	9353	6375	2961	2745	1445	4853	3130	3146	4230	6704	5036	11414	2824	8061	7433	2098	13162	2263	1635	472	926	1084	6135	998	3224	9566	2939	854	711
2.6.1.36	L-lysine 6-transaminase	0	1	0	2	0	0	5	1	0	0	0	0	1	1	0	0	1	1	0	0	0	0	0	1	0	0	0	1	0	1
2.6.1.37	2-aminoethylphosphonate---pyruvate transaminase	5313	9835	7568	3699	2881	3340	5296	3839	5023	5044	8198	6894	12387	4421	9256	8480	3176	14782	2698	1914	843	1288	1528	7394	1248	4148	10776	3711	1476	999
2.6.1.42	branched-chain-amino-acid transaminase	54355	44714	52024	53500	41736	48434	49501	40586	53051	49776	53812	43100	51096	38950	42460	55933	45898	51043	42192	40398	52668	30008	41777	71391	43477	39603	56686	47373	42814	27744
2.6.1.44	alanine---glyoxylate transaminase	184	485	1050	644	1706	60	408	512	1299	566	169	644	955	140	782	1452	446	395	263	374	233	517	398	450	434	276	1128	114	193	465
2.6.1.45	serine---glyoxylate transaminase	184	485	1050	644	1706	60	408	512	1299	566	169	644	955	140	782	1452	446	395	263	374	233	517	398	450	434	276	1128	114	193	465
2.6.1.48	5-aminovalerate transaminase	5055	9353	6375	2961	2745	1445	4853	3130	3146	4230	6704	5036	11414	2824	8061	7433	2098	13162	2263	1635	472	926	1084	6135	998	3224	9566	2939	854	711
2.6.1.51	serine---pyruvate transaminase	184	485	1050	644	1706	60	408	512	1299	566	169	644	955	140	782	1452	446	395	263	374	233	517	398	450	434	276	1128	114	193	465
2.6.1.52	phosphoserine transaminase	52737	40898	48905	52272	38450	45236	47081	38884	46149	48165	51277	39815	47948	37254	38913	51666	43075	43416	39349	36141	52109	28852	37382	65334	42415	38676	50157	42739	42141	27052
2.6.1.57	aromatic-amino-acid transaminase	1816	972	4890	1191	3139	1305	442	922	948	524	1607	1295	1133	2845	660	1084	3240	418	1281	4606	3842	2074	6442	6115	851	1195	3193	3695	3895	1165
2.6.1.59	dTDP-4-amino-4,6-dideoxygalactose transaminase	4897	9302	6466	2943	2264	1382	4672	3129	3120	4205	6679	4921	11242	2783	8055	7360	1389	12913	2092	1532	463	886	644	5467	969	3214	9380	1111	848	709
2.6.1.62	adenosylmethionine---8-amino-7-oxononanoate transaminase	26604	27261	21521	19116	27740	39194	35100	24605	30662	19208	20455	16900	21825	21850	18519	21004	28909	18025	24805	22106	43903	18861	24076	21511	32634	25539	22878	32900	32834	21072
2.6.1.66	valine---pyruvate transaminase	3364	1661	8850	3557	5743	1107	2426	4170	3860	1450	4474	4874	6164	5418	3854	4077	6537	2426	7291	3733	3161	5833	3939	4902	4972	2478	6606	4966	3106	3644
2.6.1.76	diaminobutyrate---2-oxoglutarate transaminase	2	1	2	2	2	17	31	1	3	0	1	6	0	2	1	2	2	3	1	6	2	0	9	10	2	2	7	9	1	1
2.6.1.77	taurine---pyruvate aminotransferase	22	149	310	212	579	7	124	96	386	209	40	44	316	27	169	338	34	94	59	85	72	88	60	36	133	53	338	9	43	116
2.6.1.81	succinylornithine transaminase	0	0	0	0	0	0	0	0	0	0	0	2	0	1	0	0	1	0	0	0	1	0	0	1	1	0	1	0	0	0
2.6.1.82	putrescine---2-oxoglutarate transaminase	269	11	46	5	95	87	6	144	53	5	150	62	22	17	111	40	16	25	12	200	3	1	49	24	4	19	88	62	12	23
2.6.1.83	LL-diaminopimelate aminotransferase	26271	17295	29418	50309	13291	10449	11985	12033	21441	47981	29296	21893	31757	16274	23219	34885	16960	34523	12818	13146	7423	8108	13418	54243	9247	13982	31781	14849	8336	4818
2.6.1.84	arginine---pyruvate transaminase	0	1	0	0	0	0	0	0	0	0	0	0	0	0	0	0	0	0	1	0	0	0	0	0	0	0	0	0	0	0
2.6.1.85	aminodeoxychorismate synthase	29620	31015	24404	20294	28791	43274	38671	26868	36120	20803	24768	22825	22163	24764	21358	22386	30641	23684	28422	30674	44759	20750	31370	27447	33893	26826	31383	33153	33508	22102
2.6.1.86	2-amino-4-deoxychorismate synthase	0	0	0	0	0	0	6	1	0	0	0	1	0	2	0	0	1	0	3	1	1	13	0	0	5	0	1	0	0	2
2.6.1.87	UDP-4-amino-4-deoxy-L-arabinose aminotransferase	4	4	1	2	3	2	4	3	1	1	2	4	1	3	1	0	1	2	1	1	1	2	3	4	2	2	3	2	2	1
2.6.1.88	methionine transaminase	0	0	1	4	0	1	5	1	1	0	0	2	0	2	0	0	1	0	0	0	4	0	0	1	2	1	2	2	1	1
2.6.1.9	histidinol-phosphate transaminase	54060	43850	51321	52850	40727	48489	49006	40272	51803	49208	51735	42446	50249	38941	41067	53617	44455	49538	39132	40801	52498	29642	43294	69205	42149	39412	56332	46102	42611	27317
2.6.1.98	UDP-2-acetamido-2-deoxy-ribo-hexuluronate aminotransferase	1	0	0	0	0	0	0	0	5	0	0	0	0	0	0	0	0	0	0	0	0	0	0	0	0	0	0	0	0	0
2.6.99.2	pyridoxine 5'-phosphate synthase	28310	28160	21845	19506	27569	40408	36164	24941	30549	19876	24291	20240	21956	23630	20079	21524	31080	19591	28338	23705	44574	19183	25451	22389	34211	26434	24421	33336	33805	21389
2.7.-.-	Transferring phosphorus-containing groups	27391	25053	20865	19121	27891	37768	35400	24882	27902	20081	20928	17340	21627	21084	17610	20343	28135	14254	25585	22526	43998	18738	24288	21579	33303	25991	23042	31050	33083	21229
2.7.1.-	Phosphotransferases with an alcohol group as acceptor	60087	51460	103575	225376	67432	37013	54044	42809	76588	175002	67859	102649	106359	99163	93976	111957	110630	95710	108277	93821	55526	111061	81057	193255	58669	43740	91773	63230	75552	97124
2.7.1.1	hexokinase	279	130	572	345	137	64	221	276	723	186	424	307	1118	485	711	1824	156	1191	122	136	26	84	82	871	99	477	960	285	47	58
2.7.1.100	S-methyl-5-thioribose kinase	178	128	278	462	103	164	143	288	529	521	573	232	700	480	763	287	146	1100	62	108	12	80	80	1230	59	404	745	236	43	61
2.7.1.105	6-phosphofructo-2-kinase	68	405	945	526	1911	186	504	227	1496	905	148	100	2346	90	819	945	104	1844	167	248	144	188	124	277	288	136	1871	27	91	235
2.7.1.107	diacylglycerol kinase (ATP)	101431	90104	108164	128319	93515	96089	111614	88527	112302	101772	109029	104339	111704	102246	97531	116186	117886	101466	114050	100592	117762	95420	97015	150221	107657	81242	113155	96983	106436	89330
2.7.1.11	6-phosphofructokinase	112920	96817	114548	145411	83778	96306	106465	82491	114735	124344	114511	97761	124329	84005	101913	138175	99459	119165	92927	79273	104684	72467	78365	174168	91031	87522	121889	93875	89954	68375
2.7.1.113	deoxyguanosine kinase	7666	5754	9329	19783	13877	3870	13237	11528	10120	3886	9064	30940	18777	27862	19641	19350	30992	11771	37268	18357	13799	39387	10745	2907	22499	5670	2495	3381	22071	35985
2.7.1.12	gluconokinase	1212	548	466	550	902	263	2822	795	862	214	220	1759	531	2743	556	1209	3289	442	526	3748	1314	1324	4582	3402	3324	803	3832	2790	2061	1171
2.7.1.121	phosphoenolpyruvate---glycerone phosphotransferase	17017	16320	34066	43992	22815	14538	26903	21034	36397	18012	39971	45843	38402	39979	42115	61288	46258	42633	48072	33211	17547	44411	22076	60770	30571	17342	35287	21749	25597	38930
2.7.1.130	tetraacyldisaccharide 4'-kinase	29146	28557	22202	19658	28728	41310	36437	25956	31781	20996	24688	22103	22191	23795	20263	21823	31176	20051	28806	24108	44675	19303	26222	22951	34403	26867	24823	33590	33874	21487
2.7.1.14	sedoheptulokinase	4600	9285	6268	2927	2162	1292	4659	2961	3031	4201	6530	4849	11200	2758	7929	7342	1281	12880	2038	1310	456	879	537	5437	960	3228	9265	1025	828	673
2.7.1.144	tagatose-6-phosphate kinase	7408	11483	16035	26259	5998	4377	6798	5000	10878	23556	11660	7509	15271	6950	10446	12493	6119	17571	3757	9762	4362	3639	9949	33586	2092	6136	17866	7966	4683	2111
2.7.1.146	ADP-specific phosphofructokinase	614	1218	4390	22063	453	2007	518	608	6083	18952	4010	747	1995	1291	1703	2492	1574	4210	443	329	369	733	137	19373	306	1352	1552	1974	304	390
2.7.1.147	ADP-specific glucose/glucosamine kinase	614	1218	4390	22063	453	2007	518	608	6083	18952	4010	747	1995	1291	1703	2492	1574	4210	443	329	369	733	137	19373	306	1352	1552	1974	304	390
2.7.1.148	4-(cytidine 5'-diphospho)-2-C-methyl-D-erythritol kinase	54437	44151	51433	53189	40896	48192	49673	40244	51989	49400	52225	42270	50667	40200	42150	55000	46156	50437	41713	41005	53099	30418	43742	69977	44774	39597	56770	45868	43730	28066
2.7.1.15	ribokinase	32135	26455	45419	134602	22238	16391	27198	21697	44001	108088	41463	46903	53831	41655	48501	66038	43530	56394	44727	27097	17199	45740	18213	109592	27535	22955	38547	18438	25828	40443
2.7.1.156	adenosylcobinamide kinase	28442	25682	31960	53467	14026	8503	15929	17119	26091	53069	30945	25891	47916	15395	31025	41506	11471	48559	10320	8062	3664	8724	7104	54068	8046	18789	39365	9226	6257	4991
2.7.1.16	ribulokinase	1751	1293	1753	2386	1681	757	2073	1786	2567	2312	1949	2901	2813	2819	3415	3234	2809	3732	3219	1135	877	1119	1643	5746	2525	2274	3318	2671	1473	1084
2.7.1.165	glycerate 2-kinase	26548	17441	26972	22868	16724	9428	17637	15070	19991	11826	25866	34917	31099	23729	25988	33241	26411	30496	25833	26302	12160	25780	24293	36174	15054	13739	30550	14832	17535	20805
2.7.1.166	3-deoxy-D-manno-octulosonic acid kinase	0	0	0	1	0	0	0	0	0	0	0	1	0	1	0	0	0	0	0	0	1	0	0	0	0	0	0	0	0	0
2.7.1.167	D-glycero-beta-D-manno-heptose-7-phosphate kinase	5730	14956	9005	3885	4980	7003	5512	3934	11952	5840	7750	6084	14262	5443	12292	10817	3937	24576	5744	1938	667	1665	1684	7873	1397	3469	12039	4887	1014	1025
2.7.1.168	D-glycero-alpha-D-manno-heptose-7-phosphate kinase	7010	12383	14056	7499	6044	4186	6641	5109	6576	6723	11514	6630	15169	5674	12206	13116	6075	17021	3364	6318	4134	3158	6822	16728	1723	6049	15520	6162	4564	1847
2.7.1.17	xylulokinase	31661	29999	46170	104936	12518	17812	19745	17587	43927	92498	43640	27353	51020	17594	38044	60131	18277	62307	11706	12238	4192	9914	9202	113785	6632	22940	47753	19553	5611	5673
2.7.1.170	anhydro-N-acetylmuramic acid kinase	524	400	984	331	504	1856	337	178	616	288	444	361	263	448	202	491	1602	313	135	889	366	291	2393	586	170	592	1089	1652	672	200
2.7.1.180	FAD:protein FMN transferase	58647	44845	55399	62943	49147	47694	54162	44801	54664	51787	54321	56431	64020	50426	50120	64050	61098	53539	57966	47993	58518	48206	50334	71505	53567	44450	58908	50536	53771	44219
2.7.1.189	autoinducer-2 kinase	150	102	160	376	54	150	126	170	253	454	437	204	510	467	678	200	124	982	50	98	10	63	72	1128	46	365	668	226	39	52
2.7.1.19	phosphoribulokinase	5	3	1	2	2	2	8	4	0	2	3	5	1	4	2	2	4	4	3	1	2	2	3	9	4	2	4	2	6	3
2.7.1.191	protein-Npi-phosphohistidine---D-mannose phosphotransferase	53963	26026	82843	107826	54447	21920	30966	41319	44035	72835	70387	74723	62941	75632	56306	80676	78351	54320	72250	77759	53405	82352	75619	118222	40382	27954	55843	47079	66003	65323
2.7.1.192	protein-Npi-phosphohistidine---N-acetylmuramate phosphotransferase	3	2	1	2	2	2	1	2	0	1	2	4	0	2	1	0	0	2	1	1	1	2	3	4	2	2	3	2	1	1
2.7.1.193	protein-Npi-phosphohistidine---N-acetyl-D-glucosamine phosphotransferase	6420	12002	12844	27561	3312	4048	7655	5004	11220	25007	13698	7176	15828	5344	12701	13732	3445	19775	2858	5651	950	1960	3805	31663	1649	6331	17229	5090	1422	1271
2.7.1.194	protein-Npi-phosphohistidine---L-ascorbate phosphotransferase	11495	21347	18644	42915	5575	6073	11293	8350	10434	45867	20356	13045	29170	10567	20707	23065	5773	31571	6089	4280	2140	3270	2308	34718	4483	9918	25005	5799	3374	2656
2.7.1.195	protein-Npi-phosphohistidine---2-O-alpha-mannosyl-D-glycerate phosphotransferase	0	0	0	0	0	0	0	0	0	0	0	1	0	0	0	0	0	0	0	0	0	0	0	0	0	0	1	0	0	0
2.7.1.196	protein-Npi-phosphohistidine---N,N'-diacetylchitobiose phosphotransferase	43989	17516	52028	36755	35660	15292	19073	24065	24932	12856	38413	50142	42923	49240	39665	50859	53118	32841	49340	50787	34863	55379	51560	58344	27244	20513	38071	34488	44441	42851
2.7.1.197	protein-Npi-phosphohistidine---D-mannitol phosphotransferase	3668	1766	7341	2585	4513	1494	3743	2409	3041	1546	2519	2920	2518	2783	2426	3131	3527	2035	1428	13727	3853	2415	16296	14330	1350	2592	13369	5576	4208	1261
2.7.1.198	protein-Npi-phosphohistidine---D-sorbitol phosphotransferase	582	217	732	514	223	263	923	2764	509	299	4788	2175	1133	1396	1096	895	493	1107	738	1609	276	987	571	1429	258	450	885	738	511	442
2.7.1.199	protein-Npi-phosphohistidine---D-glucose phosphotransferase	1945	2276	3811	4210	1510	1113	2981	4383	3199	3083	9060	3573	4536	3330	5577	5605	1963	6666	1933	2368	530	1801	1759	7453	1073	2341	5550	3879	1056	781
2.7.1.2	glucokinase	91641	88064	86347	80648	71370	88279	95748	71577	84576	79376	93403	72501	98612	64260	78079	104658	77289	92840	66473	65417	95911	48815	68895	112989	76525	75283	103670	84656	77138	48767
2.7.1.20	adenosine kinase	231	216	467	344	651	316	343	178	432	384	122	162	342	311	214	350	182	121	154	143	369	176	244	150	251	206	411	182	394	258
2.7.1.200	protein-Npi-phosphohistidine---galactitol phosphotransferase	3986	3908	8859	5688	1846	5473	3218	2959	5456	4202	11128	8073	7756	4485	7554	23113	6404	11636	2043	2276	999	1735	2009	11481	3167	5192	9213	6135	1578	1117
2.7.1.201	protein-Npi-phosphohistidine---trehalose phosphotransferase	5595	10898	8719	5185	2843	3112	7252	4240	5675	5749	9769	5901	13260	3486	10435	10845	2954	15693	2318	5218	593	1226	3617	11260	1264	4647	15369	3514	1099	856
2.7.1.202	protein-Npi-phosphohistidine---D-fructose phosphotransferase	21699	10717	23059	24974	12172	8495	14163	13383	20649	10709	27032	27052	25704	19562	25632	36933	23239	26985	23503	17891	7721	23844	14130	37019	13432	11771	24721	16078	13229	19301
2.7.1.205	protein-Npi-phosphohistidine---cellobiose phosphotransferase	43989	17516	52028	36755	35660	15292	19073	24065	24932	12856	38413	50142	42923	49240	39665	50859	53118	32841	49340	50787	34863	55379	51560	58344	27244	20513	38071	34488	44441	42851
2.7.1.207	protein-Npi-phosphohistidine---lactose phosphotransferase	10002	7169	18737	20803	19711	6641	13583	8207	12561	3829	3510	28280	18525	26249	18475	19365	35184	10362	37135	31262	18799	39561	26422	18096	19024	7097	14127	10862	25689	35822
2.7.1.208	protein-Npi-phosphohistidine---maltose phosphotransferase	4172	3723	6402	11498	7510	3546	7631	4392	7088	3261	2618	14210	10616	12245	11632	10767	15796	7844	18086	11867	6047	18297	7640	6708	9516	3969	6991	3839	9711	17201
2.7.1.21	thymidine kinase	7878	4214	9024	28231	9794	4422	9290	8798	10399	22164	8026	20153	13584	17390	12969	14415	17116	10237	22692	16029	7579	20889	14369	16157	13228	5977	10607	5471	12376	18927
2.7.1.211	protein-Npi-phosphohistidine---sucrose phosphotransferase	8714	8554	17056	60524	14810	6743	14324	11165	18523	41650	13751	30365	23681	26848	23044	26364	30666	17624	36843	21647	12742	38197	12552	36366	19348	8655	11039	6846	20067	35166
2.7.1.218	fructoselysine 6-kinase	1012	1581	3152	19012	531	946	2132	1300	2527	19115	3743	1855	3755	1755	3353	4703	567	4182	824	778	404	486	231	14405	575	1873	4576	717	501	377
2.7.1.22	ribosylnicotinamide kinase	4774	9332	6677	2959	2417	1304	4663	2962	3049	4200	6534	5001	11272	2806	7928	7434	1287	12901	2043	2088	498	1006	2618	5798	965	3352	10059	1228	1059	686
2.7.1.221	N-acetylmuramate 1-kinase	377	111	208	146	503	349	326	91	87	186	101	209	194	330	56	78	950	261	289	159	303	113	662	748	118	153	260	2014	360	150
2.7.1.23	NAD+ kinase	57351	46723	55640	62614	47244	49896	54811	43389	56610	51193	52610	55244	59134	51431	51130	63584	59231	55231	59063	48805	59015	48386	47595	70406	53969	42072	57629	45088	53204	45048
2.7.1.24	dephospho-CoA kinase	57474	46596	55083	62331	47050	49917	54779	43192	56043	50924	52461	55264	58804	51439	50888	63228	59974	55165	59187	48815	58946	48319	48006	70909	53829	41984	57415	46911	53159	44936
2.7.1.25	adenylyl-sulfate kinase	2664	4109	2393	1389	2553	3834	2893	3155	5904	1838	5521	8560	5197	3884	3946	2870	4067	7955	4174	5905	539	2103	5721	6630	1313	3275	8082	5846	1056	569
2.7.1.26	riboflavin kinase	113620	92668	108835	123658	92881	100676	106805	84665	110719	100536	101399	107355	116485	99119	98542	123581	117587	108743	112389	94971	115958	95161	94199	136595	102878	83117	111204	93781	104367	88489
2.7.1.28	triokinase	697	1742	4137	6754	834	1899	1794	3224	5805	2487	7590	2326	2182	1843	2874	2720	1845	4032	822	1531	535	1759	500	12729	518	1564	1768	2442	794	648
2.7.1.29	glycerone kinase	697	1742	4137	6754	834	1899	1794	3224	5805	2487	7590	2326	2182	1843	2874	2720	1845	4032	822	1531	535	1759	500	12729	518	1564	1768	2442	794	648
2.7.1.30	glycerol kinase	37010	32161	48421	78734	29096	14684	29286	25004	40252	57142	40594	52409	61149	43736	51368	61268	46184	60690	49824	34427	20870	47360	27203	76300	29945	23698	46181	19612	29995	40876
2.7.1.33	pantothenate kinase	58984	47454	57043	63754	48793	51182	55478	44627	58894	53110	54120	56164	60985	52134	52793	65283	60441	57756	59275	49390	58991	48562	48746	73186	53946	43191	59660	47511	53150	45144
2.7.1.35	pyridoxal kinase	24229	15137	24703	33550	9456	7680	13418	13329	20117	30301	26370	18261	25299	13408	22606	31617	10556	31373	11396	11454	4388	6930	9079	43118	7831	11243	28149	9268	4921	4808
2.7.1.36	mevalonate kinase	3911	2904	4774	9910	7087	1908	8030	6110	5660	2027	4602	15700	9356	13896	9715	9446	15395	5676	18306	12552	6816	19588	8103	3699	11015	3043	4752	2447	10923	17933
2.7.1.39	homoserine kinase	26438	17442	29427	16317	13731	8084	12757	16357	22733	11203	29691	21595	29651	18718	23115	31826	16139	34205	18272	18069	9283	12513	17343	36502	12132	12697	30923	13682	10307	6911
2.7.1.4	fructokinase	55886	44942	53882	84697	42774	49862	53898	43255	58404	69860	53986	53514	59893	48501	50680	63627	57962	54998	52804	42990	54223	46454	41107	84437	50860	44128	54888	46456	49119	43749
2.7.1.40	pyruvate kinase	56215	43623	53313	61231	45783	48224	53097	41629	51819	49647	49465	53424	58083	46945	47552	60613	57806	50112	54048	47540	56960	46972	48357	69371	49668	41773	56410	47468	51548	43690
2.7.1.45	2-dehydro-3-deoxygluconokinase	53439	48495	48555	69220	35278	45068	48840	37093	47444	68279	49014	35654	58766	32106	44430	58930	37037	55903	33988	29206	46110	24165	30516	72903	37355	40600	55628	40239	36854	24213
2.7.1.47	D-ribulokinase	0	0	0	0	0	0	2	0	0	0	0	0	0	0	0	0	0	0	1	0	1	0	0	0	0	0	0	0	0	0
2.7.1.48	uridine/cytidine kinase	82236	67852	67392	94885	67392	84249	88150	65994	77291	86241	72370	73030	76951	67107	64150	79992	81532	62070	78640	65577	97131	62075	64614	91586	82683	67735	74920	72114	80849	62892
2.7.1.49	hydroxymethylpyrimidine kinase	109207	84884	103254	118172	92609	90265	106052	79397	94792	95875	87361	94376	112837	97226	91645	117897	115155	90229	109188	91266	117764	95567	90708	123260	106378	79124	103930	88410	105766	90383
2.7.1.5	rhamnulokinase	7607	13783	17602	49664	4595	8233	7913	5923	17871	44599	17393	8821	18963	6537	14474	18587	6642	24049	3817	2920	1556	2915	1636	50022	2343	8008	16725	7247	1991	1758
2.7.1.50	hydroxyethylthiazole kinase	22264	14293	24729	30898	8983	6343	10450	9019	15619	26346	18863	15258	24081	10649	16917	26501	10720	25967	7585	12724	6290	7996	14807	42941	4791	10938	26584	9821	7614	4498
2.7.1.51	L-fuculokinase	604	483	1024	599	263	1437	1259	399	1560	529	994	1151	1810	650	1480	2737	1699	1973	437	349	194	217	177	3507	319	854	2613	1868	308	129
2.7.1.52	fucokinase	4993	9441	7305	19755	2255	1747	4744	3313	3904	21642	7213	5249	12764	3830	8270	8504	1429	13744	2394	1522	593	976	604	13977	1082	3869	10004	1547	900	883
2.7.1.53	L-xylulokinase	1595	2797	6646	24741	1061	2679	2699	1900	8227	21044	7242	2591	5627	2578	5552	7784	2222	8418	991	1058	647	1230	426	26486	874	3296	6428	2657	778	646
2.7.1.55	allose kinase	486	1009	1626	1817	515	1618	968	788	1676	1270	1747	484	1678	660	2210	1840	1581	2616	192	364	102	254	141	2993	212	1103	2078	1560	202	156
2.7.1.56	1-phosphofructokinase	20286	7093	21317	36425	13174	6762	10995	11036	16232	23969	16793	24879	21714	19596	18571	27220	22795	19074	23061	20536	10778	24256	18576	39486	12032	9962	19049	12793	15462	19710
2.7.1.58	2-dehydro-3-deoxygalactonokinase	242	664	759	793	77	293	302	276	562	653	2006	353	617	496	1015	1476	207	1172	79	134	42	147	94	1672	126	491	1112	304	103	71
2.7.1.59	N-acetylglucosamine kinase	4	3	1	2	2	2	3	3	1	1	2	6	0	3	1	0	0	2	3	1	1	2	4	4	2	2	4	2	2	1
2.7.1.6	galactokinase	54780	42901	50908	60303	43585	46461	51082	40854	49602	48598	48446	52583	54849	45916	45626	58007	54782	46831	52757	42785	56599	46204	42389	65585	48498	41052	49425	42554	50930	43270
2.7.1.60	N-acylmannosamine kinase	1	0	0	0	0	0	1	0	0	0	0	2	0	1	0	0	0	0	0	0	0	0	1	0	1	0	1	0	1	0
2.7.1.63	polyphosphate---glucose phosphotransferase	437	190	1437	793	657	46	108	345	367	6	23	230	110	485	188	88	478	53	858	291	490	1472	436	622	223	58	222	84	269	991
2.7.1.71	shikimate kinase	59300	54484	60953	78691	42450	50592	54446	43383	62297	72994	59050	48028	67889	40199	52939	65920	45260	67852	44322	38356	50021	31493	37613	92550	44324	45345	69563	44263	40688	28531
2.7.1.72	streptomycin 6-kinase	2	0	0	1	2	16	26	0	2	0	2	3	0	0	0	2	0	3	0	3	0	0	8	5	5	1	8	8	0	0
2.7.1.73	inosine kinase	4	2	1	2	2	2	3	3	0	1	2	4	0	2	1	0	0	2	1	1	1	2	3	4	2	2	4	2	2	1
2.7.1.87	streptomycin 3''-kinase	0	0	0	0	0	0	0	0	0	0	0	0	0	0	0	0	1	0	0	0	0	0	0	1	1	0	0	0	0	0
2.7.1.89	thiamine kinase	4	2	1	2	2	2	3	3	0	1	2	4	0	2	1	0	0	2	1	1	1	2	3	4	2	2	4	2	2	1
2.7.1.90	diphosphate---fructose-6-phosphate 1-phosphotransferase	1961	1265	815	582	2080	1694	1125	987	1163	1458	3429	4742	714	1508	1155	678	2499	1364	1679	1796	500	383	2274	956	1274	854	1950	2689	487	226
2.7.1.92	5-dehydro-2-deoxygluconokinase	5100	10318	7919	4787	2732	2914	5635	3774	4713	5524	8293	5346	12901	3418	10166	9163	2865	15525	2239	1687	564	1128	683	8800	1177	4309	11370	2600	1036	832
2.7.1.95	kanamycin kinase	862	48	981	42	43	78	233	94	232	21	1299	2220	712	384	206	6981	121	1898	222	184	74	82	323	381	143	693	444	12	16	35
2.7.10.1	receptor protein-tyrosine kinase	1	0	0	0	0	0	2	0	5	0	2	0	0	2	0	1	2	1	0	0	0	0	0	3	4	0	4	0	0	2
2.7.10.2	non-specific protein-tyrosine kinase	1739	1022	633	455	529	949	1133	717	892	872	3838	4542	587	1628	1732	959	2077	1827	3677	1890	476	375	1556	1378	1624	1146	2193	722	676	351
2.7.11.-	Protein-serine/threonine kinases	53392	34550	59036	81480	34131	17201	34058	30942	45909	58969	48767	61879	74165	47860	56623	77315	51688	70756	51524	44837	24283	52149	39981	91906	30198	29121	62767	28041	35214	42449
2.7.11.1	non-specific serine/threonine protein kinase	84674	61840	84698	99163	63083	57706	71181	60862	80908	84782	78727	79568	100698	63957	76028	102021	74075	90184	75069	62044	63931	60714	59369	125387	63007	59306	97280	61262	59844	51778
2.7.11.17	Ca2+/calmodulin-dependent protein kinase	0	0	0	0	0	0	4	0	0	0	1	0	0	2	1	2	4	2	1	0	0	0	0	5	1	0	0	0	1	2
2.7.11.33	[pyruvate, water dikinase] kinase	5883	3741	8018	11286	10091	2776	10922	7910	8732	3862	8132	17409	12470	16345	12299	12038	17630	8686	22546	18207	8272	20414	12488	7737	13733	3700	11778	4534	11869	18753
2.7.11.5	[isocitrate dehydrogenase (NADP+)] kinase	7	5	2	5	4	4	5	6	1	2	4	8	1	4	2	0	1	4	3	2	5	4	6	8	5	5	7	4	4	2
2.7.13.3	histidine kinase	353199	382915	427123	553566	245275	230100	321352	251281	373024	489142	408507	354588	542335	287430	419269	509120	292174	579533	277910	254973	221469	230789	223434	649761	217718	259178	503229	244546	224987	200205
2.7.2.1	acetate kinase	63275	56438	63016	66517	50298	51434	61572	51295	60521	55943	67895	64159	72361	58529	60848	72315	62952	70861	63074	53434	60349	51744	51959	78003	56892	45994	68693	49651	55840	46841
2.7.2.11	glutamate 5-kinase	51381	42553	46036	52452	37211	46576	47610	38661	50339	48948	48324	35805	50781	37255	41536	55350	41543	50325	39054	31110	49064	28213	31415	61798	43121	37860	49410	41342	39595	26971
2.7.2.15	propionate kinase	3	2	1	1	2	2	1	2	0	1	2	4	0	1	1	0	0	2	1	1	1	2	3	4	2	2	3	2	1	0
2.7.2.2	carbamate kinase	16603	20025	32589	65340	17303	8563	19333	15692	29461	50470	31095	31942	36870	27931	31944	44224	27026	37264	31254	20719	12165	26250	16198	61409	22158	15962	31644	10680	16832	22405
2.7.2.3	phosphoglycerate kinase	58079	46780	55936	62642	47675	50046	54911	43458	56700	51210	52644	55471	59358	51505	51286	64166	60141	55910	59768	48928	59019	48490	48263	71076	53973	42079	57849	47018	53233	45067
2.7.2.4	aspartate kinase	111918	97031	100225	94710	99227	126537	122374	91499	107694	89044	99698	81290	92351	85706	78224	97539	108993	76485	91322	94904	145419	71374	102960	122165	112258	93280	108246	115855	113796	72115
2.7.2.7	butyrate kinase	34958	37473	32640	25896	32410	41968	42487	31896	35461	27262	36334	29797	40549	26999	31259	33460	33885	33560	30405	27530	45104	21883	29165	33907	35918	34000	41404	35693	35451	22545
2.7.2.8	acetylglutamate kinase	100676	83800	90345	102846	73194	90810	91433	72099	98494	96135	86204	67868	97776	67772	79588	105075	77946	95569	74496	58782	96123	52747	60176	120738	81359	74257	95246	79537	75742	51667
2.7.3.3	arginine kinase	168	42	50	13	430	42	102	4	40	8	5	90	166	44	8	65	799	234	192	102	4	24	476	637	2	0	187	1840	8	8
2.7.3.9	phosphoenolpyruvate---protein phosphotransferase	28107	18953	33849	46390	18262	11876	18233	16209	28300	31267	27831	32139	37373	25612	29801	40025	30022	38006	26411	23457	13292	27659	23091	56998	17178	15917	32631	17482	19385	22165
2.7.4.-	Phosphotransferases with a phosphate group as acceptor	53380	34411	58750	81290	33589	17194	33939	30874	45531	58794	48752	61841	73858	47835	56473	77005	51657	70673	51472	44757	24215	52064	39925	91880	30066	29072	62445	28035	35173	42335
2.7.4.1	polyphosphate kinase	50246	42581	48242	72669	36384	46098	47597	35630	53290	65643	45036	34151	49406	35781	39802	53664	40238	49514	36175	32425	48878	27115	32798	80351	41830	37871	50488	41771	38803	26356
2.7.4.16	thiamine-phosphate kinase	55719	53289	42849	38745	55241	77818	71416	50343	58325	39646	45412	38072	42424	44473	37721	42566	59408	32453	54235	46319	88649	38249	49950	44168	67601	52550	46784	64221	66927	42847
2.7.4.2	phosphomevalonate kinase	3911	2904	4774	9909	7087	1908	8029	6109	5660	2027	4602	15700	9356	13896	9715	9446	15395	5676	18306	12552	6816	19588	8103	3699	11015	3043	4751	2446	10922	17932
2.7.4.22	UMP kinase	58080	46781	55937	62643	47675	50046	54912	43458	56700	51210	52644	55471	59358	51505	51286	64166	60141	55910	59768	48928	59019	48490	48263	71076	53973	42079	57850	47018	53233	45067
2.7.4.23	ribose 1,5-bisphosphate phosphokinase	11	10	23	24	38	1	3	27	8	34	11	7	7	1	19	27	3	12	7	5	4	3	5	10	3	4	19	3	2	2
2.7.4.25	(d)CMP kinase	83980	89397	105816	145885	63878	61919	77836	61904	88632	128679	100518	85654	121744	69610	93170	123703	75113	123673	69765	62608	65452	56616	60720	165058	60207	66050	112133	63243	61961	49540
2.7.4.28	[pyruvate, water dikinase]-phosphate phosphotransferase	5883	3741	8018	11286	10091	2776	10922	7910	8732	3862	8132	17409	12470	16345	12299	12038	17630	8686	22546	18207	8272	20414	12488	7737	13733	3700	11778	4534	11869	18753
2.7.4.3	adenylate kinase	58001	46734	55744	62445	47635	49983	54165	41047	56447	51106	48552	53828	58826	50247	50860	64011	59904	55369	59204	47788	58776	47546	47911	70960	53808	42002	57736	46485	52793	44710
2.7.4.6	nucleoside-diphosphate kinase	33959	31953	29707	31308	37217	42367	46442	35192	38834	23090	35983	39475	33614	41843	32289	34137	49805	26906	49043	39567	53415	41303	35786	27297	49145	30053	31779	37297	46583	40947
2.7.4.7	phosphooxymethylpyrimidine kinase	109207	84884	103254	118172	92609	90265	106052	79397	94792	95875	87361	94376	112837	97226	91645	117897	115155	90229	109188	91266	117764	95567	90708	123260	106378	79124	103930	88410	105766	90383
2.7.4.8	guanylate kinase	62076	49846	61934	89384	54948	52363	61597	49538	62612	70592	57833	71302	70351	66473	61296	74902	75646	62441	78387	59037	66013	68312	55646	81379	65103	45741	60622	49045	64451	63217
2.7.4.9	dTMP kinase	49860	33480	40649	34850	42267	44441	47429	36115	44202	25223	33590	39045	39100	44398	37617	43061	54492	33864	54964	44389	57516	44901	45058	41259	51027	32932	40339	41700	50906	43469
2.7.6.1	ribose-phosphate diphosphokinase	69343	61962	77370	101149	59312	56152	68241	54884	74172	78215	72571	80328	86884	71657	75040	96220	80164	84445	81972	61059	67371	71639	55273	103446	67058	52280	75498	53307	65921	65360
2.7.6.2	thiamine diphosphokinase	27744	17603	28816	42075	16674	8906	18489	17537	24927	31156	27243	33843	36478	26293	30431	40477	25789	35604	29895	20718	10893	27137	16314	42623	19323	14747	30557	10785	15993	22546
2.7.6.3	2-amino-4-hydroxy-6-hydroxymethyldihydropteridine diphosphokinase	38411	41197	38780	30982	35147	45991	45789	33741	44960	28990	39913	35742	41810	30438	33332	44472	37699	41550	34049	31488	47011	25116	32672	48467	38480	35221	45975	39518	37261	24644
2.7.6.5	GTP diphosphokinase	91312	77198	86710	114190	82488	92624	99342	75632	95600	92297	85879	93729	90730	89173	80559	97543	106312	78180	105527	86378	111061	88134	83806	116027	100147	73532	87931	81512	98740	84959
2.7.7.-	Nucleotidyltransferases	10496	21403	15047	6456	5171	5247	10957	6941	11182	9009	14112	11126	23863	7135	18408	18114	3173	31738	5736	7814	1038	2359	8197	15218	2069	7440	24936	3412	2175	1476
2.7.7.1	nicotinamide-nucleotide adenylyltransferase	4866	9580	7009	3108	2519	2623	4722	2996	3495	4263	6931	5010	11416	2892	8036	7649	2682	13088	2073	2105	516	1050	2661	5906	993	3555	10225	2423	1107	724
2.7.7.101	DNA primase DnaG	58078	46771	55927	62638	47659	50053	54916	43463	56703	51196	52639	55474	59337	51522	51275	64154	60139	55886	59766	48920	59020	48489	48264	70724	53975	42072	57823	47004	53234	45065
2.7.7.12	UDP-glucose---hexose-1-phosphate uridylyltransferase	14674	17061	28972	40954	16556	7613	14446	14912	21736	28694	23968	28505	35230	23008	26359	36056	24080	33361	24646	18713	12009	26717	16143	40943	13887	13911	25693	10182	16968	21665
2.7.7.13	mannose-1-phosphate guanylyltransferase	40263	41886	35145	26715	35599	46249	44556	33421	41245	29762	43028	42978	38131	31198	34207	42242	38443	41380	35700	30485	46708	23409	32446	35802	38872	34584	42116	38928	36082	24067
2.7.7.15	choline-phosphate cytidylyltransferase	4617	9296	6293	2953	2209	1502	4699	2975	3093	4222	6554	4864	11194	2778	7953	7286	1280	12878	2039	1314	461	882	548	5446	977	3215	9254	1065	843	673
2.7.7.18	nicotinate-nucleotide adenylyltransferase	57287	46552	55636	62699	46888	49770	54480	43190	56085	51072	52311	55040	59276	51419	51038	63436	58927	55614	57013	48411	58890	48341	47538	70417	53326	41958	57438	44842	52959	44817
2.7.7.19	polynucleotide adenylyltransferase	28855	28544	23884	20564	28692	40508	36386	26014	32042	20322	24507	22170	22415	24249	20810	22517	31031	19829	29330	24174	45186	21031	25848	23254	34605	27000	25165	31764	34181	22669
2.7.7.2	FAD synthase	113620	92668	108835	123658	92881	100676	106805	84665	110719	100536	101399	107355	116485	99119	98542	123581	117587	108743	112389	94971	115958	95161	94199	136595	102878	83117	111204	93781	104367	88489
2.7.7.23	UDP-N-acetylglucosamine diphosphorylase	31059	16400	35373	29738	28903	14234	21301	22677	32029	11352	23902	45469	36397	44007	34910	42134	46242	37255	52013	41244	25084	51566	36878	30882	31058	14857	30650	16567	33719	43174
2.7.7.24	glucose-1-phosphate thymidylyltransferase	40297	42748	46562	50664	38750	46839	44287	35765	49026	48029	44336	38657	47286	34278	37447	49583	40330	46840	38208	34180	49836	27026	37719	64133	38186	38640	49403	43195	40007	25706
2.7.7.27	glucose-1-phosphate adenylyltransferase	50785	40015	63339	104717	21576	16635	23519	26922	44003	94646	57411	39733	71058	26860	47286	70220	24138	74609	18772	22379	11682	17885	22689	118254	8910	29759	64265	26055	14825	8934
2.7.7.3	pantetheine-phosphate adenylyltransferase	58167	47029	56268	62788	47776	51365	54965	43490	57146	51273	52889	55478	59502	51591	51371	64380	61531	56096	59797	48945	59036	48534	48306	71179	53996	42281	58013	48213	53279	45105
2.7.7.33	glucose-1-phosphate cytidylyltransferase	1180	1982	2854	2999	1671	2136	2500	1271	3000	2465	3800	1848	3618	1575	3984	4849	2833	4733	896	904	380	629	837	7804	686	1903	5254	3997	600	396
2.7.7.38	3-deoxy-manno-octulosonate cytidylyltransferase	29555	28936	23134	20302	29480	41499	37735	26422	33116	21642	25281	23253	24154	24171	21735	24598	31477	21914	29192	24491	44914	19553	26398	26342	34815	27527	27573	33740	34163	21682
2.7.7.39	glycerol-3-phosphate cytidylyltransferase	5630	3781	11996	27506	10746	3466	7886	5025	7909	19649	2747	16196	11947	15308	11054	11820	17731	6984	19544	16477	9707	20131	13660	20708	9981	4498	10682	6845	13324	18184
2.7.7.4	sulfate adenylyltransferase	4059	2965	5158	1853	5539	2477	4089	6654	4285	1920	10272	17599	12919	4932	4032	3542	7327	4910	5782	8650	997	4839	8268	8781	2460	7179	13997	9846	2501	1035
2.7.7.41	phosphatidate cytidylyltransferase	58550	47041	56453	63017	48741	50420	55382	43619	57200	51609	52778	55756	59874	52104	51513	64572	61159	56268	60186	49191	59398	48698	48999	71862	54237	42328	58460	49254	53653	45341
2.7.7.42	[glutamine synthetase] adenylyltransferase	674	369	1923	1028	1484	527	593	472	1138	672	217	368	1858	813	717	371	666	1738	1009	428	793	1576	632	939	363	242	1494	269	629	1139
2.7.7.43	N-acylneuraminate cytidylyltransferase	10130	22113	15185	7959	5673	6025	10531	7519	12084	10415	15209	11926	24616	7486	20006	17950	3223	33175	6053	3229	1130	2383	1436	14748	2342	7793	21311	2622	1914	1691
2.7.7.47	streptomycin 3''-adenylyltransferase	4601	9286	6268	2928	2162	1293	4660	2968	3033	4201	6532	4850	11201	2758	7939	7349	1296	12888	2045	1321	456	879	540	5438	961	3229	9298	1025	829	675
2.7.7.49	RNA-directed DNA polymerase	1089	1249	2246	2341	818	1966	1364	1163	2866	1796	2196	727	2377	1097	2474	2589	1933	3402	568	584	425	443	376	3290	433	1582	2798	1786	619	368
2.7.7.5	sulfate adenylyltransferase (ADP)	0	0	0	0	0	0	0	1	0	0	0	0	0	0	0	0	0	0	0	0	0	0	0	0	0	0	0	0	3	0
2.7.7.53	ATP adenylyltransferase	0	0	0	0	0	0	0	1	0	0	0	0	0	0	0	0	0	0	0	0	0	0	0	0	0	0	0	0	3	0
2.7.7.56	tRNA nucleotidyltransferase	2199	1007	3946	2177	2761	854	1131	1734	3747	1755	1811	1250	4006	1300	2017	2315	2363	4000	1518	1867	929	1971	3777	3169	694	1490	4502	2727	1025	1348
2.7.7.58	(2,3-dihydroxybenzoyl)adenylate synthase	3	3	1	2	2	2	3	3	1	1	2	5	1	3	1	0	1	2	2	1	3	2	4	5	3	2	3	3	1	1
2.7.7.59	[protein-PII] uridylyltransferase	840	411	1973	1041	1913	552	662	475	1180	680	219	449	2023	856	725	434	1464	1969	1196	526	795	1587	1095	1569	359	241	1667	2100	636	1144
2.7.7.6	DNA-directed RNA polymerase	200312	157401	196153	229504	160089	157959	180604	145304	194175	183300	182600	193105	210887	178192	181950	230423	206310	202076	207001	165058	187483	170445	158144	247077	179515	138238	197875	150981	174156	157405
2.7.7.60	2-C-methyl-D-erythritol 4-phosphate cytidylyltransferase	69192	49315	59023	57044	44714	53036	51791	42981	59109	53279	59920	46774	56449	44552	49946	71131	50004	62079	49020	40778	54775	31976	43514	74616	48530	41414	59843	46786	44929	29195
2.7.7.61	citrate lyase holo-[acyl-carrier protein] synthase	5335	4355	6897	11009	7559	2935	6698	4482	7072	3215	6519	17782	10406	13067	11484	11734	15934	8320	18884	10286	6709	18658	7865	3873	10571	4247	5208	2300	10577	17323
2.7.7.62	adenosylcobinamide-phosphate guanylyltransferase	28442	25682	31960	53467	14026	8503	15929	17119	26091	53069	30945	25891	47916	15395	31025	41506	11471	48559	10320	8062	3664	8724	7104	54068	8046	18789	39365	9226	6257	4991
2.7.7.65	diguanylate cyclase	91	267	684	222	1588	376	581	169	1463	1020	263	107	3444	112	981	565	219	3361	117	210	12	28	86	431	64	77	2411	52	45	14
2.7.7.66	malonate decarboxylase holo-[acyl-carrier protein] synthase	1	0	0	0	0	0	0	0	0	0	0	1	0	0	0	0	0	0	0	0	0	0	0	0	1	0	1	0	0	0
2.7.7.68	2-phospho-L-lactate guanylyltransferase	1	0	1	0	0	3	13	1	0	0	1	3	0	2	0	0	1	0	3	3	1	13	1	7	13	0	1	1	0	3
2.7.7.7	DNA-directed DNA polymerase	520340	423199	498829	596157	410667	418008	476846	377265	499214	493404	469807	503758	562236	455623	477221	591307	523036	539972	527075	419284	485019	430674	404546	642066	458475	365663	525374	393865	448581	399899
2.7.7.70	D-glycero-beta-D-manno-heptose 1-phosphate adenylyltransferase	5730	14956	9005	3885	4980	7003	5512	3934	11952	5840	7750	6084	14262	5443	12292	10817	3937	24576	5744	1938	667	1665	1684	7873	1397	3469	12039	4887	1014	1025
2.7.7.72	CCA tRNA nucleotidyltransferase	69547	52683	89850	122665	53549	25449	51502	47162	71835	88935	75248	93162	111536	71351	83897	117556	76555	104348	76586	68272	37235	79068	61506	136034	46020	44047	96092	40290	53703	64408
2.7.7.73	sulfur carrier protein ThiS adenylyltransferase	597	823	1671	1062	2242	1541	746	547	2908	1320	741	226	2885	325	1114	1410	1701	2786	465	429	186	319	214	570	423	662	2685	1586	206	340
2.7.7.74	1L-myo-inositol 1-phosphate cytidylyltransferase	347	2720	1122	398	585	2551	156	425	3993	544	523	498	506	1264	1902	1555	446	4777	1628	158	94	347	84	468	186	102	594	51	70	164
2.7.7.75	molybdopterin adenylyltransferase	1318	2912	1365	563	788	2718	2196	1167	4513	527	716	2025	574	2685	2364	2385	2681	5143	2034	3796	709	1189	4132	3953	1724	670	4181	2834	1105	759
2.7.7.76	molybdenum cofactor cytidylyltransferase	3247	3011	8143	4664	4311	1931	1909	4170	4489	3066	7219	4607	8398	4602	5319	6761	4128	5972	2515	6037	3777	3889	7291	12702	1427	4728	8867	5070	4399	1539
2.7.7.77	molybdenum cofactor guanylyltransferase	1618	3276	2210	1036	2230	3213	2806	1459	5728	1447	1194	2231	2877	3069	3137	3161	3051	7014	2254	4055	1084	1384	4395	4343	2003	965	5872	3046	1506	1025
2.7.7.8	polyribonucleotide nucleotidyltransferase	54334	43905	51361	52757	40658	48105	48306	37593	51632	49269	48014	40127	49992	37636	41513	54759	44781	50256	41498	39611	52203	28909	42979	69645	42965	39234	56563	45346	42306	27121
2.7.7.80	molybdopterin-synthase adenylyltransferase	1657	532	878	426	1302	657	3739	1466	2167	545	582	2985	564	1928	511	869	2332	690	769	7278	723	786	7098	5998	1760	1152	7694	3901	1121	685
2.7.7.83	UDP-N-acetylgalactosamine diphosphorylase	171	320	582	328	322	38	183	1545	190	123	1220	1987	3570	515	404	931	152	922	772	548	34	1379	328	766	72	1541	1409	234	480	202
2.7.7.85	diadenylate cyclase	384	148	549	400	148	44	132	291	951	366	553	98	565	115	225	332	268	649	106	164	22	91	89	184	76	336	690	84	37	70
2.7.7.87	L-threonylcarbamoyladenylate synthase	81890	66621	65727	57691	70178	81442	88270	65998	72769	50274	68217	69300	75755	67588	64296	78986	82539	59707	81180	66555	98455	62979	67310	64838	85652	65627	74446	72753	82356	63877
2.7.7.89	[glutamine synthetase]-adenylyl-L-tyrosine phosphorylase	674	369	1923	1028	1484	527	593	472	1138	672	217	368	1858	813	717	371	666	1738	1009	428	793	1576	632	939	363	242	1494	269	629	1139
2.7.7.9	UTP---glucose-1-phosphate uridylyltransferase	20749	7942	14796	14916	13036	6785	12440	10807	16953	6345	11547	22024	18089	21183	19842	20864	23213	20044	27577	17816	10098	24191	14884	14014	17262	6437	15751	7428	14297	21321
2.7.8.-	Transferases for other substituted phosphate groups	90036	88980	121702	151903	77190	67153	82547	74950	97066	130800	122932	107835	130406	83410	95361	132529	89093	121741	79411	85518	78248	69312	86288	189717	66774	74645	128666	79356	76417	54342
2.7.8.11	CDP-diacylglycerol---inositol 3-phosphatidyltransferase	0	0	0	0	0	0	0	0	0	0	0	0	0	0	0	0	0	0	0	0	0	0	0	0	3	0	0	0	0	0
2.7.8.12	teichoic acid poly(glycerol phosphate) polymerase	2	13	82	22	19	0	1	1	3	22	8	28	21	0	13	12	5	78	3	8	0	1	0	355	0	9	27	15	5	2
2.7.8.13	phospho-N-acetylmuramoyl-pentapeptide-transferase	62122	56062	62016	65576	49864	51230	59574	46351	59817	55425	59165	60185	70516	54232	59121	71010	61311	68365	61298	50230	59475	49282	48609	76877	54929	45273	67097	47971	54040	45730
2.7.8.20	phosphatidylglycerol---membrane-oligosaccharide glycerophosphotransferase	2132	2002	8734	22904	3471	3054	522	1184	6465	18798	4740	1939	2461	3907	1830	3243	4547	3171	1668	4912	3840	2645	6475	24549	717	2157	3606	5974	3802	1315
2.7.8.24	phosphatidylcholine synthase	1	1	0	0	1	1	2	0	0	0	0	1	0	0	0	0	0	0	1	0	1	0	1	0	1	0	0	0	0	0
2.7.8.26	adenosylcobinamide-GDP ribazoletransferase	14260	23096	24246	32765	9643	7153	13144	12302	19942	32240	24996	19501	36359	10933	24392	32785	8039	40010	7281	5615	2478	5676	4175	38397	5244	13780	30192	6509	4123	3323
2.7.8.28	2-phospho-L-lactate transferase	1	0	1	0	0	3	14	1	0	0	2	4	0	2	0	0	1	1	4	5	1	13	2	8	8	0	4	1	0	3
2.7.8.33	UDP-N-acetylglucosamine---undecaprenyl-phosphate N-acetylglucosaminephosphotransferase	4	2	1	2	2	2	3	3	1	1	2	5	0	3	1	0	0	2	2	1	1	2	3	4	2	2	4	2	2	1
2.7.8.35	UDP-N-acetylglucosamine---decaprenyl-phosphate N-acetylglucosaminephosphotransferase	4	2	1	2	2	2	3	3	1	1	2	5	0	3	1	0	0	2	2	1	1	2	3	4	2	2	4	2	2	1
2.7.8.37	alpha-D-ribose 1-methylphosphonate 5-triphosphate synthase	311	784	1085	527	455	3961	189	204	1370	328	779	59	460	262	334	750	4196	605	117	71	67	143	148	351	95	622	563	3597	152	122
2.7.8.42	Kdo2-lipid A phosphoethanolamine 7''-transferase	1	0	0	0	0	0	1	0	0	0	0	1	0	0	0	0	0	0	0	0	0	0	0	0	1	0	1	0	1	0
2.7.8.43	lipid A phosphoethanolamine transferase	546	2650	994	342	116	2873	249	443	3662	545	605	577	227	1525	1798	1258	568	4722	1673	134	325	352	213	551	169	206	343	218	385	193
2.7.8.5	CDP-diacylglycerol---glycerol-3-phosphate 1-phosphatidyltransferase	39815	33965	54144	73251	27484	16800	27270	25032	45033	57570	45604	45581	60532	37281	48801	68023	36900	69180	38927	30223	17026	35222	28336	84563	22714	23731	55309	23158	22547	27500
2.7.8.6	undecaprenyl-phosphate galactose phosphotransferase	80	10	63	92	35	92	15	15	56	18	214	176	24	227	186	81	21	7	114	101	3	1	82	2	56	26	41	338	21	1
2.7.8.7	holo-[acyl-carrier-protein] synthase	17417	6131	11521	6456	6502	4994	6749	7523	12090	4784	12938	8154	9550	10205	11083	13690	8726	15519	10148	9730	3809	6148	10212	12013	8134	3685	14074	6687	4570	4130
2.7.8.8	CDP-diacylglycerol---serine O-phosphatidyltransferase	43479	30956	32589	43119	31634	44516	37678	28130	40687	40657	32215	27319	27814	26188	24739	36508	35922	28244	31085	26393	45385	21044	30198	45002	35506	30084	30710	39284	34844	22494
2.7.9.1	pyruvate, phosphate dikinase	52459	40844	47793	51319	39074	45070	47790	36440	46975	48528	47260	38506	49176	35481	38884	51866	43323	44797	38279	38219	51254	26520	39832	67686	42417	38643	54691	44681	41312	25667
2.7.9.2	pyruvate, water dikinase	4834	6450	7775	11376	10624	6339	6589	4686	12282	4075	2314	14532	12924	13281	12831	12653	17410	13054	20029	9031	6601	19132	5505	3289	10082	3670	5289	4517	10162	17929
2.7.9.3	selenide, water dikinase	4604	7157	15689	27126	7005	6717	2705	5437	15463	22720	11366	6122	13213	6501	9433	11718	7190	15692	4774	7362	4409	5055	9533	32648	2048	6508	13517	7351	5091	2167
2.8.1.-	Sulfurtransferases	256	244	508	373	669	331	359	216	486	432	382	198	579	343	294	483	207	208	169	164	377	187	263	198	268	271	497	211	403	267
2.8.1.1	thiosulfate sulfurtransferase	2040	3757	3951	18147	1494	4028	1397	1486	5778	18661	3797	2282	3025	3283	3561	5307	3019	7759	2840	1652	912	1193	3805	12561	629	1614	3680	4814	1205	784
2.8.1.10	thiazole synthase	2520	4641	7125	6540	4104	5254	2773	3657	12608	3364	5689	5123	7473	2764	4624	4493	3912	10784	3488	5125	468	2584	4261	15642	724	3457	9512	5999	1013	745
2.8.1.11	molybdopterin synthase sulfurtransferase	1657	532	878	426	1302	657	3739	1466	2167	545	582	2985	564	1928	511	869	2332	690	769	7278	723	786	7098	5998	1760	1152	7694	3901	1121	685
2.8.1.12	molybdopterin synthase	1585	3109	1866	806	1640	3218	2731	1341	5298	1201	933	2179	2326	3029	2894	2693	2998	6841	2195	3963	1011	1304	4347	4284	1874	855	5475	3028	1462	910
2.8.1.13	tRNA-uridine 2-sulfurtransferase	84229	73642	75454	80774	73062	89342	90411	67660	86197	70053	73128	72854	79422	73075	69624	85109	87764	72487	83771	70590	102519	65884	71362	93209	86442	67731	80218	77946	85970	65063
2.8.1.2	3-mercaptopyruvate sulfurtransferase	1701	1174	3114	17937	1447	1482	1356	1125	2161	18291	3287	1817	2826	2041	1808	4062	2604	3062	1262	1572	884	929	3773	12115	573	1559	3404	4767	1173	733
2.8.1.4	tRNA uracil 4-sulfurtransferase	28367	17872	31974	41983	17716	8622	18224	17058	24122	29994	27646	32880	36496	27064	30470	41782	28277	35603	29835	24337	13618	27487	21479	47389	18727	15042	32358	13250	18839	22353
2.8.1.6	biotin synthase	52035	44280	55338	74065	42152	50230	47145	38507	58011	67009	48483	37767	56251	37556	41150	55723	45530	52677	37615	37841	51783	29061	39068	84337	41132	40946	56926	48635	42085	26677
2.8.1.7	cysteine desulfurase	138069	118076	144546	154029	119847	106933	135723	108805	132546	115785	134509	158470	168393	139636	139870	175038	161231	150780	161820	134350	136172	141869	128596	170442	133517	102020	154484	111548	134705	128798
2.8.1.8	lipoyl synthase	28405	25540	21113	19186	27211	37572	37211	25511	27574	19205	23864	21797	20220	22257	18229	20670	30732	13573	26917	27131	44311	19148	28480	24791	34076	26875	26828	34131	33502	21383
2.8.2.22	aryl-sulfate sulfotransferase	566	239	480	643	238	838	551	341	353	813	629	436	566	1047	768	225	421	1035	241	208	601	241	439	1353	273	671	808	572	741	337
2.8.3.1	propionate CoA-transferase	1958	3312	6683	8546	1654	3581	1901	3513	8422	3913	8250	3758	7792	1836	5132	7365	3948	7304	1294	1571	506	2507	1100	16223	1169	4448	6336	4553	1103	733
2.8.3.10	citrate CoA-transferase	9460	9795	15012	24708	16449	5715	14138	9351	15022	8185	12006	32194	24858	25470	25230	27414	30589	18253	36920	19047	12911	37319	12423	10937	20439	8981	11791	4044	20498	34709
2.8.3.12	glutaconate CoA-transferase	446	805	1482	1842	506	329	933	968	1671	1341	1759	514	1898	591	2281	1754	226	2623	184	363	89	218	114	3083	216	971	2048	383	160	122
2.8.3.16	formyl-CoA transferase	6000	11145	9858	6456	3471	2013	6626	4538	5310	6138	9949	6538	13934	5644	11453	11468	3392	16637	3303	2185	1729	3377	1777	11157	3162	4943	12544	1844	2382	2436
2.8.3.17	3-(aryl)acryloyl-CoA:(R)-3-(aryl)lactate CoA-transferase	1658	790	2430	1335	2116	371	1630	1404	1738	1074	3001	1751	1295	3385	2214	2748	3210	1281	4206	2138	1798	1349	1846	1631	4220	471	2152	1041	1580	1242
2.8.3.21	L-carnitine CoA-transferase	3317	1580	4860	2670	4232	742	3261	2808	3476	2148	6002	3502	2590	6770	4428	5496	6420	2562	8412	4276	3596	2698	3692	3262	8440	942	4304	2082	3161	2484
2.8.3.5	3-oxoacid CoA-transferase	1650	900	2147	1440	2077	751	1026	2853	3088	1835	2754	3892	6754	1390	2462	2342	574	4532	1196	2020	194	1806	2837	3838	422	3053	5396	1084	873	454
2.8.3.6	3-oxoadipate CoA-transferase	2	0	0	0	2	4	16	2	2	0	4	6	0	6	0	2	6	4	8	4	6	26	4	8	18	0	14	2	0	4
2.8.3.8	acetate CoA-transferase	1216	696	1701	1032	1213	308	521	2591	2255	946	2200	3605	4686	869	1266	1890	409	1955	1077	1626	170	1706	2685	2537	331	2668	3474	772	815	369
2.8.3.9	butyrate---acetoacetate CoA-transferase	1216	696	1701	1032	1213	308	521	2591	2255	946	2200	3605	4686	869	1266	1890	409	1955	1077	1626	170	1706	2685	2537	331	2668	3474	772	815	369
2.8.4.3	tRNA-2-methylthio-N6-dimethylallyladenosine synthase	53815	43800	51096	52658	40765	47987	47279	37596	51356	49019	47953	39181	49406	37534	40853	53607	44492	49225	40687	39593	52054	28723	42765	67143	42761	39072	55137	45240	42070	27091
2.8.4.4	[ribosomal protein S12] (aspartate89-C3)-methylthiotransferase	50775	40180	45367	50120	37329	44863	45042	34781	45020	47640	43971	36173	48139	31611	36633	49332	40185	43542	33996	32808	49803	25148	35140	63693	38361	38113	49345	42165	39923	24646
2.9.1.-	-	321	185	793	157	1050	255	290	82	804	533	397	392	2053	230	708	584	220	1815	277	975	217	297	2166	653	509	255	2142	305	452	140
2.9.1.1	L-seryl-tRNASec selenium transferase	2273	5596	7907	8667	2783	5110	2173	2423	12662	4817	7685	2273	6007	2886	7273	7607	2779	13390	2381	1894	720	1758	2662	16567	1398	2990	7017	2941	1078	768
3.-.-.-	Hydrolases	514	170	778	401	388	37	116	249	920	326	304	221	389	136	146	323	175	588	67	907	58	208	2107	492	64	434	1406	239	258	70
3.1.-.-	Acting on ester bonds	233771	195716	270379	361393	182226	152232	198196	167411	238442	290122	249745	270412	304592	227485	250903	324351	249609	303567	253856	207465	177118	216659	190464	391669	187709	158586	282769	168036	185865	185717
3.1.1.-	Carboxylic-ester hydrolases	72498	68754	84348	113055	57724	55435	70805	54621	71697	99225	83365	73397	94884	65676	75823	99977	73818	89840	70896	62809	65406	54218	58721	129398	62353	56655	94666	60780	60745	48736
3.1.1.1	carboxylesterase	22710	38783	30203	13961	12526	8460	24943	14908	17760	19174	29319	24766	49449	14116	34247	39957	8859	57128	10039	16974	3522	6091	13048	31640	6448	15624	51463	8477	5167	4717
3.1.1.108	iron(III)-enterobactin esterase	5496	9675	6620	3127	3468	2692	5015	3578	3998	5123	6904	5575	11415	2909	8166	7556	2172	13354	2521	1715	541	993	1579	6207	1182	3340	9622	3113	907	720
3.1.1.11	pectinesterase	833	316	193	218	919	1027	278	353	571	960	310	633	84	582	148	163	183	257	167	341	86	82	574	125	200	174	238	568	73	56
3.1.1.110	xylono-1,5-lactonase	150	102	160	376	54	150	122	170	253	454	437	204	510	467	678	200	124	982	49	98	8	62	72	1128	46	365	668	226	39	52
3.1.1.17	gluconolactonase	174	42	51	15	431	44	118	11	45	10	5	92	166	46	9	65	803	235	196	105	7	38	478	638	7	0	192	1842	12	11
3.1.1.2	arylesterase	355	98	126	56	903	88	214	42	100	51	25	195	339	95	39	158	1603	483	392	210	19	54	961	1296	10	9	397	3688	23	20
3.1.1.22	hydroxybutyrate-dimer hydrolase	0	0	0	0	0	0	0	0	0	0	0	0	0	0	0	0	0	0	0	0	1	0	0	0	0	0	0	0	0	0
3.1.1.23	acylglycerol lipase	0	0	0	0	0	0	2	0	0	0	0	0	0	1	0	1	2	1	0	0	0	0	0	2	0	0	0	0	0	1
3.1.1.24	3-oxoadipate enol-lactonase	7	4	3	3	3	23	49	6	7	2	4	13	0	4	1	3	4	4	9	11	4	14	17	17	18	3	16	12	1	4
3.1.1.29	aminoacyl-tRNA hydrolase	58105	46783	56092	62653	47681	50048	54922	43480	56707	51212	52656	55481	59377	51513	51293	64194	60224	55916	59805	48943	59022	48504	48319	71077	53975	42080	57864	47045	53241	45078
3.1.1.3	triacylglycerol lipase	961	845	1573	1714	1000	407	2442	1143	1886	1302	1601	958	1702	657	2160	1703	997	2685	375	3887	95	236	3435	5834	201	1117	5655	3046	173	129
3.1.1.31	6-phosphogluconolactonase	16193	25278	26102	21874	15541	7593	19064	16386	17319	13949	27174	32943	41567	23448	32584	39959	22387	40219	25393	14360	8735	25277	8700	22867	14260	14549	29069	9727	14194	21100
3.1.1.32	phospholipase A1	487	2631	1011	228	355	2645	113	747	4251	590	584	1701	374	1365	1811	1379	437	4895	1756	168	60	319	197	934	77	386	515	133	50	111
3.1.1.4	phospholipase A2	487	2631	1011	228	355	2645	113	747	4251	590	584	1701	374	1365	1811	1379	437	4895	1756	168	60	319	197	934	77	386	515	133	50	111
3.1.1.41	cephalosporin-C deacetylase	804	180	472	393	666	161	265	404	1000	344	433	244	506	151	267	352	993	830	301	435	28	140	554	810	82	332	895	1939	56	99
3.1.1.45	carboxymethylenebutenolidase	377	108	117	39	891	93	258	64	101	34	34	211	337	111	27	154	1737	488	398	232	15	52	969	1306	21	4	407	3686	23	21
3.1.1.47	1-alkyl-2-acetylglycerophosphocholine esterase	125	9	7	5	26	55	35	10	8	3	33	213	22	122	142	44	157	40	236	97	169	147	66	58	485	6	53	69	214	125
3.1.1.5	lysophospholipase	1354	1312	2766	2737	2373	486	1217	2451	1367	1228	2128	2916	5358	1757	2404	2503	2405	2451	2276	1448	621	3096	1873	4835	532	2511	3406	4574	910	1323
3.1.1.53	sialate O-acetylesterase	34024	34882	28849	23108	31930	40222	41346	28933	31667	25091	27931	24142	32205	25292	26109	28437	31829	26937	29603	24941	45189	21259	26820	31328	34833	29594	33424	36716	34499	23015
3.1.1.56	methylumbelliferyl-acetate deacetylase	21346	38079	28439	13016	10598	8032	20896	13509	14578	18059	28307	22999	45893	12388	32523	36819	7388	53980	9683	9717	2774	5268	6580	25697	4538	14328	41779	6639	4060	3965
3.1.1.57	2-pyrone-4,6-dicarboxylate lactonase	1	0	0	0	0	2	8	0	0	3	0	2	0	0	0	0	0	0	0	0	1	0	0	0	0	0	0	0	0	0
3.1.1.61	protein-glutamate methylesterase	2447	4407	3966	2683	3904	3548	1718	3341	8421	3108	5002	4060	9575	2904	5305	5650	3704	12056	3676	2070	423	2518	2130	5438	1118	3061	7721	4624	1041	856
3.1.1.73	feruloyl esterase	2	0	0	1	1	0	2	0	5	1	0	1	0	1	0	0	1	0	0	0	2	0	0	0	0	0	0	0	0	0
3.1.1.75	poly(3-hydroxybutyrate) depolymerase	1	1	0	1	0	1	11	2	0	4	0	4	1	1	1	0	2	1	3	1	3	1	3	1	2	0	4	1	1	0
3.1.1.84	cocaine esterase	21346	38079	28439	13016	10598	8032	20896	13509	14578	18059	28307	22999	45893	12388	32523	36819	7388	53980	9683	9717	2774	5268	6580	25697	4538	14328	41779	6639	4060	3965
3.1.1.85	pimelyl-[acyl-carrier protein] methyl ester esterase	26331	27056	21165	18904	26778	39194	34795	24478	30227	19020	20410	16730	21346	21769	18352	20602	27948	17694	24550	21812	43828	18751	23460	20798	32488	25477	22272	30708	32782	20948
3.1.1.96	D-aminoacyl-tRNA deacylase	56963	44131	54674	62347	47550	47266	54795	42764	52877	50799	51972	54144	59055	50066	48919	61873	59233	50595	57373	48620	58797	47735	47753	70187	53413	41885	57350	46714	52899	44761
3.1.11.-	Exodeoxyribonucleases producing 5'-phosphomonoesters	3	2	1	2	2	3	11	5	0	4	2	8	0	3	1	0	2	2	1	1	2	2	3	5	4	2	5	2	2	1
3.1.11.1	exodeoxyribonuclease I	212	71	158	134	74	308	215	87	47	176	97	122	28	288	47	13	149	28	97	57	299	91	188	111	116	155	74	175	354	143
3.1.11.2	exodeoxyribonuclease III	32280	23052	39760	44798	23856	14371	18475	19647	29973	32133	32952	39899	38099	33961	33437	44312	36060	41175	34621	27547	19235	32076	28396	51235	22307	17389	32643	18250	24496	25390
3.1.11.3	exodeoxyribonuclease (lambda-induced)	0	0	0	0	0	1	0	0	0	0	0	0	0	0	0	0	0	1	0	0	0	0	0	0	0	0	0	0	0	0
3.1.11.5	exodeoxyribonuclease V	57465	44214	53496	97496	45368	49942	54293	44606	59785	88998	50993	49802	68261	47997	52128	66118	54584	59769	52468	42713	53892	44305	39893	83720	49547	45167	60212	45607	48763	42978
3.1.11.6	exodeoxyribonuclease VII	114214	92617	109871	123186	94427	99310	108677	85846	111773	100733	103253	109693	116369	101741	99325	125374	118791	107239	117896	97172	117769	96382	95430	137376	107227	82869	112809	91353	106000	89810
3.1.12.1	5' to 3' exodeoxyribonuclease (nucleoside 3'-phosphate-forming)	8655	12299	15833	27365	5312	4587	7459	7446	13720	25156	16257	13804	20625	6290	13329	22129	5094	21826	4987	3798	1795	4062	2363	30794	2947	8990	18128	4972	2797	2107
3.1.13.-	Exoribonucleases producing 5'-phosphomonoesters	4	3	2	4	3	2	3	3	1	1	2	6	0	4	1	0	1	2	2	1	3	2	4	5	3	2	4	3	2	2
3.1.13.1	exoribonuclease II	57243	46465	54441	61475	47422	49751	53795	42780	55945	50550	51641	54162	58088	50469	49816	63390	59383	54174	58621	48381	58438	46949	47696	66747	53629	41428	55686	46275	52730	44107
3.1.13.3	oligonucleotidase	57866	44120	54483	61761	47691	47247	54653	42783	53148	50849	52041	54940	59475	49591	49623	63873	59273	51691	57807	49354	58314	46967	49895	70331	53709	42017	58437	46986	52848	44025
3.1.13.5	ribonuclease D	2332	1077	4103	2171	3294	491	1902	1866	2157	1133	3112	2162	1597	3956	2434	2952	4711	1619	5305	2593	2305	2862	2879	2904	4469	551	2594	3027	1899	2257
3.1.2.-	Thioester hydrolases	85416	70687	72585	52928	70944	86304	89480	64937	77794	53077	73565	64435	72072	59189	61134	83761	74687	65230	65996	71267	96964	47548	75520	82880	77550	66649	90499	80354	76029	48309
3.1.2.1	acetyl-CoA hydrolase	735	370	1107	681	1030	361	555	738	2005	1020	868	299	2459	248	1222	1077	263	2667	171	280	67	143	126	1037	243	643	2191	260	96	97
3.1.2.12	S-formylglutathione hydrolase	5	4	2	4	3	3	17	6	1	5	3	9	1	6	2	1	5	4	5	2	5	3	6	8	5	2	7	3	7	3
3.1.2.2	palmitoyl-CoA hydrolase	355	98	126	56	903	88	214	42	100	51	25	195	339	95	39	158	1603	483	392	210	19	54	961	1296	10	9	397	3688	23	20
3.1.2.20	acyl-CoA hydrolase	404	278	288	451	197	136	1384	2616	358	164	4151	2278	713	2587	685	719	1475	633	718	1243	897	1587	967	348	1821	371	155	583	1464	936
3.1.2.21	dodecanoyl-[acyl-carrier-protein] hydrolase	3513	3006	4821	10075	7465	1865	6747	5800	5401	2115	4515	15348	9656	13876	9815	9692	15381	5715	18339	9202	6883	19672	5295	1444	11146	2877	1525	1617	10962	18044
3.1.2.22	palmitoyl[protein] hydrolase	1125	2772	1309	612	756	2703	291	766	4623	727	961	699	727	1392	2029	1563	1402	5539	1856	523	57	364	590	1259	133	356	1165	1986	80	140
3.1.2.23	4-hydroxybenzoyl-CoA thioesterase	210	69	158	131	72	310	218	84	46	175	96	118	28	285	46	12	149	27	96	58	297	89	186	112	115	153	72	174	351	142
3.1.2.28	1,4-dihydroxy-2-naphthoyl-CoA hydrolase	168	42	50	13	430	42	104	6	40	8	6	90	166	45	9	66	801	235	192	102	4	24	476	640	2	0	187	1840	11	8
3.1.2.30	(3S)-malyl-CoA thioesterase	0	0	0	0	0	0	2	0	0	0	0	0	0	0	0	0	0	0	1	0	1	0	0	0	0	0	0	0	0	0
3.1.2.6	hydroxyacylglutathione hydrolase	1939	1341	3045	2865	1456	823	1517	2414	3456	2420	3434	1871	3965	1442	4418	4239	2026	5473	779	1255	203	727	1320	6173	519	2241	4525	2886	364	456
3.1.21.-	Endodeoxyribonucleases producing 5'-phosphomonoesters	91222	82055	87228	84959	78900	89491	94950	71338	86256	73606	82800	81304	90228	77505	75747	91320	93548	80076	86844	77518	107387	69834	79666	101482	88675	71908	90993	82077	90847	67685
3.1.21.1	deoxyribonuclease I	221	80	181	156	112	308	218	114	55	210	108	131	35	288	65	40	151	39	102	61	301	93	190	120	117	160	90	178	355	145
3.1.21.2	deoxyribonuclease IV	51784	39850	47987	51325	38016	43924	47569	38228	46768	47464	48129	36238	49376	35636	38935	52742	41432	44401	37875	38718	51148	27652	40370	67671	41483	38253	54227	43144	41612	26084
3.1.21.3	type I site-specific deoxyribonuclease	119744	82139	112190	95737	113419	102744	112792	90344	114630	61426	87956	128520	119450	129824	106083	133184	155880	99806	157023	124363	140147	136781	123055	113954	132911	84620	109448	100418	137441	125733
3.1.21.4	type II site-specific deoxyribonuclease	2427	3402	3291	1095	1394	3884	903	2654	5381	1605	3825	5520	5710	2709	3254	11194	1010	8936	2721	1249	239	1905	1352	2561	579	2931	3302	1128	633	392
3.1.21.5	type III site-specific deoxyribonuclease	3370	2622	4398	9521	6868	1817	5233	3367	4948	1844	613	13083	8837	11289	9173	8773	13902	5136	17562	8083	5922	17998	4324	1184	9201	2513	1207	1097	9466	17014
3.1.21.7	deoxyribonuclease V	29	111	328	103	755	174	268	41	724	489	100	17	1720	43	483	271	39	1661	53	80	3	15	9	213	24	31	1199	13	8	6
3.1.22.4	crossover junction endodeoxyribonuclease	44893	30744	30743	24174	33132	42972	40181	30345	38857	24324	30844	27243	28988	29086	27876	31641	37313	28103	35843	27979	47413	23248	30013	31538	39936	29876	33208	35885	36401	24543
3.1.26.-	Endoribonucleases producing 5'-phosphomonoesters	62274	55425	65809	87982	48521	51017	59662	47433	62657	74563	65162	63242	78025	52034	59693	80370	59911	71324	56365	49258	57691	48416	46982	97617	51231	49794	71394	50200	53173	44073
3.1.26.11	tRNase Z	45202	52082	50786	62240	43020	47668	56599	42390	50953	53079	54922	55776	65010	46247	52385	62878	52515	58607	52032	42921	52967	43869	40443	66088	48483	43164	59081	42531	48127	41824
3.1.26.12	ribonuclease E	681	438	1921	1146	1366	391	482	570	807	422	195	459	453	812	415	440	671	206	1017	460	864	1651	745	776	485	284	637	301	696	1252
3.1.26.3	ribonuclease III	58075	46780	55936	62640	47675	50023	54910	43457	56700	51210	52642	55470	59358	51504	51286	64166	60137	55908	59767	48928	59019	48489	48263	71075	53972	42079	57848	47018	53229	45066
3.1.26.4	ribonuclease H	117046	93734	112302	125469	96250	100299	111547	89558	113564	102263	109178	112931	118022	105634	102186	126935	122363	110971	120247	103201	118816	98560	102869	142415	109543	84315	118005	98000	107945	91013
3.1.26.5	ribonuclease P	56281	45951	53608	61148	45743	49369	53056	41754	54792	49962	49501	53293	58087	47846	48712	61057	56571	54530	55381	47431	56944	46928	48157	69338	49628	41505	56307	45947	51493	43576
3.1.26.8	ribonuclease M5	19246	4597	13779	12626	11291	4238	8941	8887	9821	3745	8746	19179	14560	17949	14507	16493	20488	11639	21436	18981	10736	22492	17906	13377	12886	5990	12112	7598	15239	19544
3.1.27.3	-	1	0	0	0	0	2	2	0	0	0	0	1	0	0	0	0	0	1	0	0	1	0	0	2	2	0	2	0	0	0
3.1.3.-	Phosphoric-monoester hydrolases	70219	53056	91688	123591	55427	25722	51996	47609	72980	89451	75404	93521	113537	71949	84591	118004	78004	106317	77702	68765	37742	80586	62440	137512	46283	44142	97724	42230	53999	65417
3.1.3.1	alkaline phosphatase	34214	35631	29251	23342	31140	41138	43489	31626	33597	24905	35801	28487	35313	26936	27958	29566	34781	30264	29991	30068	45379	21027	30300	32089	35605	31192	39021	39145	35226	22601
3.1.3.10	glucose-1-phosphatase	3	2	1	2	2	2	1	2	0	1	2	4	0	2	1	0	0	2	1	1	1	2	3	4	2	2	3	2	1	1
3.1.3.100	thiamine phosphate phosphatase	61934	52967	59527	64174	48049	48570	58131	45276	54346	54114	58572	58652	67988	52780	55921	68713	60304	61729	59194	50334	58935	47480	50190	72839	54800	45049	64437	48248	53893	44576
3.1.3.11	fructose-bisphosphatase	13154	17842	22194	31287	11073	9740	11922	11414	22295	29866	24900	20975	26645	13087	20972	29229	11446	33220	12024	12315	3935	6233	11916	38631	7979	11714	28941	10350	4879	3650
3.1.3.12	trehalose-phosphatase	6	2	3	4	3	22	58	9	6	5	6	19	1	3	1	3	5	5	8	12	5	14	20	18	14	3	20	12	2	5
3.1.3.15	histidinol-phosphatase	56763	45470	60430	54973	47214	51711	47063	39643	55565	50338	49539	40403	52232	42495	42389	57759	51118	49996	42186	44402	58458	31156	52046	81041	42967	41991	58526	55709	48778	28229
3.1.3.16	protein-serine/threonine phosphatase	50464	24127	55001	72200	28717	15446	25252	25934	43001	55292	45218	47914	56056	36798	43747	72530	40467	57730	37380	37458	19250	35160	36290	89834	23350	25365	56098	30223	25229	26381
3.1.3.18	phosphoglycolate phosphatase	85387	68640	89239	129180	54595	57878	67117	58423	82466	122245	89657	71752	103304	54785	75650	109175	57739	102360	54112	50460	56241	38283	50127	150720	49955	61695	102313	60441	48822	32365
3.1.3.2	acid phosphatase	1414	1001	762	534	1277	992	1106	493	540	726	3208	4238	675	1483	1055	532	2523	1146	1413	1538	719	392	1894	985	1187	861	1841	2476	778	323
3.1.3.23	sugar-phosphatase	3072	2586	4240	9429	6724	1716	5212	3106	4654	1772	340	12996	8632	11262	8978	8647	13866	4996	17540	7874	5918	17993	4269	1058	9184	2456	1046	1028	9450	16987
3.1.3.24	sucrose-phosphate phosphatase	174066	125396	209311	227469	125669	88138	119939	106216	143121	168322	165100	170545	195140	154803	161231	218593	166891	189086	148858	164349	125684	148424	170007	296123	107632	102425	199223	125842	137499	120743
3.1.3.25	inositol-phosphate phosphatase	34468	38389	32004	25211	31914	42048	43902	32693	37796	25689	34845	26479	35702	29288	30362	32846	33535	35021	31474	29308	46307	23632	29741	34266	36818	31272	39198	36451	36315	24407
3.1.3.26	4-phytase	244	227	490	367	690	315	339	210	446	419	133	170	349	313	234	377	185	132	160	145	373	180	249	155	250	212	427	186	396	260
3.1.3.27	phosphatidylglycerophosphatase	996	3071	2338	954	1899	3352	1511	3105	5188	1446	4959	2591	2892	3184	2947	2212	1064	7109	2445	2385	705	1556	2870	1342	542	623	2930	1282	1159	696
3.1.3.3	phosphoserine phosphatase	15975	17925	25206	16316	14963	9820	13314	15320	26490	14684	25083	22218	29858	15687	22901	30599	14129	35494	18809	13400	5947	10200	11726	33086	12433	13190	30807	11232	6762	6182
3.1.3.37	sedoheptulose-bisphosphatase	0	0	0	0	0	0	4	2	0	0	1	0	0	2	1	2	4	2	1	0	0	0	0	5	1	0	0	0	7	2
3.1.3.4	phosphatidate phosphatase	97	51	202	202	44	72	790	2424	279	108	4099	1675	532	1266	431	157	240	546	571	1228	247	947	422	166	171	92	194	558	442	359
3.1.3.41	4-nitrophenylphosphatase	10819	13915	17656	15602	12991	4677	13970	10592	10795	7892	13874	22254	23065	19531	20141	19590	20052	21339	21587	19527	11211	22668	17149	18577	12945	8368	19771	7551	15850	19822
3.1.3.45	3-deoxy-manno-octulosonate-8-phosphatase	33771	37893	28944	22871	30518	42578	41157	29142	35458	25300	31567	27075	34322	26743	28861	30848	31772	33835	30694	25396	45139	20222	26286	28608	35439	30473	34813	32810	34695	22198
3.1.3.46	fructose-2,6-bisphosphate 2-phosphatase	68	405	945	526	1911	186	504	227	1496	905	148	100	2346	90	819	945	104	1844	167	248	144	188	124	277	288	136	1871	27	91	235
3.1.3.48	protein-tyrosine-phosphatase	106366	92882	118903	142478	91296	68341	101455	79871	103094	95442	102324	142415	144470	124254	126372	154008	137842	132640	148313	104450	93962	136759	86906	136114	107029	72797	115263	69656	105178	123223
3.1.3.5	5'-nucleotidase	68477	73871	63546	47171	66127	82732	82377	58189	67434	49897	60105	50486	67969	54322	55059	59797	67036	60638	60852	55727	94709	44378	63081	62706	72168	60751	71342	70290	74125	46985
3.1.3.6	3'-nucleotidase	3126	1608	2232	1434	1957	2132	1375	2305	3230	2547	4911	6924	2356	2437	2921	2231	2499	3653	2073	3030	741	819	4569	3341	1930	2426	4546	1719	1024	468
3.1.3.69	glucosylglycerol 3-phosphatase	0	0	0	0	0	0	0	1	0	0	0	0	0	0	0	0	0	0	0	0	0	0	0	0	0	0	0	0	3	0
3.1.3.7	3'(2'),5'-bisphosphate nucleotidase	57866	44120	54483	61761	47691	47247	54653	42783	53148	50849	52041	54940	59475	49591	49623	63873	59273	51691	57807	49354	58314	46967	49895	70331	53709	42017	58437	46986	52848	44025
3.1.3.71	2-phosphosulfolactate phosphatase	18	24	46	22	59	36	16	34	58	42	262	21	237	24	84	136	25	92	11	22	3	8	14	45	7	59	81	23	7	4
3.1.3.73	adenosylcobalamin/alpha-ribazole phosphatase	20369	12243	17480	28101	4952	4979	8062	8131	14510	25698	16035	13643	23588	8135	16029	24954	7303	26398	5538	3961	1950	4513	3306	32975	4169	9967	19831	5373	3338	2526
3.1.3.77	acireductone synthase	0	0	0	1	0	0	5	2	0	0	0	2	0	1	0	0	1	0	3	1	2	13	0	0	3	0	2	0	3	2
3.1.3.8	3-phytase	0	0	0	2	0	1	13	1	0	3	0	2	0	0	0	0	0	0	0	0	2	0	0	0	0	0	1	1	2	1
3.1.3.81	diacylglycerol diphosphate phosphatase	97	51	202	202	44	72	790	2424	279	108	4099	1675	532	1266	431	157	240	546	571	1228	247	947	422	166	171	92	194	558	442	359
3.1.3.82	D-glycero-beta-D-manno-heptose 1,7-bisphosphate 7-phosphatase	1440	4343	3791	2774	2595	3765	1918	1880	7077	2885	3748	2617	4520	2368	4941	5405	1853	9533	2359	888	554	859	1048	5306	631	1665	4670	2634	677	522
3.1.3.83	D-glycero-alpha-D-manno-heptose 1,7-bisphosphate 7-phosphatase	1440	4343	3791	2774	2595	3765	1918	1880	7077	2885	3748	2617	4520	2368	4941	5405	1853	9533	2359	888	554	859	1048	5306	631	1665	4670	2634	677	522
3.1.3.87	2-hydroxy-3-keto-5-methylthiopentenyl-1-phosphate phosphatase	0	0	0	0	0	0	1	0	0	0	0	0	0	0	0	0	0	0	0	0	0	0	0	1	0	0	0	0	0	1
3.1.3.89	5'-deoxynucleotidase	1763	733	2170	1750	802	526	760	1732	3518	1613	2247	1140	3332	1121	2719	3717	941	4263	565	913	113	374	666	3228	472	1903	3647	708	237	305
3.1.3.90	maltose 6'-phosphate phosphatase	55498	50750	42915	39691	54374	75350	72259	52363	55845	39461	49284	35792	42043	44911	37824	43393	59204	30031	57190	46810	88419	38852	49403	48198	67910	53071	47127	67247	67322	43374
3.1.3.97	3',5'-nucleoside bisphosphate phosphatase	47032	57897	64169	56116	22613	18894	33404	27282	45385	52094	62240	44557	82435	26177	62183	80729	22301	98032	20936	18409	9202	14024	16226	90993	10840	32029	77209	20471	12493	8679
3.1.30.1	Aspergillus nuclease S1	168	42	50	14	430	42	102	4	40	8	5	90	166	44	8	65	799	234	192	102	5	24	476	637	2	0	187	1840	8	8
3.1.31.1	micrococcal nuclease	890	92	468	74	370	152	2822	789	1237	208	220	980	31	192	212	80	172	94	256	6958	175	145	5777	4623	487	440	7162	1741	212	125
3.1.4.-	Phosphoric-diester hydrolases	97864	78455	110988	142145	81648	63415	87210	72520	99726	108824	99006	114412	132227	93313	101473	137641	106978	117718	101396	91961	81703	98121	87284	157323	80216	70564	119556	73498	87138	85695
3.1.4.14	[acyl-carrier-protein] phosphodiesterase	4	2	1	2	2	2	3	3	0	1	2	4	0	2	1	0	0	2	1	1	1	2	3	4	2	2	4	2	2	1
3.1.4.16	2',3'-cyclic-nucleotide 2'-phosphodiesterase	3126	1608	2232	1434	1957	2132	1375	2305	3230	2547	4911	6924	2356	2437	2921	2231	2499	3653	2073	3030	741	819	4569	3341	1930	2426	4546	1719	1024	468
3.1.4.17	3',5'-cyclic-nucleotide phosphodiesterase	168	42	51	14	431	42	104	5	40	8	5	90	166	44	8	65	799	234	192	102	5	25	476	638	3	1	187	1841	9	9
3.1.4.3	phospholipase C	108	7	2	3	24	52	17	8	20	1	30	205	19	122	141	30	152	40	209	95	171	141	66	53	483	6	52	70	210	120
3.1.4.37	2',3'-cyclic-nucleotide 3'-phosphodiesterase	335	2580	836	208	44	2544	37	358	3615	370	508	460	199	1239	1752	1245	415	4694	1576	78	26	262	28	442	54	52	272	45	30	50
3.1.4.46	glycerophosphodiester phosphodiesterase	39567	39420	38589	29693	34132	42641	52009	39863	41658	28776	49192	36188	44572	33019	36549	50174	37861	40244	37473	44305	46372	25567	42773	51166	38736	37601	59390	45789	38158	24756
3.1.4.52	cyclic-guanylate-specific phosphodiesterase	5107	9725	7256	3709	3686	1746	5192	3547	4727	5462	7410	5359	14346	3347	9647	8652	1742	15899	2282	1918	543	1045	1045	7043	1186	3772	11830	1382	933	887
3.1.4.53	3',5'-cyclic-AMP phosphodiesterase	4	3	1	3	3	2	7	4	1	1	3	5	0	4	2	1	3	3	2	1	1	2	3	7	3	2	4	2	6	2
3.1.4.55	phosphoribosyl 1,2-cyclic phosphate phosphodiesterase	29021	27087	22679	21262	28215	38724	36990	26256	28781	21315	26857	22112	21872	22811	20354	23079	30715	16259	27254	24243	44458	19226	26104	25562	34474	27650	25596	33791	33699	21422
3.1.4.58	RNA 2',3'-cyclic 3'-phosphodiesterase	1143	451	1877	885	1379	356	609	970	2539	977	1006	1041	3262	483	1747	2959	693	3561	275	1404	105	556	2394	1948	195	1024	3779	443	340	266
3.1.5.1	dGTPase	26164	17131	28487	37939	12455	9423	12230	12891	25381	31503	31103	22933	28319	16211	23629	34364	16671	33736	15813	11171	5659	8115	11251	48245	12547	13149	27666	13076	6599	5012
3.1.6.-	Sulfuric-ester hydrolases	10488	19989	14927	8367	6763	5050	10930	7011	8877	10416	15372	10804	25673	7092	19038	17623	6758	30170	5043	3514	1128	2271	2805	16960	2379	8011	22199	9680	2016	1702
3.1.6.1	arylsulfatase	5760	9575	6697	3188	4504	2188	5361	3091	3543	4445	6710	5482	12073	3784	8122	7686	5535	14117	3244	1933	523	1051	2995	8695	1068	3392	10296	10976	976	740
3.1.6.12	N-acetylgalactosamine-4-sulfatase	3	1	1	3	1	23	0	1	1	0	1	0	0	1	0	0	5	2	1	0	0	1	0	0	0	0	2	0	4	1
3.1.6.13	iduronate-2-sulfatase	336	85	104	26	904	98	208	10	82	16	10	179	331	88	17	130	1598	468	383	205	8	48	953	1274	3	0	375	3682	15	15
3.1.6.14	N-acetylglucosamine-6-sulfatase	257	290	382	158	532	1360	162	36	486	70	250	98	310	130	94	279	2194	420	222	119	21	68	519	741	30	202	350	3036	56	46
3.1.6.6	choline-sulfatase	5349	10352	7984	4806	3129	3158	5799	3764	4839	5531	8319	5470	13054	3707	10194	9208	3696	15740	2500	1804	577	1168	1181	9084	1203	4360	11544	4678	1065	844
3.1.6.8	cerebroside-sulfatase	4616	9295	6290	2952	2164	1473	4678	2975	3088	4222	6553	4863	11194	2778	7953	7284	1280	12877	2038	1312	460	881	540	5442	976	3213	9251	1056	845	671
3.1.7.2	guanosine-3',5'-bis(diphosphate) 3'-diphosphatase	916	3744	4845	22102	509	4537	378	871	9151	19164	3694	1135	2058	2430	2879	3561	1994	7783	2008	370	384	984	156	19388	346	1400	1318	1915	324	438
3.10.1.1	N-sulfoglucosamine sulfohydrolase	168	42	50	13	430	42	102	4	40	8	5	90	166	44	8	65	799	234	192	102	4	24	476	637	2	0	187	1840	8	8
3.11.1.1	phosphonoacetaldehyde hydrolase	5246	9820	7340	3557	3290	3397	5227	3572	4714	4916	7223	6501	11888	3771	8511	8058	2938	13399	2594	1766	886	1167	1157	6233	1342	4028	10182	3089	1340	1037
3.13.1.1	UDP-sulfoquinovose synthase	1	0	1	1	1	1	18	6	3	4	1	6	0	1	1	2	3	1	4	4	0	0	3	4	0	1	1	1	4	2
3.2.-.-	Glycosylases	6038	4604	9423	46612	8137	3413	9487	10758	10553	39050	12734	19235	15781	19456	14072	15134	17698	12061	20037	11549	8147	21793	6650	22730	13535	6354	6455	3292	12795	19548
3.2.1.-	Glycosidases, i.e. enzymes that hydrolyse O- and S-glycosyl compounds	269	314	566	211	489	1733	173	465	1162	352	360	1280	326	236	192	375	1419	402	217	114	58	113	216	632	68	559	434	1318	80	102
3.2.1.1	alpha-amylase	31962	27964	26224	22455	31230	40024	40199	30591	32267	22578	32629	31528	25136	26364	22657	26421	33091	18958	31476	27892	46471	23587	28888	30378	36756	29178	30736	33135	35428	24168
3.2.1.10	oligo-1,6-glucosidase	13568	21848	25759	32160	9123	4490	13063	14549	16970	29421	27458	22229	37293	12728	23631	31414	6773	37826	8511	8451	3045	8954	8293	38900	4996	14168	30961	7418	5455	4381
3.2.1.122	maltose-6'-phosphate glucosidase	5340	4594	11240	12653	10362	4493	6608	4861	7912	3588	4499	15089	11919	15018	12700	12346	18648	9173	19199	13035	9585	20277	10890	10800	10260	4701	6874	6921	13244	18189
3.2.1.123	endoglycosylceramidase	1	0	0	0	0	0	0	0	0	0	0	0	0	0	0	0	0	0	0	0	0	0	0	2	3	0	0	0	0	0
3.2.1.133	glucan 1,4-alpha-maltohydrolase	419	187	998	625	376	205	2263	7240	799	316	12287	5094	1674	3821	1282	615	724	1658	1701	4200	776	2970	3137	715	506	393	1163	1802	1550	1088
3.2.1.135	neopullulanase	83	48	193	198	40	66	756	2413	260	105	4094	1649	532	1259	427	156	239	544	566	1142	245	945	354	121	168	78	118	533	440	358
3.2.1.139	alpha-glucuronidase	748	299	154	165	810	827	224	337	508	897	279	574	68	305	115	139	112	225	79	302	76	71	551	89	184	127	173	351	50	46
3.2.1.14	chitinase	5064	9476	6945	3525	2381	1815	5577	5647	4327	4673	10959	6640	12036	4133	8554	7612	1687	14040	2673	2584	729	1925	925	5715	1227	3590	9972	1659	1317	1090
3.2.1.141	4-alpha-D-{(1->4)-alpha-D-glucano}trehalose trehalohydrolase	5	1	2	1	1	6	21	3	6	1	4	9	0	2	0	0	2	2	4	7	2	13	4	12	11	1	11	3	1	3
3.2.1.15	endo-polygalacturonase	1	0	0	0	0	0	1	0	5	0	0	3	0	0	0	0	0	0	0	0	1	0	0	0	0	0	0	0	1	0
3.2.1.17	lysozyme	29996	26942	21636	20369	27887	39222	39236	30429	27138	20228	34779	28432	21437	28449	19502	21088	33922	14345	26839	27308	46972	22296	28545	21047	38443	27561	24022	33181	37198	23273
3.2.1.177	alpha-D-xyloside xylohydrolase	64997	73846	59666	37411	40650	49482	62321	43862	48643	43580	59486	48479	86674	37503	63534	72826	39656	87238	36820	31085	46895	25430	28801	58383	39036	46700	78232	40737	38501	25215
3.2.1.18	exo-alpha-sialidase	31183	33865	27263	38411	28896	38262	39420	27024	29278	39650	26972	20483	32363	24539	24368	27605	30540	25371	25598	23321	44378	19452	24835	34929	33492	28977	30967	35700	33665	21742
3.2.1.196	limit dextrin alpha-1,6-maltotetraose-hydrolase	12842	22763	26561	32611	8881	6951	11677	10285	16215	29076	23902	16516	32203	9604	21883	30422	9285	35017	7835	5069	2561	7304	3485	37069	3369	11759	27572	9631	3445	4183
3.2.1.20	alpha-glucosidase	98883	101790	95858	137619	95002	121715	125718	90613	107239	124484	98533	87134	104459	89962	84873	104363	108300	83013	101887	86457	141692	82664	86221	131370	114929	94538	99945	105384	114222	85184
3.2.1.21	beta-glucosidase	193226	197596	187157	202655	144487	183244	194784	151336	180747	203196	187106	145735	228861	129672	170148	206007	145054	211537	135286	118657	184914	100539	122745	231751	149444	158579	215928	158827	148807	98058
3.2.1.22	alpha-galactosidase	104443	119862	103749	103832	73350	89076	109088	78633	89155	106750	106282	81466	134814	70140	100589	122391	74406	133772	69853	59605	94199	51466	58327	122756	76812	82559	124113	78243	75898	51362
3.2.1.23	beta-galactosidase	234868	256628	234958	299380	197324	254974	269558	198119	234787	292772	238058	182768	270933	179452	205074	249152	205931	242285	179774	163184	278751	139384	167943	320174	218541	209268	256940	222380	219386	142561
3.2.1.24	alpha-mannosidase	25587	48908	37645	18081	13060	10482	25292	17972	19629	23007	39677	30373	64337	17050	44614	50343	10719	71385	12205	9025	2826	6821	6023	33556	6123	20621	53981	10217	5723	4109
3.2.1.25	beta-mannosidase	46216	61772	47762	30642	35784	42173	53818	36791	39659	35554	48058	38592	65819	32453	49415	56283	33792	65785	33977	27871	45833	22228	26250	43494	37108	39461	60351	35612	36423	23943
3.2.1.26	beta-fructofuranosidase	20201	28253	36772	72998	21477	10031	26233	22233	31583	52182	35547	48134	53902	36421	42901	51919	35096	50488	44144	27225	14920	44698	15514	62744	22747	18696	35676	11740	23541	38443
3.2.1.28	alpha,alpha-trehalase	71	95	56	48	41	114	16	53	74	22	87	96	10	56	51	25	41	63	27	58	11	22	70	17	22	30	69	14	14	8
3.2.1.3	glucan 1,4-alpha-glucosidase	169	42	50	14	430	42	110	5	46	10	5	92	166	44	10	65	800	234	192	102	4	24	476	640	2	0	187	1840	8	8
3.2.1.31	beta-glucuronidase	12475	21733	17351	15745	11075	4660	14770	9146	10987	10419	14836	22903	31143	17051	25146	24457	16548	30940	21745	10551	6874	19840	5377	12450	11219	9026	19990	3388	11205	18364
3.2.1.35	hyaluronoglucosaminidase	1626	860	979	708	698	1350	786	434	411	434	4170	5213	415	3076	1892	603	1684	902	1773	2632	420	528	3764	799	1257	1018	2318	3064	882	126
3.2.1.37	xylan 1,4-beta-xylosidase	5543	10102	10105	4277	4219	2805	4974	4998	4577	4404	8047	7414	15465	3992	9003	8673	3887	13852	3776	3068	1053	3905	3474	7330	1328	5235	12956	3288	1910	1927
3.2.1.39	glucan endo-1,3-beta-D-glucosidase	0	0	0	0	0	0	2	0	0	0	0	0	0	0	0	0	0	0	0	0	0	0	0	0	0	0	0	0	0	0
3.2.1.4	cellulase	33256	3900	14845	7001	5676	4755	7773	9050	15028	7367	12839	16226	19083	5878	14075	32635	8010	23492	6374	7270	1828	4323	10055	23342	3751	10388	22737	7878	3289	2155
3.2.1.40	alpha-L-rhamnosidase	54745	75585	63697	67114	45159	49305	64504	44230	54292	62134	60249	56972	90870	50381	70720	76880	52275	92208	52024	37323	52515	42071	31291	73606	47268	48225	75131	42318	47015	41998
3.2.1.41	pullulanase	3875	1795	8963	19061	5532	2665	1582	2176	3347	18945	2760	3971	3503	4849	2002	3875	4230	2257	3107	8102	4511	4113	13972	18827	1493	2548	8365	5239	4860	2327
3.2.1.45	glucosylceramidase	10146	18965	15146	7093	5529	3243	9658	6589	7396	8663	13602	10471	23719	6622	16851	16805	3291	27141	5066	3838	1478	3460	3686	12743	2269	7195	20568	2692	2237	2411
3.2.1.50	alpha-N-acetylglucosaminidase	26282	24419	20070	18661	26452	36404	34646	24078	25942	18229	19821	16413	19624	21005	16149	19189	28377	11605	23270	21804	43817	18508	23933	20804	32424	25461	21032	32885	32781	20921
3.2.1.51	alpha-L-fucosidase	122271	152440	123025	104077	102235	129879	144885	99448	113347	110275	123495	97718	155111	90817	117730	132091	106084	148517	92293	83445	139825	65889	84948	135539	108191	107448	146921	114389	109801	70066
3.2.1.52	beta-N-acetylhexosaminidase	156206	137631	120494	105148	141314	191767	185401	134071	144456	103765	126458	103642	123660	116753	104004	124810	151439	88401	132633	118845	222357	100096	128490	126786	169337	139213	131658	171544	169478	109034
3.2.1.54	cyclomaltodextrinase	83	48	193	198	40	66	756	2413	260	105	4094	1649	532	1259	427	156	239	544	566	1142	245	945	354	121	168	78	118	533	440	358
3.2.1.55	non-reducing end alpha-L-arabinofuranosidase	70743	84525	71952	46630	45089	50500	67507	49546	57603	49343	70059	57486	103046	41177	73885	83602	42254	103963	40511	33732	48090	29738	30372	76906	40462	52671	91636	42737	40265	27300
3.2.1.58	glucan 1,3-beta-glucosidase	196	48	574	42	262	11	1	19	24	2	20	154	97	53	9	177	93	34	38	789	45	148	2130	356	6	159	823	230	239	25
3.2.1.65	levanase	6720	10467	7293	3625	3274	3289	5811	3879	4471	5623	10375	9733	12540	4687	9644	9337	3084	15078	3297	3045	911	1244	2341	6587	2225	4503	11623	2520	1328	827
3.2.1.70	glucan 1,6-alpha-glucosidase	3094	2589	4246	9433	6727	1721	5239	3111	4659	1776	345	13015	8636	11263	8980	8662	13874	4998	17569	7876	5919	18000	4270	1070	9192	2457	1047	1028	9457	16996
3.2.1.73	licheninase	0	0	0	0	0	0	0	0	0	0	0	0	0	0	0	0	0	0	0	0	0	0	0	1	0	0	0	0	0	0
3.2.1.78	mannan endo-1,4-beta-mannosidase	4814	9406	6711	3056	2178	1531	5665	3211	3433	4498	6734	5770	11830	2875	8596	8096	1447	13791	2332	1505	612	969	594	7938	1170	3398	10783	1129	1055	705
3.2.1.8	endo-1,4-beta-xylanase	3054	586	2971	1236	1303	567	858	1636	3527	1097	2676	2918	2171	1130	1172	8218	1613	4854	1137	1364	151	339	1079	1605	421	1732	2916	2380	231	312
3.2.1.80	fructan beta-fructosidase	37	19	24	81	40	52	10	0	8	24	29	172	42	203	194	29	5	31	115	103	3	1	78	356	55	33	64	342	5	2
3.2.1.81	beta-agarase	0	2	1	0	0	1	0	7	2	0	2	1	1	0	10	6	14	8	6	12	0	0	3	0	0	0	33	0	0	0
3.2.1.85	6-phospho-beta-galactosidase	5057	3710	9611	10479	9909	3980	6822	4129	6505	1946	1883	14146	9344	13171	9284	9803	18331	5277	18599	15645	9410	19809	13258	9100	9526	3650	7151	6042	12872	17935
3.2.1.86	6-phospho-beta-glucosidase	31784	22334	42520	71932	26250	14404	21958	21748	30660	50733	37223	47070	46434	43734	43800	53176	42636	44147	45386	33803	21341	46121	28071	62190	25026	18624	34074	24161	30476	39377
3.2.1.89	arabinogalactan endo-beta-1,4-galactanase	2583	1731	1167	1264	1552	1685	1822	2700	1813	1699	4913	7252	4198	3332	1736	1685	3198	2321	2400	2382	1123	2374	2695	1382	2920	2888	3382	1149	1963	936
3.2.1.91	cellulose 1,4-beta-cellobiosidase (non-reducing end)	343	125	358	370	132	27	114	246	898	325	282	72	309	88	143	173	165	560	64	128	17	73	28	134	62	276	595	35	28	56
3.2.1.93	alpha,alpha-phosphotrehalase	8651	13479	12951	14611	9562	4820	12429	7335	10310	7519	10102	18867	21891	14742	19408	19489	16819	20686	19852	13004	6509	19216	7817	12272	10445	7089	16338	4516	10548	17844
3.2.1.96	mannosyl-glycoprotein endo-beta-N-acetylglucosaminidase	948	121	863	79	564	111	2804	758	1247	176	186	932	83	116	55	172	29	69	45	7636	44	137	7787	4919	7	588	7902	1872	232	16
3.2.1.99	arabinan endo-1,5-alpha-L-arabinanase	914	379	386	183	1218	1236	315	970	1330	1135	385	1867	243	433	206	291	145	441	542	400	109	137	728	587	217	475	423	468	72	107
3.2.2.-	Hydrolysing N-glycosyl compounds	58042	51545	54879	38521	42642	48011	56124	41542	50908	35370	58786	49693	63171	38102	48300	62088	48815	61755	37102	44081	51801	29747	45372	72734	41918	42710	70776	52746	42791	27083
3.2.2.1	purine nucleosidase	9983	9272	20095	47658	16679	5707	16985	15139	20389	26319	17972	33563	26156	30937	26971	28161	31717	21773	39084	23519	14877	42907	14270	33481	22146	9988	13960	6192	22418	38170
3.2.2.10	pyrimidine-5'-nucleotide nucleosidase	32574	28165	29370	22021	34308	40138	41576	30288	32079	21373	32375	29926	26430	28433	21162	24514	37914	19155	28718	37952	49549	24236	40858	34743	37117	29126	37490	41093	38787	24196
3.2.2.20	DNA-3-methyladenine glycosylase I	34741	36367	34374	25735	33350	41399	43895	32371	33909	25362	35241	26621	35345	30353	29334	31548	36439	30216	29963	34149	48986	23604	37235	40936	36927	32349	41592	41087	39394	24040
3.2.2.21	DNA-3-methyladenine glycosylase II	4678	3379	6750	10295	9613	2076	7829	4164	6658	2412	1006	15012	10480	13036	9935	10801	17192	6458	18512	13605	6981	19310	13365	5847	11641	3555	7759	6170	11259	17981
3.2.2.23	DNA-formamidopyrimidine glycosylase	31190	19229	31553	27429	26667	12033	23037	19577	21466	11822	23242	43790	35666	38335	32494	35470	43312	29713	44630	38943	22319	45802	37064	28780	25882	13704	30302	19280	31613	39743
3.2.2.24	ADP-ribosyl-[dinitrogen reductase] hydrolase	9936	12845	13988	24209	6592	4900	9516	8828	8866	25511	20104	15958	19988	10321	14107	22474	7642	23703	6509	5842	3209	4972	5630	21636	4989	7645	17434	7294	4042	3439
3.2.2.27	uracil-DNA glycosylase	43108	44841	49082	59079	43095	48601	52046	40017	50397	48004	46877	52622	51844	47105	44328	55159	53797	47227	54038	45472	56977	46175	44620	65322	48937	39785	50234	43357	51219	43131
3.2.2.28	double-stranded uracil-DNA glycosylase	444	56	468	40	354	118	52	151	79	7	147	220	99	62	113	193	28	56	22	986	47	148	2138	392	15	180	910	275	243	39
3.2.2.31	adenine glycosylase	46943	32867	38761	27088	36707	44148	41497	33158	39928	24778	35553	29627	32899	32505	30186	36053	41071	28509	37075	37215	50930	26771	41364	41686	40644	32983	42084	41739	40594	25728
3.2.2.4	AMP nucleosidase	1247	800	452	221	493	930	797	684	781	578	3193	5276	351	1499	919	243	1606	1000	1322	1414	388	264	1364	696	986	1047	1507	789	421	124
3.2.2.8	ribosylpyrimidine nucleosidase	37	73	355	189	0	19	182	102	448	180	670	82	167	105	524	181	7	1155	14	43	15	22	15	742	18	51	547	120	21	9
3.2.2.9	adenosylhomocysteine nucleosidase	49931	35592	45898	73584	41400	46681	46458	37571	49164	61388	41253	46955	45614	45297	38628	51685	52126	39104	50479	44466	56142	45468	44532	66683	47555	37226	42824	41614	49776	42516
3.3.1.1	adenosylhomocysteinase	34616	35615	31249	24824	32700	39038	43280	30140	34832	25914	31888	24119	36440	27871	29769	32864	34439	30804	32581	26496	46783	21601	27066	32808	39027	30694	37991	35323	36216	23622
3.3.2.1	isochorismatase	3	2	1	2	2	2	1	3	1	1	2	5	0	2	1	0	1	2	2	1	2	2	3	5	3	2	3	2	1	1
3.3.2.12	oxepin-CoA hydrolase	5	2	2	4	4	18	39	8	6	2	4	10	0	3	1	3	2	4	7	7	3	15	13	9	6	5	12	12	2	3
3.3.2.8	limonene-1,2-epoxide hydrolase	1	0	1	0	0	4	14	0	0	3	0	4	0	0	0	0	0	0	0	2	0	0	1	5	3	0	0	1	0	0
3.3.2.9	microsomal epoxide hydrolase	0	0	0	0	0	0	8	0	0	3	0	2	0	0	0	0	0	0	0	0	0	0	0	2	0	0	0	0	0	1
3.4.-.-	Acting on peptide bonds (peptidases)	119182	98685	115392	134276	99841	104004	115974	90000	120432	102484	104799	128832	123668	117545	109727	133670	136069	116602	136301	107647	124987	118067	102242	142328	118880	87246	116191	93041	117485	109246
3.4.11.-	Aminopeptidases	24529	16072	33129	52700	13730	9402	11137	12341	22817	45697	27825	20265	28923	14697	19049	30183	15270	30853	9716	20557	9648	10344	25567	67919	5813	13246	33711	18636	11507	5017
3.4.11.1	leucyl aminopeptidase	8159	13309	14511	21284	7125	5609	6837	5170	10298	22873	9175	7959	15772	7207	11555	12516	5566	21002	5901	10565	4413	3726	12202	23442	2138	5308	18875	5556	4856	2224
3.4.11.14	cytosol alanyl aminopeptidase	1	0	0	0	0	0	1	2	0	0	1	5	0	0	0	0	1	0	0	0	2	1	0	1	1	0	2	0	0	0
3.4.11.15	aminopeptidase Y	1	0	0	1	2	14	26	1	2	0	0	2	0	1	0	2	1	1	3	2	1	13	7	2	2	1	4	8	0	2
3.4.11.18	methionyl aminopeptidase	92708	83895	89323	92677	79677	90265	97765	73854	93693	78384	89947	84237	93572	80728	81964	96710	94149	87163	90681	76204	105792	70424	76097	112472	93114	73447	93942	82026	89321	68293
3.4.11.19	D-stereospecific aminopeptidase	6419	10250	11492	3963	5489	2460	5009	3662	3862	4429	7671	5868	11887	4848	8192	8397	4398	13039	3100	6466	4272	2861	8847	11574	1392	4326	12573	4356	4751	1722
3.4.11.2	membrane alanyl aminopeptidase	4467	3220	6360	10850	8437	2444	7169	6560	6124	2359	4704	16969	9828	14804	9966	9684	16799	6149	19618	9664	7641	21228	6515	3294	11387	3374	1939	3807	11574	19134
3.4.11.21	aspartyl aminopeptidase	8414	12991	19918	28629	7742	3703	6802	7038	12068	25045	16966	12098	21084	8277	13518	22590	5870	21566	4955	7587	4644	5365	7896	35372	2661	8857	19195	7184	5456	2537
3.4.11.23	PepB aminopeptidase	4	2	1	2	2	2	3	3	1	1	2	5	0	3	1	0	0	2	2	1	1	2	3	4	2	2	4	2	2	1
3.4.11.4	tripeptide aminopeptidase	58518	45832	57638	69022	52543	49311	56720	43897	53140	49850	48599	65582	61789	58510	52761	64686	70888	48574	70100	57652	65944	64377	55342	69569	58003	43597	53088	47524	63806	60273
3.4.11.5	prolyl aminopeptidase	7636	5808	14618	17156	13106	5605	8319	5913	12394	5271	7276	17071	10997	18210	12568	14025	23073	8890	23029	14854	12424	22505	13573	18808	15828	4856	6103	7023	15991	20051
3.4.11.7	glutamyl aminopeptidase	412	41	228	29	158	58	1431	388	624	91	99	420	6	37	28	28	16	23	50	3433	2	8	2856	2293	11	216	3547	835	8	8
3.4.11.9	Xaa-Pro aminopeptidase	87280	79781	81091	79514	71162	89001	89177	65933	85633	74180	80169	68313	81516	64046	67402	82852	78541	77530	68455	65505	97811	50054	72166	106818	79483	69577	89312	81595	77873	49662
3.4.13.-	Dipeptidases	67345	68319	64261	68522	63724	85994	80743	61908	73338	66103	70414	58620	65093	57875	53154	67082	71664	55879	61856	57470	95075	46072	62805	80492	74857	63962	68114	72952	75429	46836
3.4.13.19	membrane dipeptidase	20711	13690	21395	30160	7745	5931	7309	7154	15265	26481	17346	9629	20831	8700	16406	20015	9180	24899	5546	8403	4715	4708	10866	38279	3035	8937	20940	10216	5508	2751
3.4.13.21	dipeptidase E	31537	34102	26792	22010	28625	38092	40610	27775	30020	23483	27545	22859	32316	24345	25964	28436	29556	26160	27923	23853	44583	19829	24533	29641	34614	29356	33048	32615	34246	22006
3.4.13.22	D-Ala-D-Ala dipeptidase	4267	4758	6415	1651	5220	5406	2107	4667	6135	1943	9211	9161	2074	6047	3603	2891	7078	7123	5315	7582	4382	3505	9401	8313	2190	2106	4956	8208	4493	1605
3.4.13.9	Xaa-Pro dipeptidase	16578	19375	28884	32790	22358	9942	22203	18531	24504	12690	26994	39336	35153	36399	34128	34925	40463	31699	44465	30226	19158	43815	21749	32375	26676	12744	23779	13654	27350	38622
3.4.14.11	Xaa-Pro dipeptidyl-peptidase	3498	2867	4534	9885	6923	1857	6624	5726	5017	1939	4498	15291	9348	13851	9664	9381	15348	5630	18286	9119	6814	19586	5236	1417	11013	2827	1200	1611	10921	17930
3.4.14.4	dipeptidyl-peptidase III	28358	25696	20777	19160	27307	38212	35778	25351	27330	19880	23902	21337	20067	22154	17942	20180	29642	13384	26874	23737	44334	18909	25452	21536	34198	26607	23063	31484	33446	21279
3.4.14.5	dipeptidyl-peptidase IV	30696	26999	22822	20312	29343	40035	36818	26943	29070	21324	27382	27393	20579	24209	19146	20647	31800	14655	29327	25708	45275	20691	27771	22914	35567	27790	24915	32480	34166	22427
3.4.15.1	peptidyl-dipeptidase A	1	0	0	1	0	0	2	0	5	0	0	0	0	0	0	0	0	0	0	0	1	0	0	0	0	0	0	0	1	0
3.4.15.5	peptidyl-dipeptidase Dcp	56052	51084	41415	38231	53858	75735	71432	50152	54096	38935	47546	42130	40081	44291	35785	40224	59213	26550	53474	47201	88610	37770	50379	43033	68237	53138	45992	62845	66872	42524
3.4.15.6	cyanophycinase	124	30	55	24	35	64	28	44	73	40	278	227	255	144	222	183	175	142	222	119	172	159	74	94	485	69	142	91	211	126
3.4.16.4	serine-type D-Ala-D-Ala carboxypeptidase	300031	248440	282746	347191	241748	251827	289217	225314	291106	287849	281857	311814	328696	265495	278722	345611	312023	305612	303732	240292	289606	251344	228647	370023	276361	222840	303741	237145	265777	237945
3.4.17.-	Metallocarboxypeptidases	4714	9535	6754	3084	2269	2612	4725	3012	3480	4264	6787	4865	11363	2854	8022	7584	2760	13071	2105	1338	478	949	631	5541	995	3431	9442	2247	884	725
3.4.17.11	glutamate carboxypeptidase	1949	1968	3272	3444	1991	1445	1985	2027	3400	2872	3798	1417	3722	1819	3650	4665	1761	3936	807	941	844	769	1211	5591	886	2351	4209	3007	1078	685
3.4.17.13	muramoyltetrapeptide carboxypeptidase	6605	10915	7770	3815	3194	3104	5999	4350	4867	5464	11502	12099	11975	5129	9495	9167	3681	14490	4028	3232	1399	1559	2715	7327	2707	5045	11893	2512	1931	1163
3.4.17.14	zinc D-Ala-D-Ala carboxypeptidase	27422	22809	29485	33397	10009	7553	15536	11530	20334	31513	25009	19468	34704	13196	26739	36279	10227	42346	8434	14170	5579	5986	14532	51381	4956	13890	38268	11907	6949	3667
3.4.17.19	carboxypeptidase Taq	6786	11538	13075	6007	6159	2733	6038	4648	5471	5908	10815	6749	14226	5932	10771	11746	5470	16042	3514	6346	4113	3172	7482	15437	1933	5173	14819	6861	4612	1816
3.4.17.21	glutamate carboxypeptidase II	2	0	0	0	0	0	3	0	11	0	0	0	0	0	1	0	0	0	0	0	0	0	0	3	0	0	0	0	0	0
3.4.19.-	Omega peptidases	2074	1533	5782	1457	3337	1362	509	800	1012	427	2715	1375	805	2250	714	2320	3390	406	1288	5282	4011	2201	8401	7018	978	1231	3799	3793	4195	1184
3.4.19.1	acylaminoacyl-peptidase	1484	839	4672	914	2982	864	165	682	808	267	1136	944	852	1976	317	1009	3032	230	980	4478	3516	1776	6150	5734	670	911	2948	3016	3364	944
3.4.19.11	gamma-D-glutamyl-meso-diaminopimelate peptidase	1062	939	1753	1488	416	462	598	969	2279	1159	2917	771	2561	858	1972	4049	535	3013	217	595	76	308	240	2676	278	1275	2818	486	169	201
3.4.19.13	glutathione gamma-glutamate hydrolase	4249	4910	9086	3809	5473	4397	3094	3320	8049	2611	3798	3405	4306	4298	5341	6104	5306	7969	3433	10196	4129	3109	14167	13413	1098	3296	11083	6830	4517	1612
3.4.19.3	pyroglutamyl-peptidase I	5754	3973	11468	11469	10983	4141	6935	4641	7141	2216	2243	15073	9897	14657	9951	10325	18859	5584	19613	17008	9996	21604	16001	10418	10174	4045	8844	7179	13540	19024
3.4.19.5	beta-aspartyl-peptidase	15	16	32	48	85	86	28	39	24	56	18	19	7	31	20	27	7	16	9	6	7	4	7	28	5	8	20	6	12	5
3.4.21.-	Serine endopeptidases	142944	115573	112628	102323	134052	166098	161806	118369	139926	93020	119601	122269	108157	119385	98943	117112	155440	86409	142652	119970	193377	107242	128286	120269	161350	118189	120011	148546	153867	111780
3.4.21.102	C-terminal processing peptidase	110161	94980	90704	90009	95039	124464	119441	90030	105127	88694	99552	83130	89062	82448	76296	92388	104309	75554	94264	87936	140464	65966	93974	109445	111019	91899	100426	110419	109113	68973
3.4.21.105	rhomboid protease	0	0	0	0	0	0	3	0	0	0	0	0	0	0	0	0	0	0	0	0	0	0	0	0	0	0	0	0	0	0
3.4.21.107	peptidase Do	503	2622	886	220	474	2586	140	362	3656	377	513	550	364	1283	1761	1310	1214	4929	1768	180	31	286	505	1079	56	53	460	1886	37	58
3.4.21.116	SpoIVB peptidase	20577	12999	19273	29414	5168	5388	8221	7186	15521	26518	17842	12177	21627	7368	17531	26890	6259	27351	5149	4606	1592	3182	4723	35198	3205	9029	21072	6417	2632	2008
3.4.21.19	glutamyl endopeptidase	0	0	0	0	0	0	1	1	0	0	0	0	0	0	0	0	0	0	0	0	0	0	0	0	0	0	0	0	0	0
3.4.21.26	prolyl oligopeptidase	26623	24631	20233	18842	26450	36554	34967	24120	26032	18476	20459	15612	19830	20662	16937	19867	28773	12405	25467	22153	43891	18610	24043	21433	33055	25486	21615	32418	33010	21129
3.4.21.53	endopeptidase La	64840	45084	53609	53974	41432	49337	48072	37661	54702	51485	49595	40601	57015	34908	45450	59399	43708	57774	38013	35356	50370	26944	38996	72650	39517	40627	59958	45259	41172	25483
3.4.21.66	thermitase	1	0	0	0	0	1	1	0	0	0	0	0	0	0	0	0	0	0	0	0	0	0	0	0	0	0	0	0	0	0
3.4.21.72	IgA-specific serine endopeptidase	0	0	0	0	0	0	0	0	0	0	0	5	0	0	0	0	0	0	0	0	0	0	1	0	0	1	0	0	0	0
3.4.21.83	oligopeptidase B	611	235	1488	810	1090	91	224	351	411	17	29	326	277	531	199	153	1283	288	1050	390	497	1498	912	1264	233	59	413	1927	282	1000
3.4.21.88	repressor LexA	33432	28362	41138	46819	21827	10277	23787	20910	29663	35381	36436	38095	51751	30184	40549	52519	31194	52432	32393	26090	14575	29796	22666	56707	19720	19135	44728	15946	19850	24047
3.4.21.89	signal peptidase I	116740	100539	122417	144304	87706	99748	109799	87373	115798	124225	120390	102466	126600	91507	104375	147767	103441	126146	94143	93969	109634	77797	97358	173634	93276	89724	132688	97564	95627	71374
3.4.21.92	endopeptidase Clp	64285	58022	67393	86094	51385	52413	61831	50995	64170	74822	67774	63559	75480	57854	63137	76727	62953	73396	63377	52730	60497	52206	49771	89945	55826	47684	71743	49725	55115	47535
3.4.21.96	lactocepin	0	0	0	0	0	0	1	0	0	0	1	2	0	0	0	0	0	0	0	0	0	0	0	1	2	0	0	0	0	1
3.4.22.-	Cysteine endopeptidases	3072	2586	4240	9429	6724	1716	5212	3106	4654	1772	340	12995	8632	11262	8978	8647	13866	4996	17540	7874	5918	17993	4269	1058	9183	2456	1045	1028	9450	16987
3.4.22.40	bleomycin hydrolase	37351	38094	34715	33709	37650	41436	46937	34712	36499	25851	34700	41578	40775	39613	35363	36532	47029	31573	46480	34591	52487	42202	31907	28690	46012	32615	33769	34399	45508	41663
3.4.22.70	sortase A	18493	12696	39929	72338	32472	9633	20182	18277	25767	42392	16984	53144	38598	47384	32355	49453	54878	25882	60538	43884	30789	66321	37496	53948	32042	15733	20952	17178	41538	57563
3.4.22.71	sortase B	41996	40268	63846	105392	25895	14933	27391	23760	43467	96059	56932	37957	63114	35450	49266	72758	30694	71188	30461	25765	17652	16926	24169	117630	23796	25673	62240	22975	18446	11401
3.4.23.-	Aspartic endopeptidases	4206	5373	8337	21608	3422	4602	2916	3915	11551	22004	8452	5299	10686	4958	8610	17886	2364	16653	3404	2214	1075	1538	1588	16486	1935	4773	9689	1725	1220	1238
3.4.23.36	signal peptidase II	63392	58374	67145	72697	50612	53328	60925	47428	66055	58133	64719	61231	72725	54975	62439	75862	63097	73628	62075	50686	59810	50266	48977	89995	55368	46921	69685	50126	54485	46046
3.4.23.43	prepilin peptidase	48589	47256	62913	88207	35613	16684	43935	38039	49856	68173	67224	68551	88622	55484	72658	91195	52987	89854	60609	42422	21811	54620	30710	87599	38086	33426	74687	25069	32365	45501
3.4.23.49	omptin	3	2	1	1	2	2	1	2	0	1	2	3	0	1	1	0	0	2	1	1	1	2	3	4	1	2	2	2	1	0
3.4.23.51	HycI peptidase	1	0	0	0	0	0	1	0	0	0	0	2	0	1	0	0	0	0	0	0	1	0	1	0	1	0	1	0	1	1
3.4.24.-	Metalloendopeptidases	295693	268454	296391	351064	267896	288217	310359	246577	307874	294135	288532	308249	325232	284597	277045	333524	332055	293084	327501	268239	339715	272568	261990	361028	300933	239151	305315	263228	303678	258286
3.4.24.11	neprilysin	1	0	1	0	0	3	6	0	0	0	0	2	0	0	0	0	0	0	0	2	0	0	1	5	0	0	0	1	0	0
3.4.24.15	thimet oligopeptidase	1	0	0	0	0	0	6	1	5	0	0	2	0	2	0	0	2	0	3	1	2	13	0	1	6	0	1	0	0	2
3.4.24.28	bacillolysin	0	0	0	0	0	0	1	0	0	0	0	0	0	0	0	0	0	0	0	0	0	0	0	0	3	0	0	0	0	0
3.4.24.29	aureolysin	0	0	0	0	0	1	0	1	0	0	0	1	0	0	0	0	0	0	1	1	0	0	1	1	0	0	1	0	0	0
3.4.24.30	coccolysin	1	0	0	0	0	0	1	1	0	0	1	5	0	0	0	0	0	0	0	0	1	1	0	1	0	0	1	0	0	0
3.4.24.40	serralysin	1	1	0	0	1	0	1	0	0	0	0	0	0	0	0	0	0	0	1	0	0	0	0	0	1	0	0	0	1	0
3.4.24.55	pitrilysin	4	2	1	2	2	2	3	3	0	1	2	4	0	2	1	0	0	2	1	1	1	2	3	4	2	2	4	2	2	1
3.4.24.64	mitochondrial processing peptidase	8	28	16	7	55	29	24	41	6	28	50	59	0	15	11	2	7	34	3	29	3	1	64	9	8	18	5	33	26	2
3.4.24.70	oligopeptidase A	404	220	536	248	1257	521	578	132	810	671	200	224	1912	373	537	349	987	1920	340	238	305	128	670	957	141	184	1457	2025	370	156
3.4.24.71	endothelin-converting enzyme 1	2	0	0	0	0	0	0	1	11	0	0	0	0	1	1	0	1	0	0	0	0	0	0	2	3	0	1	0	0	0
3.4.24.75	lysostaphin	11	2	7	1	2	6	35	8	18	1	4	21	0	4	4	3	3	3	4	87	0	0	66	45	1	11	73	23	0	1
3.4.24.78	gpr endopeptidase	20579	12999	19330	29416	5180	5388	8225	7186	15661	26523	17860	12179	21629	7368	17578	26957	6260	27356	5152	4613	1592	3183	4725	35242	3205	9030	21083	6423	2632	2010
3.4.24.84	Ste24 endopeptidase	1032	2780	1631	385	1064	2977	419	830	4350	764	686	2044	645	1719	1866	1606	1390	5178	2044	1101	398	564	2930	2026	193	692	1581	2344	630	273
3.4.25.1	proteasome endopeptidase complex	103	17	161	63	4	39	54	218	149	0	58	459	26	35	316	502	217	105	90	84	23	258	169	367	26	112	142	76	36	121
3.4.25.2	HslU---HslV peptidase	3992	5591	6213	10226	8445	4599	7860	6525	10336	3128	5506	15670	11675	13911	11938	10862	14760	12159	19840	12765	6277	19314	7651	4212	9594	2969	6630	2517	10003	17525
3.5.1.-	In linear amides	86353	72579	81217	78044	58412	59632	71546	53378	73944	68062	78837	75282	95226	61757	79694	102309	72413	98877	70966	57937	62128	52961	56108	101030	59565	55678	94083	59030	57246	48688
3.5.1.1	asparaginase	52078	42836	45026	50408	35828	50199	48051	36466	47500	48113	47441	38689	41776	36953	37231	48202	42305	44679	35821	37385	51725	26024	41167	65306	39971	37704	48967	43897	42499	25811
3.5.1.10	formyltetrahydrofolate deformylase	1277	2959	1097	400	1351	3678	445	954	4346	1295	831	1191	433	1599	1912	1471	1340	5178	2139	500	117	384	1083	1192	274	203	656	2282	105	111
3.5.1.105	chitin disaccharide deacetylase	6069	10121	10916	3794	5083	2184	4786	3555	3813	4220	7720	5597	11738	4539	8112	8174	4249	12942	2989	5624	3928	2624	6584	11089	1266	3972	11637	3983	4189	1563
3.5.1.108	UDP-3-O-acyl-N-acetylglucosamine deacetylase	29248	28574	22363	19719	28728	41317	36445	26174	31926	20996	24742	22558	22217	23830	20579	22322	31395	20152	28896	24190	44697	19561	26377	23308	34413	26975	24956	33650	33911	21609
3.5.1.11	penicillin amidase	2	1	0	2	2	15	28	1	8	1	2	2	0	1	2	2	1	2	2	2	3	1	9	8	8	2	8	9	0	0
3.5.1.110	ureidoacrylate amidohydrolase	150	102	160	376	54	151	122	170	253	454	437	205	510	467	678	200	124	982	50	98	8	62	72	1128	46	365	668	226	42	52
3.5.1.111	2-oxoglutaramate amidase	30000	29499	23579	21352	30017	41527	39228	27032	33931	22407	25592	23330	25424	25351	22553	24068	32359	23015	29092	27914	45094	20059	29523	27698	36129	28076	30867	34522	34658	22038
3.5.1.118	gamma-glutamyl hercynylcysteine S-oxide hydrolase	5	4	2	3	3	3	7	3	1	2	3	7	1	5	2	1	4	4	5	2	4	3	6	10	5	2	6	3	3	3
3.5.1.124	protein deglycase	86725	79424	78605	82016	73576	87036	92261	68616	83462	72263	75759	74806	88573	70890	72953	87798	85872	78905	79874	70346	100730	65069	72339	95275	82831	70036	86398	79701	84823	64277
3.5.1.130	[amino group carrier protein]-lysine hydrolase	0	1	0	1	0	0	2	1	0	0	0	0	1	0	0	0	1	1	0	0	0	0	0	0	0	0	0	0	0	0
3.5.1.132	[amino group carrier protein]-ornithine hydrolase	0	1	0	1	0	0	2	1	0	0	0	0	1	0	0	0	1	1	0	0	0	0	0	0	0	0	0	0	0	0
3.5.1.15	aspartoacylase	0	0	0	0	0	0	0	1	0	0	0	0	0	0	0	0	0	0	0	0	0	0	0	0	0	0	0	0	3	0
3.5.1.16	acetylornithine deacetylase	27805	25832	21788	19867	27656	39392	36764	25471	28422	20013	22598	17871	20725	21537	17450	21514	30170	13261	23658	25730	44231	18872	27686	25032	32885	26565	26090	35148	33296	21203
3.5.1.18	succinyl-diaminopimelate desuccinylase	34823	32771	43868	33315	22618	14353	28643	21709	34658	20298	39458	38955	47506	32886	44973	55575	34220	56840	33559	33353	15439	29897	29296	56618	22440	19130	52593	19630	20969	24669
3.5.1.19	nicotinamidase	3118	1501	2696	1445	2477	2315	1693	1472	1862	1994	3683	5172	2159	2291	1822	1135	2544	3216	2970	2088	1498	2008	2735	1340	1597	1137	2992	1129	1409	1389
3.5.1.2	glutaminase	29133	25820	22563	20694	28076	37598	36961	26880	30439	20295	22496	20149	22629	24278	19400	23440	32033	15302	26534	23121	45394	20311	26181	24774	36894	28141	24506	33481	35298	22621
3.5.1.24	choloylglycine hydrolase	36856	37644	40184	44135	34874	41094	45490	34572	35987	42639	39850	31496	42708	32289	31744	44647	36890	34343	32395	35549	49854	26557	38189	53466	37480	35370	47081	40608	40405	25380
3.5.1.25	N-acetylglucosamine-6-phosphate deacetylase	26540	18413	31233	42936	16678	10202	17176	18320	24067	30562	31795	32056	37161	25847	30135	40224	26409	36668	26090	23630	11630	26778	19891	47300	14014	15634	32013	17474	17134	21136
3.5.1.26	N4-(beta-N-acetylglucosaminyl)-L-asparaginase	1692	1487	5641	1641	3076	1179	525	974	1494	650	3575	1504	1193	2865	1390	2482	3143	1606	1194	4684	3575	2061	6349	7196	833	1129	4020	4027	3625	1013
3.5.1.28	N-acetylmuramoyl-L-alanine amidase	119959	86722	103153	130400	74786	95888	101286	78950	111196	118749	103779	80889	109101	74216	87392	124972	85982	108673	69813	79548	98900	54368	83049	164761	81868	85395	123056	94204	81503	51840
3.5.1.30	5-aminopentanamidase	1	0	0	0	0	0	0	0	0	0	0	0	0	0	0	0	1	1	1	1	1	0	1	0	1	0	1	0	0	0
3.5.1.32	hippurate hydrolase	3775	2224	7816	2832	4267	3026	1861	2508	3655	2067	4286	3545	2618	3857	2072	3927	4422	2044	2011	5987	5133	2648	9857	9043	1293	2959	5700	4892	5534	1824
3.5.1.38	glutamin-(asparagin-)ase	0	0	0	1	0	0	0	0	0	0	0	1	0	1	0	0	1	0	1	0	2	0	0	1	1	0	0	0	0	0
3.5.1.4	amidase	7351	11701	11542	6736	6051	2495	7889	5429	6876	7070	12590	7688	14997	7162	12785	13974	5793	17179	6812	4866	2793	2899	5335	11616	5735	5061	15177	4739	3261	2342
3.5.1.41	chitin deacetylase	0	0	0	0	0	0	4	0	0	0	0	0	0	1	0	1	2	1	1	0	1	0	0	4	1	0	0	0	1	2
3.5.1.42	nicotinamide-nucleotide amidase	52779	42227	44797	46260	37319	47419	46873	34539	45107	46554	41386	36249	44476	34207	37963	50771	42028	46209	36470	36808	50755	26055	41146	56837	39757	36852	51304	42274	40850	26039
3.5.1.44	protein-glutamine glutaminase	13136	25122	19644	11938	9043	8239	12561	12251	18117	13979	23673	16934	38696	10329	25304	25162	7843	42974	9137	6220	1703	6259	3738	21439	4036	13062	31677	7165	3756	2835
3.5.1.46	6-aminohexanoate-oligomer exohydrolase	2	2	1	2	2	17	25	1	2	0	0	4	1	0	0	2	1	2	4	2	2	1	11	3	1	1	7	9	0	0
3.5.1.47	N-acetyldiaminopimelate deacetylase	427	281	295	456	201	141	1415	2622	364	167	4159	2302	718	2589	687	735	1482	635	747	1246	899	1594	968	359	1831	372	157	584	1471	943
3.5.1.49	formamidase	332	146	219	391	490	214	293	188	316	464	449	322	676	517	690	271	929	1220	252	293	14	100	625	1815	50	378	938	2099	48	64
3.5.1.5	urease	17429	33450	21967	9401	9508	9790	18896	12392	20346	14366	21534	20790	35092	11355	27944	25182	7195	49469	10489	15557	1550	3380	12340	27536	3079	11382	40532	11650	2661	2398
3.5.1.53	N-carbamoylputrescine amidase	3139	5092	4264	2689	3082	6050	3008	3690	6604	3130	6608	8549	6818	3976	5871	4819	5308	8726	4511	2995	741	2278	2807	6953	1701	3755	7466	5046	1405	554
3.5.1.54	allophanate hydrolase	439	53	97	18	527	133	119	148	93	13	142	154	187	60	119	105	816	259	205	304	8	26	527	668	8	19	275	1902	19	30
3.5.1.56	N,N-dimethylformamidase	0	0	0	0	0	0	0	0	0	0	0	0	0	0	0	0	1	1	1	0	0	0	2	0	1	0	2	0	0	0
3.5.1.6	beta-ureidopropionase	1338	1517	2193	2295	699	1207	2389	1174	1546	1872	2879	1704	2394	1167	2725	3873	730	2264	684	936	852	562	655	5773	681	1496	3619	848	1129	471
3.5.1.68	N-formylglutamate deformylase	1	0	0	1	0	0	0	0	0	0	0	0	0	0	1	0	1	1	1	1	2	1	2	1	2	0	3	1	0	0
3.5.1.77	N-carbamoyl-D-amino-acid hydrolase	1	0	0	0	0	0	0	0	0	0	0	0	0	0	0	0	0	0	0	0	0	0	0	0	0	0	0	0	0	0
3.5.1.78	glutathionylspermidine amidase	4	2	1	3	2	2	4	3	1	1	2	6	0	4	1	0	0	2	2	1	1	2	4	4	3	2	4	2	2	1
3.5.1.81	N-acyl-D-amino-acid deacylase	5008	10056	7585	4622	2615	1591	5571	3746	4275	5441	8043	5329	12741	3333	10072	8995	1471	15321	2206	1661	545	1092	638	8338	1146	4133	11198	1393	984	793
3.5.1.87	N-carbamoyl-L-amino-acid hydrolase	1337	1516	2193	2294	698	1192	2368	1174	1544	1872	2878	1701	2394	1167	2725	3871	729	2262	682	934	852	562	646	5770	680	1495	3610	839	1129	471
3.5.1.88	peptide deformylase	86386	64748	89241	105459	67373	57703	73781	60856	81189	81688	79571	89104	96200	79340	81344	103472	87816	90684	93316	73044	73932	78474	68492	118687	73685	56588	89448	58980	72790	69509
3.5.1.9	arylformamidase	22422	14786	23780	14352	8981	6140	9952	9133	16273	9440	20494	14556	23816	9417	17451	28212	11281	26778	6506	12442	5782	6767	14913	33828	5050	11151	26557	11085	7412	3529
3.5.1.91	N-substituted formamide deformylase	8169	7066	19173	31415	9289	5435	6448	7559	16398	25538	16985	7408	11996	11054	12508	17352	11888	14164	7374	9810	7234	6140	12743	37736	8498	7810	16345	10833	7841	4137
3.5.1.96	succinylglutamate desuccinylase	0	0	0	1	0	0	0	0	0	0	0	2	0	1	0	0	1	0	0	0	1	0	0	1	2	0	1	0	0	0
3.5.1.97	acyl-homoserine-lactone acylase	1	0	0	0	0	0	1	0	5	0	0	0	0	1	0	0	0	0	0	0	0	0	0	0	6	0	0	0	0	0
3.5.2.10	creatininase	15664	24561	30969	18331	12394	7620	12739	10678	17689	14094	26454	16587	30817	12240	24687	33364	12624	38009	7318	13029	8496	7083	15005	43486	3758	13093	31507	13615	9244	3971
3.5.2.12	6-aminohexanoate-cyclic-dimer hydrolase	0	0	0	0	0	0	0	0	0	0	0	0	0	0	0	0	1	1	1	0	0	0	1	0	1	0	1	0	0	0
3.5.2.14	N-methylhydantoinase (ATP-hydrolysing)	4	4	0	2	4	32	52	2	4	0	5	6	0	4	4	4	4	6	9	6	2	4	28	14	30	4	20	18	0	0
3.5.2.15	cyanuric acid amidohydrolase	0	0	0	0	0	0	1	0	0	0	0	0	0	1	0	0	0	0	0	0	0	0	0	0	6	0	0	0	0	0
3.5.2.17	hydroxyisourate hydrolase	170	43	52	15	433	58	133	7	42	8	8	96	166	47	9	67	802	237	197	105	10	37	485	644	11	2	198	1849	8	11
3.5.2.2	dihydropyrimidinase	3891	4136	11052	26281	2591	3399	3472	4862	10687	22119	12443	7751	11582	3750	7855	17749	3822	11963	2463	2494	885	2910	1662	29251	1467	6386	10847	4248	1531	1079
3.5.2.3	dihydroorotase	54862	48004	53594	55812	41193	51070	49693	41738	56996	51511	55622	42484	53056	42356	46353	59098	46609	58048	43001	40527	52598	30636	41693	72346	44395	40898	57835	46205	43062	28052
3.5.2.5	allantoinase	721	1401	2155	2246	552	770	1359	985	1785	1614	3188	778	1959	892	2533	3489	425	2667	309	534	419	418	379	3597	388	1233	2545	654	569	287
3.5.2.6	beta-lactamase	30895	28158	26496	30232	35075	38808	43414	31159	33396	21919	25769	32274	31044	34057	28153	30740	44106	19715	44210	35088	50231	37927	32238	28164	42726	29509	28408	37228	43099	38781
3.5.2.7	imidazolonepropionase	1183	427	1163	504	1095	801	663	961	1838	942	1028	2042	878	952	1109	1235	633	1396	2896	1512	226	416	2674	2173	761	1091	2133	832	588	385
3.5.2.9	5-oxoprolinase (ATP-hydrolysing)	2976	1227	3690	2087	3066	692	3468	2649	4080	1863	4230	2604	2785	3712	3357	4166	4335	2820	4588	5913	1872	1529	5347	6010	4476	1372	7047	4011	1693	1371
3.5.3.1	arginase	469	2742	1150	435	668	2651	222	457	4035	563	572	751	526	1433	2055	1589	612	4830	1853	346	269	505	230	571	674	124	728	147	294	285
3.5.3.11	agmatinase	35337	37453	36865	47646	31835	41120	42174	31157	41674	44959	36614	26910	41019	26673	31731	44880	32592	37362	29346	26291	45166	21416	27827	51605	35432	34066	39979	35324	34896	22946
3.5.3.12	agmatine deiminase	4564	6106	8175	5467	5563	5153	4758	5487	9133	4151	11097	6627	8453	9259	9118	10689	9455	10973	11168	5416	3799	4718	4693	8637	8867	3807	8698	5858	3945	2922
3.5.3.13	formimidoylglutamate deiminase	0	1	0	1	0	0	2	0	0	0	0	0	0	0	0	0	1	1	1	0	2	0	2	0	1	0	1	0	0	0
3.5.3.18	dimethylargininase	1660	792	2441	1337	2120	372	1640	1409	1747	1077	3007	1758	1302	3387	2218	2807	3217	1292	4211	2142	1799	1371	1848	1632	4223	507	2178	1045	1582	1247
3.5.3.23	N-succinylarginine dihydrolase	0	0	0	2	1	0	10	2	0	3	0	4	0	1	0	0	2	0	0	0	1	0	0	1	2	0	2	0	1	1
3.5.3.26	(S)-ureidoglycine aminohydrolase	235	80	189	159	114	328	274	122	75	211	264	150	36	289	90	45	152	42	107	149	302	92	261	167	117	170	171	206	353	144
3.5.3.3	creatinase	1	1	0	0	0	2	6	0	0	0	2	2	1	0	0	0	1	2	2	0	3	1	3	2	3	0	7	1	0	0
3.5.3.4	allantoicase	0	0	0	1	1	0	0	0	0	0	0	1	0	1	0	0	1	0	0	0	1	0	0	1	1	0	0	0	1	1
3.5.3.6	arginine deiminase	5816	3751	7764	11100	9740	2297	8965	5503	7795	3218	3625	17175	10422	16184	11583	12374	18476	6671	22144	14432	8448	20192	11893	6060	15101	3930	7875	3270	12309	18897
3.5.3.8	formimidoylglutamase	392	41	224	29	158	55	1425	386	617	90	93	393	3	38	27	13	12	25	26	3434	3	2	2860	2289	6	218	3556	839	4	3
3.5.3.9	allantoate deiminase	424	773	1326	1700	456	306	946	794	1257	1242	1670	506	1542	578	2169	1657	190	2443	172	439	90	214	167	2945	186	918	2007	391	156	120
3.5.4.1	cytosine deaminase	9883	13178	15653	14245	12180	4313	10977	7400	9157	6998	8904	19921	21720	18181	18901	17999	19766	20234	21052	13919	10694	21549	11703	14734	12704	7481	14215	5591	14943	19367
3.5.4.10	IMP cyclohydrolase	134434	113402	119136	122736	107271	134462	132001	102954	126364	116308	125448	103909	115892	97356	95576	120970	118294	106652	101309	102727	148554	77507	109569	150150	118587	102823	128756	121058	118413	75354
3.5.4.12	dCMP deaminase	56910	43891	53302	61558	46604	47289	54632	42056	51923	50581	51888	52808	58823	49486	48816	62148	58723	50782	56844	48244	58273	46299	47342	69108	53169	41504	56912	46641	52643	43722
3.5.4.13	dCTP deaminase	6020	12738	9533	4423	3323	4225	5105	4599	8163	5027	8803	7511	11838	4697	10679	10588	2639	18170	4791	2132	1067	3002	1457	7916	1367	3903	10653	1465	1284	1938
3.5.4.16	GTP cyclohydrolase I	38314	39763	36053	25591	35103	44824	45662	32543	40968	27271	37460	33409	38692	32439	33287	43583	39866	39179	36119	32116	47831	22845	32901	35385	41845	33220	44235	38957	37632	24485
3.5.4.19	phosphoribosyl-AMP cyclohydrolase	80474	71202	76301	93496	67377	88939	82635	61471	87126	86681	68426	51991	68813	59639	60273	76828	73397	69203	64315	60517	95869	46695	65611	109719	74361	64348	77359	79916	74368	48184
3.5.4.2	adenine deaminase	5864	6139	18638	45586	7061	6298	3799	6339	13944	40561	15662	10148	15775	7526	10309	22642	8512	15248	4046	8180	4711	5299	10197	44860	2413	9194	16009	8800	5373	2566
3.5.4.21	creatinine deaminase	9883	13178	15653	14245	12180	4313	10977	7400	9157	6998	8904	19921	21720	18181	18901	17999	19766	20234	21052	13919	10694	21549	11703	14734	12704	7481	14215	5591	14943	19367
3.5.4.25	GTP cyclohydrolase II	84541	73434	76955	70312	81998	94712	89963	67388	93564	50708	64655	84271	78270	81363	70717	84557	102520	71396	99273	85240	110061	84795	88888	83028	92514	68477	77164	80444	97370	81242
3.5.4.26	diaminohydroxyphosphoribosylaminopyrimidine deaminase	57488	43648	55131	51073	55810	53229	55191	42481	60229	31399	43056	67648	57914	58269	50145	62069	73754	49642	70872	62775	66360	65717	65212	61308	59073	42871	54560	49860	64628	60100
3.5.4.28	S-adenosylhomocysteine deaminase	51779	36233	52507	39358	44012	47044	46135	37634	52777	31821	49352	33638	44587	36133	39193	55157	49998	40981	42861	39753	55988	29558	43262	68200	45741	38928	51754	48300	45542	27776
3.5.4.3	guanine deaminase	2169	2906	7044	25047	1767	2846	1941	2377	9006	21271	7597	1898	5347	2533	5094	6793	3007	8003	1003	1076	554	1237	916	24720	838	3346	5283	4934	644	676
3.5.4.31	S-methyl-5'-thioadenosine deaminase	51779	36233	52507	39358	44012	47044	46135	37634	52777	31821	49352	33638	44587	36133	39193	55157	49998	40981	42861	39753	55988	29558	43262	68200	45741	38928	51754	48300	45542	27776
3.5.4.33	tRNA(adenine34) deaminase	4	2	1	2	2	2	3	3	1	1	2	5	0	3	1	0	0	2	2	1	2	2	3	4	2	2	4	2	2	1
3.5.4.4	adenosine deaminase	4633	5053	10436	34074	7798	3453	7791	7298	12069	22880	11270	16652	13663	15731	13850	14635	14912	12235	18979	10030	6983	20287	5291	24678	10450	5336	5729	3933	10925	18133
3.5.4.42	N-isopropylammelide isopropylaminohydrolase	1	0	0	1	1	14	21	0	2	0	0	1	0	0	0	2	0	1	0	1	0	0	7	2	3	1	3	8	0	0
3.5.4.43	hydroxydechloroatrazine ethylaminohydrolase	1560	1806	3065	3161	1267	856	1600	1900	3423	2528	4300	1389	3924	1364	4120	4936	1672	5118	641	928	199	546	1108	6197	565	2123	4505	2810	356	316
3.5.4.5	cytidine deaminase	53618	41765	45884	58548	40362	45572	50916	37487	48516	48675	43626	49489	54320	41684	45236	57563	50287	46852	50968	41981	52021	41888	42174	61758	47074	40332	52331	40611	46538	40596
3.5.4.9	methenyltetrahydrofolate cyclohydrolase	117258	95533	118152	165785	96706	101470	111087	88547	121391	140093	110331	112114	124208	105757	105645	132950	120719	117133	119947	99481	118629	97823	98566	171740	108571	87167	120054	95276	107114	90756
3.5.5.1	nitrilase	2	1	0	2	1	0	1	2	0	0	0	0	0	0	0	0	0	0	0	0	1	0	0	0	0	0	1	0	4	0
3.5.5.7	aliphatic nitrilase	169	42	51	14	431	42	105	6	40	8	6	90	166	45	8	65	800	234	192	103	5	24	476	638	4	1	187	1841	11	8
3.5.99.10	2-iminobutanoate/2-iminopropanoate deaminase	431	328	273	335	419	127	186	1542	152	128	1334	1987	3501	519	486	740	151	626	773	747	37	1381	376	789	78	1548	1437	295	493	223
3.5.99.2	aminopyrimidine aminohydrolase	1097	378	2060	1064	980	443	1773	990	1475	417	428	949	738	851	613	730	897	386	1063	4022	794	1565	3867	3317	357	557	4227	1176	628	1161
3.5.99.6	glucosamine-6-phosphate deaminase	81165	68599	73381	81444	71331	84833	87980	65955	77123	68780	71155	64875	76352	69675	65113	81048	85958	60554	78258	68492	101518	64708	69437	89902	84926	66807	75098	78847	84908	64512
3.5.99.7	1-aminocyclopropane-1-carboxylate deaminase	2	0	1	2	2	15	24	1	2	1	0	2	0	0	0	2	0	1	0	2	1	0	7	3	1	1	3	8	1	0
3.6.-.-	Acting on acid anhydrides	54710	45013	47727	59699	42243	48786	53054	41115	53875	50126	48611	52889	57470	45915	48697	60626	53429	54532	53726	42958	53298	44038	41968	63532	49225	40931	53888	43121	48267	41947
3.6.1.-	In phosphorus-containing anhydrides	66115	59244	66107	74817	56139	54550	64701	51601	63998	56878	65389	74254	78106	66762	67736	80643	77166	72722	79236	59916	65265	66934	55579	75799	64480	48064	67107	53074	64029	62186
3.6.1.1	inorganic diphosphatase	78357	52637	77136	91736	58776	55570	60896	50193	72024	75645	70335	67453	72751	64844	63593	88203	74513	71650	71664	62120	67221	55515	66955	107112	65261	49126	75733	59364	61827	49768
3.6.1.11	exopolyphosphatase	66875	63107	66338	51244	57068	54885	71449	56574	71019	42753	71319	68275	81957	72423	72154	82736	73641	87008	75357	56651	65159	57656	51832	64824	74188	46652	78487	49102	60912	52771
3.6.1.13	ADP-ribose diphosphatase	38050	37575	49166	48976	24065	12633	26708	23252	30638	38110	41012	43805	59127	32359	45356	56154	31744	60632	31631	29834	17254	31443	27536	64884	17732	22751	52630	17935	23208	24703
3.6.1.15	nucleoside-triphosphate phosphatase	915	388	1043	1094	396	387	397	972	1756	1052	1356	670	1453	885	1677	1085	368	2092	290	398	73	196	266	2050	327	1036	1758	803	129	146
3.6.1.22	NAD+ diphosphatase	47936	38912	43066	48425	34701	43361	43109	32299	39252	44386	40475	33263	42147	30318	32358	44160	38028	35873	30861	31262	49473	25813	34006	58767	36634	35165	43023	39607	39166	24618
3.6.1.23	dUTP diphosphatase	62855	57980	70215	88211	52161	52420	58216	46726	64463	73666	63811	60741	72243	56533	59727	74278	63175	70179	59852	50879	63179	51580	51165	97169	54884	46614	66212	48736	57357	46675
3.6.1.26	CDP-diacylglycerol diphosphatase	0	0	0	0	0	0	0	0	0	0	0	1	0	0	0	0	0	0	0	0	1	0	0	0	0	0	1	0	0	0
3.6.1.27	undecaprenyl-diphosphate phosphatase	58834	44844	61010	63345	51218	48514	55161	46215	54642	50894	57490	57061	60490	52260	50427	63079	62147	51332	59260	54669	62077	50214	54026	76269	52842	42719	61383	51580	55996	45712
3.6.1.3	-	2471	3901	3589	3009	1950	3397	2755	2986	7852	3004	3021	3095	3538	2812	5246	4419	1098	8428	2250	4439	283	817	3379	7441	667	2637	7597	1952	382	518
3.6.1.31	phosphoribosyl-ATP diphosphatase	79762	70643	72991	93410	63404	88271	83585	62000	88376	87212	68741	52265	69976	58101	61919	78840	69258	71553	63361	56258	92501	45081	58687	106941	74056	64647	77222	73604	71278	47285
3.6.1.40	guanosine-5'-triphosphate,3'-diphosphate phosphatase	66526	60522	65489	51029	56980	52257	71367	56203	67371	42373	70805	67791	81758	71168	70398	81487	73222	82310	73774	56483	65132	57394	51735	64325	74130	46588	78138	49033	60882	52720
3.6.1.41	bis(5'-nucleosyl)-tetraphosphatase (symmetrical)	212	70	159	134	74	308	215	87	47	176	98	122	28	289	47	13	149	28	97	57	300	91	187	112	117	155	74	175	353	144
3.6.1.45	UDP-sugar diphosphatase	1197	2889	1783	788	586	2794	366	1442	5520	1113	1352	1977	1114	1558	2552	2184	656	5903	1875	365	119	450	308	1757	295	1000	1507	373	132	203
3.6.1.54	UDP-2,3-diacylglucosamine diphosphatase	29072	28389	21822	19516	27856	41107	36133	25801	31032	20433	24513	22008	20460	23726	19749	21503	31005	18340	28739	23975	44665	19286	26144	22727	34370	26815	23596	33545	33837	21480
3.6.1.55	8-oxo-dGTP diphosphatase	51208	57628	69029	77074	33287	18550	38154	33376	46196	67403	63927	62568	88328	41241	64757	79882	38869	95083	39116	36319	18615	34790	32298	94910	20037	31909	77324	27977	25044	26570
3.6.1.58	8-oxo-dGDP phosphatase	3	2	1	2	2	2	1	3	1	1	2	9	0	1	1	0	0	2	1	1	1	2	3	4	2	3	3	2	1	0
3.6.1.63	alpha-D-ribose 1-methylphosphonate 5-triphosphate diphosphatase	101	258	354	168	139	1323	70	59	454	98	256	19	151	87	106	241	1399	199	38	24	23	47	50	119	32	206	184	1199	50	40
3.6.1.65	(d)CTP diphosphatase	0	0	0	0	0	0	0	0	0	0	0	1	0	0	0	0	0	0	0	0	0	0	0	0	0	0	1	0	0	0
3.6.1.66	XTP/dITP diphosphatase	30266	26809	23910	20835	31217	38792	37949	26950	30232	21674	27056	23270	23566	25671	20822	23626	33854	16666	31399	26173	46217	20398	27859	24071	38595	27166	26966	34390	35088	22655
3.6.1.67	dihydroneopterin triphosphate diphosphatase	4	2	1	2	2	2	3	3	1	1	2	5	0	3	1	0	0	2	2	1	2	2	3	5	2	2	4	2	2	2
3.6.1.7	acylphosphatase	12992	17511	21965	17111	15282	9155	15804	13611	17507	9365	18548	28923	31397	22822	25602	31395	24077	32522	25026	20441	11209	24845	16564	25314	13194	11443	25996	12304	16403	20263
3.6.3.-	Catalysing transmembrane movement of substances	169143	173467	158741	166627	153830	184224	191791	141332	179393	152287	157726	157835	181994	147336	154179	169984	178957	176207	175479	136000	199787	133060	134155	185368	170891	139411	176512	166530	166346	132818
3.6.4.-	Acting on acid anhydrides to facilitate cellular and subcellular movement	134789	106710	131864	155147	102499	105032	117065	93185	128201	127698	119869	122906	139206	107133	117139	151565	126731	136225	122530	100437	119194	103143	99510	177037	107016	91825	134266	103292	107728	93913
3.6.4.12	DNA helicase	453604	379082	446513	504891	373944	397664	442596	351520	453845	415232	442085	443714	476548	402315	407134	510655	471096	446716	462694	380627	462257	370744	374332	585397	426957	339978	468845	380702	413131	343665
3.6.4.13	RNA helicase	44360	38947	47240	63000	48071	49391	51890	42846	57079	51302	50858	53725	50833	52781	47508	58908	61821	48159	63878	43483	57251	47671	43109	65482	57347	40714	47294	51011	51086	45417
3.6.5.-	Acting on GTP to facilitate cellular and subcellular movement	58251	46826	56356	62674	47931	50056	54912	43460	56721	51211	52651	55619	59436	51550	51288	64316	60151	55938	59772	49706	59060	48624	50342	71432	53976	42237	58661	47221	53463	45080
3.6.5.4	signal-recognition-particle GTPase	58091	46783	55944	62644	47677	50051	54944	43466	56719	51211	52648	55492	59358	51508	51289	64168	60142	55912	59772	49014	59020	48490	48329	71118	53974	42090	57923	47041	53233	45067
3.7.1.12	cobalt-precorrin 5A hydrolase	8242	13231	16971	29219	6090	4669	8005	7662	14430	26568	17676	12217	24450	7780	15725	24308	6100	25701	4404	3663	1874	4336	2713	31844	3967	9715	19703	4805	3140	2364
3.7.1.14	2-hydroxy-6-oxonona-2,4-dienedioate hydrolase	1	0	1	0	0	3	7	0	0	0	1	2	0	2	0	0	0	0	0	2	0	0	1	6	11	0	0	1	0	0
3.7.1.2	fumarylacetoacetase	2	1	0	2	1	1	5	1	6	0	0	0	0	1	1	0	0	0	0	0	2	0	0	5	4	0	0	1	1	0
3.7.1.22	3D-(3,5/4)-trihydroxycyclohexane-1,2-dione acylhydrolase (ring-opening)	4694	9548	6602	3093	2281	2629	4744	2992	3476	4284	6780	4867	11360	2844	8023	7512	2677	13087	2072	1337	474	916	590	5905	993	3405	9444	2240	880	713
3.7.1.3	kynureninase	2	1	0	2	2	16	32	3	8	0	1	7	0	2	1	2	3	3	5	3	4	14	9	9	8	1	8	8	1	2
3.7.1.8	2,6-dioxo-6-phenylhexa-3-enoate hydrolase	0	0	0	0	0	0	2	0	0	0	0	0	0	0	0	0	0	0	0	0	0	0	0	0	0	0	0	0	0	0
3.8.1.2	(S)-2-haloacid dehalogenase	6543	11237	10896	7090	3758	2231	7013	7626	6852	6973	15056	8243	15387	6530	12600	12106	2701	18352	3927	3703	1434	3987	1875	12215	2258	5540	14317	3128	2067	2402
3.8.1.3	haloacetate dehalogenase	2	0	0	1	2	14	21	1	2	0	1	2	0	0	0	2	1	2	1	2	0	0	8	3	1	1	8	9	0	0
3.8.1.5	haloalkane dehalogenase	2	0	0	1	0	1	3	0	0	0	2	0	0	1	0	1	2	1	1	0	1	0	0	4	2	0	0	0	0	2
3.8.1.8	atrazine chlorohydrolase	208	68	157	130	71	306	212	84	46	175	95	116	28	285	46	12	149	26	96	56	296	89	185	107	114	153	72	173	351	142
3.9.1.3	phosphohistidine phosphatase	6	3	1	2	2	2	7	5	5	1	4	8	0	4	1	0	1	3	2	3	1	2	4	7	12	2	7	3	4	3
4.1.1.-	Carboxy-lyases	0	0	0	0	0	0	0	0	0	0	0	5	0	0	0	0	0	0	1	0	1	1	1	1	1	1	0	0	1	2
4.1.1.105	L-tryptophan decarboxylase	1	0	0	0	0	0	0	0	5	0	0	0	0	0	0	0	0	0	0	0	0	0	0	0	0	0	0	0	0	0
4.1.1.107	3,4-dihydroxyphenylacetaldehyde synthase	2	0	0	0	0	2	2	2	0	0	0	1	0	0	0	0	1	2	1	1	0	0	1	2	3	0	3	0	4	1
4.1.1.11	aspartate 1-decarboxylase	29955	29118	24566	20503	30458	41231	38047	28184	34341	21544	26421	24605	26964	24266	21373	23310	31940	21449	29700	28368	44507	20760	29309	26505	34610	28925	31830	35403	34106	21734
4.1.1.112	oxaloacetate decarboxylase	42	73	357	190	2	38	218	106	453	181	672	90	167	106	525	183	8	1157	18	52	17	23	30	751	22	54	556	131	21	9
4.1.1.12	aspartate 4-decarboxylase	283	82	488	107	430	129	56	23	109	74	73	220	132	333	63	259	99	97	92	818	57	149	2114	402	31	213	866	424	258	26
4.1.1.15	glutamate decarboxylase	28712	25705	23219	20386	28707	38638	36645	26098	28952	19891	23953	18632	21316	24484	19444	22954	32650	13878	29785	24521	45750	20071	25684	23059	37355	26574	24094	33200	34692	22496
4.1.1.17	ornithine decarboxylase	14978	2869	6229	10005	7045	2965	6458	5911	5424	2242	4745	15456	9814	13159	10561	10218	15327	6787	19073	9222	6825	19385	5491	1510	9792	2893	1450	2156	10709	17827
4.1.1.18	lysine decarboxylase	14061	999	5478	1936	1171	1538	2115	2007	3703	1847	4016	5106	5307	2087	4667	13010	2143	7779	1812	2003	728	941	3804	6907	1105	2874	6074	1690	1117	644
4.1.1.19	arginine decarboxylase	31471	29833	28123	21425	32577	42167	36860	27376	34891	21638	26900	23725	25364	26065	22245	25738	34783	22491	30439	29250	48130	21368	32716	29881	35461	28498	29620	37313	37195	22628
4.1.1.2	oxalate decarboxylase	3	0	0	1	0	1	2	1	5	0	0	0	0	0	0	0	0	0	0	0	0	0	0	1	0	0	0	1	0	1
4.1.1.20	diaminopimelate decarboxylase	57349	52973	54156	56081	41357	48545	54154	44492	55589	54049	57564	45869	65249	40787	50053	63761	43225	63582	42776	37691	49912	30949	37753	71399	44809	43433	64831	44298	41481	28208
4.1.1.22	histidine decarboxylase	490	273	146	267	587	112	737	208	139	66	63	720	346	1373	267	630	2038	324	344	205	656	665	1091	868	1655	292	225	1891	1031	585
4.1.1.23	orotidine-5'-phosphate decarboxylase	54451	44214	52302	53581	41272	48035	49620	40450	52079	48978	51818	41994	50170	40062	41526	54707	46347	49467	42303	40341	53372	31538	42004	69054	44468	39142	55444	45476	43551	28869
4.1.1.28	aromatic-L-amino-acid decarboxylase	1	0	0	0	0	0	0	0	5	0	0	0	0	0	0	0	0	0	0	0	0	0	0	0	0	0	0	0	0	0
4.1.1.31	phosphoenolpyruvate carboxylase	989	2821	2484	1032	1142	2626	268	734	4034	391	554	798	498	1781	1960	1439	1786	4990	2691	485	529	1780	985	1719	292	113	692	1991	326	1071
4.1.1.32	phosphoenolpyruvate carboxykinase (GTP)	722	376	1126	801	620	313	1451	693	1335	889	1041	1453	2420	851	2021	2944	1212	3266	587	514	183	272	686	5129	341	1021	3361	2225	290	147
4.1.1.33	diphosphomevalonate decarboxylase	3911	2904	4774	9910	7087	1908	8030	6110	5660	2027	4602	15700	9356	13896	9715	9446	15395	5676	18306	12552	6816	19588	8103	3699	11015	3043	4752	2447	10923	17932
4.1.1.36	phosphopantothenoylcysteine decarboxylase	88088	71684	86274	113178	84975	93787	94499	76003	99050	89980	83440	91899	86662	90497	76229	92096	108513	72540	103582	88739	113378	89259	86013	115380	99049	73166	84078	85799	100768	84506
4.1.1.37	uroporphyrinogen decarboxylase	73507	94932	88639	87372	46876	72229	71034	50361	85828	74184	88293	56204	104890	47358	81883	92826	64597	121421	44947	38382	50587	31795	34474	126643	45213	57034	96103	62186	42619	28860
4.1.1.39	ribulose-bisphosphate carboxylase	31	21	14	8	27	0	24	49	4	11	19	15	6	19	4	24	133	13	11	21	5	1	8	8	6	0	13	0	8	3
4.1.1.4	acetoacetate decarboxylase	3084	2588	4248	9431	6726	1722	5246	3115	4673	1774	344	13017	8633	11266	8981	8650	13869	4998	17545	7961	5919	17994	4335	1102	9189	2467	1119	1051	9451	16990
4.1.1.44	4-carboxymuconolactone decarboxylase	51886	46015	50706	43358	42247	48147	49501	38110	52621	29666	42413	44843	48190	45665	46081	55492	51777	50737	51343	39110	56665	46018	37995	54550	46916	36494	43184	40529	49975	43525
4.1.1.45	aminocarboxymuconate-semialdehyde decarboxylase	12	9	23	23	38	2	9	28	13	34	11	7	7	2	19	27	4	12	9	6	5	16	4	12	4	4	18	3	2	4
4.1.1.46	o-pyrocatechuate decarboxylase	90	248	331	146	103	1334	82	32	448	63	245	11	144	86	86	216	1395	187	30	18	17	44	50	106	28	203	167	1203	48	38
4.1.1.47	tartronate-semialdehyde synthase	4693	9536	6589	3073	2263	2629	4743	2994	3476	4262	6772	4862	11338	2845	8012	7500	2671	13061	2070	1328	475	915	590	5549	991	3397	9414	2226	876	710
4.1.1.48	indole-3-glycerol-phosphate synthase	35359	36937	35232	42805	33140	41923	43623	32361	37390	43947	35187	29303	43607	27468	30891	43419	33439	35473	27725	29336	45170	21981	29553	44540	34850	34588	44264	38655	35103	22803
4.1.1.49	phosphoenolpyruvate carboxykinase (ATP)	35822	38210	36809	47060	32524	42593	44766	34482	40300	45297	44169	34250	42930	29154	32008	42531	34206	37221	31360	31333	45650	23250	30256	53789	36225	35062	44041	37417	35823	23139
4.1.1.5	acetolactate decarboxylase	1026	386	675	611	427	499	3043	3089	1026	431	4347	2812	748	2911	759	759	1641	681	868	4734	1196	1697	4009	2749	1949	741	3773	1591	1824	1089
4.1.1.50	adenosylmethionine decarboxylase	12911	594	3407	1207	987	996	543	1439	2878	729	1910	2225	2889	997	3138	4670	2071	3691	1728	1852	366	1001	3366	2174	1012	1386	3341	1193	741	637
4.1.1.55	4,5-dihydroxyphthalate decarboxylase	1	0	0	0	0	0	0	0	0	0	0	0	0	0	0	0	0	0	0	0	1	0	0	0	0	0	0	0	0	0
4.1.1.64	2,2-dialkylglycine decarboxylase (pyruvate)	0	0	0	0	0	0	0	0	0	0	0	0	0	0	0	0	1	1	1	0	0	0	1	0	1	0	1	0	0	0
4.1.1.65	phosphatidylserine decarboxylase	31803	33343	31366	43160	30761	46353	37554	28121	43604	41004	32454	26901	26880	27256	25306	35623	34589	31460	31669	25297	45293	20869	27127	44311	35340	29906	29759	36973	34510	22300
4.1.1.68	5-oxopent-3-ene-1,2,5-tricarboxylate decarboxylase	6	6	2	3	6	4	8	6	1	2	5	8	1	5	2	1	1	3	6	3	5	17	6	9	6	4	6	5	3	5
4.1.1.7	benzoylformate decarboxylase	2	0	0	1	2	15	28	1	2	3	0	3	0	0	0	2	0	1	0	2	1	0	7	2	0	1	4	8	0	0
4.1.1.71	2-oxoglutarate decarboxylase	2	0	1	0	1	4	15	4	3	1	2	7	0	0	1	1	1	1	4	5	0	0	9	7	0	1	4	2	0	0
4.1.1.73	tartrate decarboxylase	790	1339	2099	2104	530	559	1133	1025	1631	1405	3053	700	1957	628	2512	3389	368	2648	250	594	127	320	240	3419	280	1050	2462	544	236	173
4.1.1.74	indolepyruvate decarboxylase	393	40	223	26	157	52	1418	385	616	89	92	391	3	39	27	12	11	22	27	3433	3	15	2859	2286	6	218	3551	837	3	5
4.1.1.77	2-oxo-3-hexenedioate decarboxylase	0	0	0	0	1	0	6	0	0	0	1	0	0	2	0	0	1	1	1	0	1	0	2	3	12	0	2	0	0	0
4.1.1.8	oxalyl-CoA decarboxylase	754	420	1529	1045	811	95	690	543	460	63	75	845	291	1812	446	650	1714	139	1004	383	1140	2100	1033	836	1868	347	245	124	1291	1565
4.1.1.81	threonine-phosphate decarboxylase	10199	15080	23155	51766	8302	7938	8920	10791	22135	46566	23015	17062	31302	10027	18410	29188	8564	31088	6047	5053	2324	6557	3938	53034	4558	13501	24279	8417	4035	2993
4.1.1.82	phosphonopyruvate decarboxylase	218	128	786	316	119	220	204	285	748	161	434	286	1103	249	720	1824	118	1290	44	113	20	86	67	860	99	452	941	105	36	48
4.1.1.85	3-dehydro-L-gulonate-6-phosphate decarboxylase	0	0	0	0	0	0	0	0	0	0	0	2	0	1	0	0	0	0	0	0	0	0	1	0	0	0	1	0	0	0
4.1.1.86	diaminobutyrate decarboxylase	2	0	2	2	0	5	10	1	1	0	2	6	0	2	1	1	1	2	1	2	2	0	2	7	4	1	6	2	1	1
4.1.1.87	malonyl-S-ACP decarboxylase	2	0	0	0	0	0	0	0	0	0	0	2	0	0	0	0	0	0	0	0	0	0	0	0	2	0	2	0	0	0
4.1.1.9	malonyl-CoA decarboxylase	1	0	0	0	0	1	0	0	0	0	0	1	0	0	0	0	1	1	1	1	1	0	2	0	1	0	2	0	0	0
4.1.1.96	carboxynorspermidine decarboxylase	43903	30672	32521	43349	31662	44279	38655	28727	42648	41226	31379	27647	29690	26244	26051	37285	35890	30565	31367	25997	45206	20758	28218	47265	35765	30588	32541	39100	34435	22369
4.1.1.98	4-hydroxy-3-polyprenylbenzoate decarboxylase	31779	37639	29378	23109	29717	41972	40334	28062	35082	24198	30164	21580	33560	24943	28532	31139	31555	33147	29170	23803	44529	20227	24424	29009	34354	29306	33791	33118	34078	22152
4.1.2.-	Aldehyde-lyases	1944	1246	6344	17897	3186	2637	303	1087	2139	17770	2079	1410	2585	3142	758	2519	4662	1400	1400	4720	3674	1940	6312	14378	823	1793	3892	4450	3491	1204
4.1.2.13	fructose-bisphosphate aldolase	91938	84935	100706	110506	61485	68006	78587	61031	92014	93319	98066	85507	112297	69236	94758	128050	80052	123325	72792	62236	62516	56261	59202	144893	61939	64239	112991	68279	59164	50022
4.1.2.14	2-dehydro-3-deoxy-phosphogluconate aldolase	79872	65106	84941	85506	51834	54859	58330	48994	64853	77761	74734	53615	79880	48250	60988	87299	55851	80458	41022	55816	61570	35841	65009	121277	42031	52408	87770	61840	53225	29968
4.1.2.17	L-fuculose-phosphate aldolase	21592	18735	25047	53346	6415	11834	9980	9632	26290	47622	26648	15819	29568	10609	22930	34816	9912	39611	8039	4851	2465	5910	3491	58073	4349	12617	25407	8872	3609	3056
4.1.2.19	rhamnulose-1-phosphate aldolase	5503	9869	6814	3262	3180	3702	4974	3589	4174	5186	7092	5503	11413	3170	8164	7715	2801	13313	2437	1643	555	1019	1147	5639	1193	3579	9610	2918	942	762
4.1.2.20	2-dehydro-3-deoxyglucarate aldolase	340	292	520	601	1064	199	347	268	678	670	467	338	989	536	855	602	957	1310	298	284	84	174	607	1801	181	419	1194	2076	89	176
4.1.2.21	2-dehydro-3-deoxy-6-phosphogalactonate aldolase	1	1	0	2	1	1	11	2	0	4	0	4	0	1	1	0	2	1	2	1	2	1	2	0	2	0	4	0	1	0
4.1.2.22	fructose-6-phosphate phosphoketolase	4377	3187	5451	10552	7672	2080	6974	6530	6553	2541	5397	15663	10432	14111	10489	10302	16388	6971	18581	9426	6881	19738	5829	2970	11235	3474	2443	3702	11015	18029
4.1.2.25	dihydroneopterin aldolase	37498	40588	37765	30418	32896	44738	45160	32796	42999	27374	39400	34591	39682	30012	32215	43207	37288	39450	33487	30925	46834	24675	31883	47774	38116	34881	44126	39049	37114	24357
4.1.2.27	sphinganine-1-phosphate aldolase	1	0	1	0	0	3	6	0	0	0	0	2	0	0	0	0	0	0	0	2	0	0	1	5	3	0	0	1	0	0
4.1.2.34	4-(2-carboxyphenyl)-2-oxobut-3-enoate aldolase	2	0	0	0	0	3	4	0	0	0	1	1	0	0	0	0	0	1	0	0	0	0	0	2	2	0	2	0	0	0
4.1.2.4	deoxyribose-phosphate aldolase	55155	44156	55797	59210	39873	49293	49100	38679	52890	50452	56518	40601	47896	37953	41895	59174	48002	49166	36209	43104	54481	29109	47724	87879	41730	40768	57726	50947	45288	26896
4.1.2.40	tagatose-bisphosphate aldolase	1647	1744	5394	22913	943	3687	2238	1453	7610	19633	4595	1841	3840	2275	2990	4643	3289	5632	883	4079	419	935	3252	23383	574	2661	6487	4851	438	573
4.1.2.43	3-hexulose-6-phosphate synthase	2019	1206	5667	1313	3292	2326	1845	1276	2347	594	2307	1632	1211	2738	1054	1471	4447	1680	1111	8087	3558	2024	9214	9130	734	1412	7343	5673	3594	1035
4.1.2.45	trans-o-hydroxybenzylidenepyruvate hydratase-aldolase	0	0	0	0	0	0	2	0	0	0	0	0	0	0	0	0	0	0	0	0	0	0	0	0	0	0	0	0	0	0
4.1.2.48	low-specificity L-threonine aldolase	49403	39339	45403	34036	38168	43509	45058	34576	42597	29069	40458	30252	42656	32558	34661	39676	40800	35708	33850	36446	51043	27259	40338	54390	39994	35476	48069	43898	40853	25951
4.1.2.50	6-carboxytetrahydropterin synthase	30538	26736	24800	21228	30792	38157	39291	27505	31498	21304	27494	23701	24130	25807	21310	24422	34287	17303	31636	29565	46196	20680	30410	27172	38504	27752	31200	35556	35141	22816
4.1.2.52	4-hydroxy-2-oxoheptanedioate aldolase	938	1120	1972	2373	1963	574	1411	1146	2183	1957	2112	933	2878	1165	3070	2418	1969	4084	671	749	179	437	1202	5437	381	1395	3395	4305	256	308
4.1.2.57	sulfofructosephosphate aldolase	0	0	0	0	0	0	0	0	0	0	0	1	0	0	0	0	0	0	0	0	0	0	0	0	0	0	1	0	0	0
4.1.2.9	phosphoketolase	4377	3187	5451	10552	7672	2080	6974	6530	6553	2541	5397	15663	10432	14111	10489	10302	16388	6971	18581	9426	6881	19738	5829	2970	11235	3474	2443	3702	11015	18029
4.1.3.1	isocitrate lyase	10	5	4	7	5	27	54	8	10	4	7	17	0	5	2	3	4	5	7	9	7	16	21	18	9	4	21	16	5	5
4.1.3.17	4-hydroxy-4-methyl-2-oxoglutarate aldolase	2	0	0	0	0	3	11	0	0	3	1	2	0	0	0	0	1	2	1	0	1	0	1	2	3	0	3	0	0	0
4.1.3.24	malyl-CoA lyase	1	0	0	0	0	0	0	0	0	0	1	0	1	0	0	0	0	0	0	1	0	0	0	0	6	0	0	0	0	0
4.1.3.25	(S)-citramalyl-CoA lyase	1	0	0	0	0	0	0	0	0	0	1	0	1	0	0	0	0	0	0	1	0	0	0	0	6	0	0	0	0	0
4.1.3.27	anthranilate synthase	77901	92059	81131	90041	70271	93374	92831	69488	89163	93543	81415	68986	99358	62744	75676	98300	72286	98983	64501	61803	91780	47372	61728	97087	72000	73178	100373	80130	71831	47601
4.1.3.3	N-acetylneuraminate lyase	12965	21709	22347	31161	7098	6030	12956	9093	16500	29886	22397	15051	29498	9038	22233	29504	6834	36051	5757	7746	1739	3234	5631	38847	3484	11079	29573	8784	2634	2232
4.1.3.30	methylisocitrate lyase	343	2585	839	212	49	2566	82	367	3622	373	513	476	199	1243	1754	1248	419	4699	1584	90	31	277	46	454	62	57	289	58	33	54
4.1.3.34	citryl-CoA lyase	9856	10284	16042	25248	17917	6003	14616	10248	16686	8858	12529	34116	25929	25756	26052	28864	31084	18895	37334	19502	13126	37881	12983	11942	20803	9616	13040	4271	20645	35139
4.1.3.36	1,4-dihydroxy-2-naphthoyl-CoA synthase	3651	1545	3313	1942	4110	1853	4330	3045	3806	2521	3640	4846	1917	5511	2734	3697	5549	2098	5217	6238	2859	2246	6728	5486	6212	1596	6430	4392	3039	2082
4.1.3.38	aminodeoxychorismate lyase	28424	28159	21797	19217	27865	40634	37115	25735	31521	20285	24098	21705	21800	22985	19364	20993	29600	18798	25957	26844	44238	19024	28050	23385	33612	26482	27279	32159	33191	21053
4.1.3.39	4-hydroxy-2-oxovalerate aldolase	5658	11097	9999	5624	3828	2121	6923	5753	5786	5990	10558	8635	18525	4201	11882	13702	2498	16743	3405	2634	774	2698	1140	12269	1610	6394	15998	2274	1798	1092
4.1.3.4	hydroxymethylglutaryl-CoA lyase	734	281	873	662	323	200	305	804	1502	601	901	302	922	217	818	871	245	1107	131	210	67	134	126	928	236	650	1061	260	92	96
4.1.3.40	chorismate lyase	4	3	1	3	3	2	3	3	1	1	2	5	0	3	1	0	1	2	2	1	2	2	3	5	3	2	4	3	3	2
4.1.3.42	(4S)-4-hydroxy-2-oxoglutarate aldolase	79872	65106	84941	85506	51834	54859	58330	48994	64853	77761	74734	53615	79880	48250	60988	87299	55851	80458	41022	55816	61570	35841	65009	121277	42031	52408	87770	61840	53225	29968
4.1.99.1	tryptophanase	27443	25482	21875	20064	26753	37091	35334	25023	28044	19699	22682	17359	20857	21596	18124	21681	28400	14132	25671	23195	44028	19013	25932	23394	33286	26799	24190	31433	33401	21327
4.1.99.12	3,4-dihydroxy-2-butanone-4-phosphate synthase	84228	71005	76436	70318	82537	92181	90039	67126	90334	50548	64177	83856	78385	80152	69141	83651	102138	66800	97755	85246	110105	84611	88925	82619	92584	68478	77226	80409	97385	81305
4.1.99.14	spore photoproduct lyase	6188	11507	9983	6013	4289	3400	6403	5730	6941	6649	11663	7768	19147	4205	11641	12319	3353	18838	3357	3477	689	2828	3199	10476	1449	6526	15887	3227	1880	1152
4.1.99.17	phosphomethylpyrimidine synthase	38136	41380	44832	49817	37557	43910	45297	34349	46191	46126	41936	31609	44938	33616	35439	46820	38633	43046	34370	35461	50585	25787	36753	62329	39269	36044	48638	41332	40162	25073
4.1.99.19	2-iminoacetate synthase	46540	31330	42054	48894	38030	44242	41581	33776	44521	43662	38245	31476	41169	31906	30165	44980	41640	31300	35922	32785	50883	26947	35004	60107	40437	36309	42126	43439	40859	25568
4.1.99.22	GTP 3',8-cyclase	6386	7793	17438	28004	9267	7331	5802	6847	16556	23472	13801	8324	13731	9914	11180	14024	11187	16182	9050	12288	6263	6378	12835	36367	5705	6658	17766	10839	6550	3480
4.1.99.3	deoxyribodipyrimidine photo-lyase	718	255	787	220	1421	319	1839	732	1524	626	317	1016	1919	185	846	869	1199	2060	367	3666	39	313	3509	3468	60	365	5021	2768	92	143
4.1.99.5	aldehyde oxygenase (deformylating)	0	0	0	0	0	0	2	1	0	0	0	0	0	1	0	1	2	1	0	0	0	0	0	2	0	0	0	0	4	1
4.2.1.-	Hydro-lyases	9163	13008	15855	29429	6255	4816	9449	7486	14486	26535	16199	11151	18401	11489	15672	17701	9390	21549	7714	4818	4405	4745	4443	31542	9428	7846	16267	5321	5404	3909
4.2.1.1	carbonic anhydrase	2266	6764	5599	3489	3274	7591	1852	2308	10379	2875	2743	2441	4557	4269	6551	5675	4335	13222	4812	1346	1054	2739	1615	5601	868	1713	4460	4024	1011	1657
4.2.1.10	3-dehydroquinate dehydratase	57218	46569	55520	62268	47522	50099	53721	40662	56234	51256	48499	52833	58994	49151	50378	62921	58681	54940	58612	47752	58400	46665	47382	70576	52262	41812	57848	46473	52036	44163
4.2.1.104	cyanase	2	0	1	1	0	3	6	2	0	1	1	3	0	1	0	0	1	0	1	2	1	0	1	5	2	0	0	1	3	1
4.2.1.108	ectoine synthase	1	0	2	1	2	17	29	0	2	0	1	4	0	1	0	2	1	1	0	3	1	0	8	8	1	1	4	8	0	1
4.2.1.109	methylthioribulose 1-phosphate dehydratase	0	0	0	1	0	0	5	2	0	0	0	2	0	1	0	0	1	0	3	1	3	13	0	0	3	0	2	0	3	2
4.2.1.11	phosphopyruvate hydratase	63172	57266	66560	87642	50844	53554	59081	46932	65472	74118	62441	60407	72163	55646	60072	73503	62892	71390	62117	50510	59754	50079	49011	92646	55231	46496	66983	50197	54206	46203
4.2.1.113	o-succinylbenzoate synthase	1236	398	427	159	1393	910	1749	962	1248	944	388	1070	223	136	138	220	891	485	510	3826	75	116	3897	3006	189	303	3901	2824	46	55
4.2.1.118	3-dehydroshikimate dehydratase	0	0	0	0	0	0	0	0	0	0	0	1	0	1	0	0	1	0	0	0	1	0	0	1	1	0	0	0	0	0
4.2.1.12	phosphogluconate dehydratase	4	4	1	3	3	3	14	5	1	4	2	8	1	3	1	0	2	2	3	1	4	2	4	5	4	2	5	2	4	2
4.2.1.120	4-hydroxybutanoyl-CoA dehydratase	12744	1098	3523	1675	1432	1071	699	3532	3860	1593	3440	4621	7572	1079	3591	4959	2016	4283	2203	1334	234	1908	1820	3136	658	3060	3795	997	745	658
4.2.1.126	N-acetylmuramic acid 6-phosphate etherase	4995	4252	7610	12140	8110	2766	8955	7196	8042	4012	8256	16269	11619	13931	12727	13329	15039	9223	20949	14094	6455	19573	10009	8358	10294	4480	8759	3565	10663	17803
4.2.1.129	squalene---hopanol cyclase	339	84	101	26	861	84	207	9	90	16	10	180	331	89	18	131	1600	469	384	204	8	48	952	1279	4	0	374	3681	16	16
4.2.1.130	D-lactate dehydratase	1	0	1	1	1	14	21	0	2	0	1	2	0	1	0	2	1	1	0	2	1	0	7	3	1	1	3	8	0	0
4.2.1.131	carotenoid 1,2-hydratase	0	0	0	0	0	0	9	0	0	3	0	2	1	0	0	0	0	0	1	0	1	0	0	0	0	0	0	0	0	0
4.2.1.147	5,6,7,8-tetrahydromethanopterin hydro-lyase	0	0	0	0	0	0	0	0	0	0	0	0	0	0	0	0	0	0	0	0	0	0	0	0	0	0	0	0	1	0
4.2.1.148	2-methylfumaryl-CoA hydratase	0	0	0	0	0	0	2	0	0	0	0	0	1	0	0	0	0	0	1	0	1	0	0	0	0	0	0	0	0	0
4.2.1.149	crotonobetainyl-CoA hydratase	2	0	0	0	0	1	1	1	0	0	0	1	0	0	0	0	0	0	0	0	0	0	0	0	0	0	1	0	1	0
4.2.1.153	3-methylfumaryl-CoA hydratase	1	0	0	0	0	0	2	0	0	0	0	0	0	0	0	0	0	0	0	0	1	0	0	0	0	0	0	0	0	0
4.2.1.161	bisanhydrobacterioruberin hydratase	0	0	0	0	0	0	2	0	1	0	0	0	0	1	2	1	2	1	0	0	0	0	0	6	0	0	0	0	0	1
4.2.1.165	chlorophyllide a 31-hydratase	0	0	0	0	0	0	9	0	0	3	0	2	1	0	0	0	0	0	1	0	1	0	0	0	0	0	0	0	0	0
4.2.1.17	enoyl-CoA hydratase	25861	16452	28523	15021	18010	6593	13784	15646	19760	14717	23781	19696	39362	16242	26394	28923	17219	35467	16082	15727	8660	10524	18569	32526	12074	14296	36660	13822	10171	5950
4.2.1.171	cis-L-3-hydroxyproline dehydratase	700	1271	2463	2313	1173	1671	1277	1130	2742	1589	2170	790	3089	928	3050	3956	1731	3876	289	554	186	415	263	3878	429	1584	3336	1637	269	317
4.2.1.18	methylglutaconyl-CoA hydratase	0	0	1	3	0	1	12	1	1	4	0	3	0	2	1	0	3	1	2	1	3	1	3	2	3	0	4	2	2	2
4.2.1.19	imidazoleglycerol-phosphate dehydratase	52769	43159	50857	52631	40714	47773	46381	37373	51559	49135	44955	36723	49924	36722	40514	54145	43011	49137	39959	35134	51737	28575	38930	67623	41582	38762	52105	44288	41736	27024
4.2.1.2	fumarate hydratase	68440	64016	77053	93597	56687	58145	64075	50823	78493	80189	72019	68300	87558	61049	71887	95309	68337	90184	68202	55325	61579	51814	55716	106912	59769	53254	84054	53084	56862	46999
4.2.1.20	tryptophan synthase	130241	115634	110302	113074	101558	129906	130948	97679	119592	116076	104367	86863	127060	86887	98793	127155	104145	116462	94396	87037	138109	69526	90297	126875	109738	101312	130290	111548	107183	71635
4.2.1.22	cystathionine beta-synthase	434	190	1435	796	656	28	84	342	362	8	21	225	110	486	188	86	479	52	856	283	493	1472	421	612	227	57	217	76	271	992
4.2.1.24	porphobilinogen synthase	9403	14075	13928	6975	7844	5496	9821	7471	13777	8248	12887	10059	17993	10266	15853	15207	8886	24387	9176	8222	3466	3931	7180	14464	7689	6360	21278	6314	4238	3222
4.2.1.28	propanediol dehydratase	1749	1253	2717	34564	772	2440	2128	1357	2497	35125	1795	2706	3830	6218	1550	4352	5414	2202	1198	754	2247	2181	2021	17871	5231	2432	1798	1772	3266	2193
4.2.1.3	aconitate hydratase	52206	44313	51389	53099	39693	47172	47218	36426	50512	48201	49678	36807	50823	36805	40625	55413	43907	49682	37534	37973	51683	28347	39643	66231	41591	38281	55022	44657	41425	26616
4.2.1.30	glycerol dehydratase	525	652	1711	17119	299	3092	203	419	1769	17570	1178	420	1858	1245	517	1648	2943	1245	416	248	171	195	154	8748	178	1081	1086	2603	169	288
4.2.1.32	L(+)-tartrate dehydratase	1535	1026	1545	1494	1061	860	1036	3661	1563	1124	3353	4352	7756	1780	1582	2231	791	2262	1831	1402	721	3068	1129	2562	594	3973	3830	1676	1749	778
4.2.1.33	3-isopropylmalate dehydratase	206412	191266	203584	221493	153572	186715	202682	156221	214836	208339	201683	154150	228002	146519	186934	249575	159855	236068	154033	136782	194513	108866	134084	278538	166908	163050	236280	167970	154946	105839
4.2.1.35	(R)-2-methylmalate dehydratase	206412	191266	203584	221493	153572	186715	202682	156221	214836	208339	201683	154150	228002	146519	186934	249575	159855	236068	154033	136782	194513	108866	134084	278538	166908	163050	236280	167970	154946	105839
4.2.1.40	glucarate dehydratase	534	1321	1897	2085	423	442	1074	859	1571	1396	2900	624	1915	601	2392	3318	266	2612	196	375	119	302	115	3383	266	1026	2344	749	215	138
4.2.1.41	5-dehydro-4-deoxyglucarate dehydratase	4	1	0	1	1	4	5	0	1	0	1	1	0	0	1	0	1	2	1	2	1	0	3	3	3	0	4	1	0	0
4.2.1.42	galactarate dehydratase	3	1	0	2	1	0	1	1	0	0	0	1	0	0	1	0	1	1	1	1	1	0	1	0	1	0	3	0	0	0
4.2.1.44	myo-inosose-2 dehydratase	4864	9590	6721	3106	2712	2671	4857	2998	3524	4291	6787	4987	11525	2889	8034	7577	3477	13374	2267	1442	479	953	1067	6544	999	3405	9635	4081	889	723
4.2.1.45	CDP-glucose 4,6-dehydratase	1179	1982	2853	2999	1669	2135	2496	1270	2999	2464	3797	1846	3617	1574	3984	4847	2831	4732	895	904	380	628	837	7801	683	1902	5253	3997	599	394
4.2.1.46	dTDP-glucose 4,6-dehydratase	86866	82672	80188	76886	70852	89981	89528	68473	85362	74007	84313	69716	83269	67054	70955	85882	78449	82108	72473	62912	98010	50744	67114	97952	80022	69958	87251	79664	78211	50262
4.2.1.47	GDP-mannose 4,6-dehydratase	34476	38555	31481	24288	32062	42933	42025	29487	36578	26173	33460	28416	37518	27087	30705	38660	32486	38406	28849	25777	44939	20568	26752	30591	35127	31080	37134	34890	34356	22106
4.2.1.49	urocanate hydratase	2538	1846	2319	2131	1623	1638	2039	1887	2654	2255	4927	6402	2405	2532	3518	2771	2349	3446	4101	3105	637	790	3921	4494	1859	2587	4722	1525	1090	547
4.2.1.51	prephenate dehydratase	74719	59923	75561	83329	49897	56539	56674	46549	71750	76458	65051	50515	77220	46726	60497	83857	53422	82743	48029	46193	56906	34626	49020	111270	44845	49502	79724	55401	47677	30106
4.2.1.53	oleate hydratase	29529	25661	33135	42602	16558	8891	20498	15884	22644	31907	28123	32527	40032	25167	33102	41767	25283	42666	26564	21502	12749	26477	17381	47618	15670	14619	33555	11404	17555	22281
4.2.1.59	3-hydroxyacyl-[acyl-carrier-protein] dehydratase	25632	20721	25998	33254	11221	12769	15308	17639	28339	30848	32334	23247	31163	19536	26553	36248	15062	42595	15626	14159	5761	10175	13347	43189	11758	12574	31221	12100	8215	5897
4.2.1.6	galactonate dehydratase	5336	11511	9358	5172	2498	3264	5705	3848	5565	5609	12485	5852	13708	3747	10710	13813	3162	16935	2257	1663	605	1328	781	9750	1372	4614	12846	2846	1146	872
4.2.1.7	altronate dehydratase	9946	14908	16997	27665	6446	5526	9541	7798	12301	28369	21030	11463	22377	7935	17998	29833	4748	27016	4229	3980	2211	2729	3572	27539	3190	9556	21317	5858	2916	2230
4.2.1.75	uroporphyrinogen-III synthase	53297	43652	46125	68763	38414	47807	48751	37808	52391	67104	48429	39614	50796	38655	41485	54228	44476	50055	39557	34811	49431	26800	35943	69848	45461	39549	53093	44029	40199	26600
4.2.1.79	2-methylcitrate dehydratase	343	2585	840	211	49	2567	96	371	3625	374	515	481	199	1243	1754	1249	419	4699	1590	93	31	290	53	454	62	58	291	59	33	56
4.2.1.8	mannonate dehydratase	40072	48646	44901	69164	33021	43207	47449	34014	43567	67407	48454	31252	51518	30517	40648	55294	32075	50005	28680	27420	45745	22229	28285	67752	36078	37607	49527	35565	35754	23327
4.2.1.80	2-oxopent-4-enoate hydratase	1	0	1	2	0	4	16	0	0	3	0	4	0	1	1	0	1	1	1	2	0	1	2	6	4	0	2	1	0	0
4.2.1.83	4-oxalomesaconate hydratase	1	0	0	0	1	2	10	0	0	3	0	2	0	0	0	0	0	0	0	0	1	0	0	0	0	0	0	0	0	0
4.2.1.84	nitrile hydratase	2	1	0	0	0	2	0	0	0	1	1	2	1	0	0	0	1	1	2	1	0	0	2	1	3	0	2	0	0	0
4.2.1.9	dihydroxy-acid dehydratase	60796	62733	60350	60482	41538	51016	57587	43525	59527	58897	59223	44457	74793	37680	59038	71765	43156	79322	39497	34821	47537	27677	34068	80470	39268	46143	73685	48633	38681	26483
4.2.1.90	L-rhamnonate dehydratase	89	248	331	146	101	1320	67	34	446	66	245	11	144	86	86	214	1396	186	30	17	17	44	43	104	28	202	164	1195	49	38
4.2.1.91	arogenate dehydratase	640	257	1592	922	726	330	271	423	407	179	113	330	138	768	232	98	624	75	946	335	784	1547	601	713	327	208	275	245	618	1130
4.2.1.96	4a-hydroxytetrahydrobiopterin dehydratase	203	64	66	24	460	64	163	56	52	21	28	114	171	63	14	90	932	251	203	130	8	25	500	659	17	2	215	1851	17	11
4.2.1.99	2-methylisocitrate dehydratase	363	2691	1165	314	799	2719	303	401	4341	858	608	480	1918	1283	2235	1516	455	6355	1630	159	32	277	39	655	79	84	1472	58	42	57
4.2.2.-	Acting on polysaccharides	43314	35383	29177	22936	33095	48704	39669	28724	44911	25410	28340	25920	30859	28506	29344	30902	34024	37994	34271	25977	46370	21230	27778	29027	36613	29327	33614	33293	35856	23075
4.2.2.1	hyaluronate lyase	166	115	95	111	76	314	50	69	119	34	250	382	40	312	297	59	88	107	229	169	28	57	172	34	109	76	121	352	51	24
4.2.2.17	inulin fructotransferase (DFA-I-forming)	1	0	0	0	0	2	3	0	0	0	0	1	0	0	0	0	0	1	0	0	0	0	0	2	5	0	2	0	0	0
4.2.2.2	pectate lyase	749	324	173	158	827	818	230	569	620	891	286	615	68	294	121	157	121	239	363	309	77	71	561	81	185	127	176	350	50	47
4.2.2.20	chondroitin-sulfate-ABC endolyase	927	328	525	413	469	823	548	464	1033	702	866	681	458	1020	1017	901	642	1096	2770	573	161	233	370	1183	746	620	959	756	372	316
4.2.2.21	chondroitin-sulfate-ABC exolyase	927	328	525	413	469	823	548	464	1033	702	866	681	458	1020	1017	901	642	1096	2770	573	161	233	370	1183	746	620	959	756	372	316
4.2.2.3	mannuronate-specific alginate lyase	0	0	0	1	0	0	8	0	0	3	0	2	0	0	0	0	0	0	0	0	0	0	0	0	0	0	1	0	0	0
4.2.2.6	oligogalacturonide lyase	4601	9286	6261	2933	2199	1368	4675	2962	3040	4211	6526	4849	11194	2768	7925	7284	1277	12872	2039	1308	456	869	536	5447	960	3192	9244	1022	827	671
4.2.3.1	threonine synthase	53851	43777	51834	53805	41304	48129	48992	40814	53706	50084	50173	37905	51865	38187	42137	55633	43707	50778	40613	39139	52332	29645	40256	70311	42214	39392	56186	45540	42396	27675
4.2.3.12	6-pyruvoyltetrahydropterin synthase	30538	26736	24800	21228	30792	38157	39291	27505	31498	21304	27494	23701	24130	25807	21310	24422	34287	17303	31636	29565	46196	20680	30410	27172	38504	27752	31200	35556	35141	22816
4.2.3.3	methylglyoxal synthase	27595	25548	34065	57229	10487	10159	15190	14067	28264	51980	32684	22320	41320	12871	30954	42220	11471	48157	11464	7910	2588	6437	6743	65964	5129	17198	37776	12474	4529	3642
4.2.3.4	3-dehydroquinate synthase	50185	34725	46498	50447	39312	46798	43683	34924	48645	44856	41581	35554	38833	35405	33584	46998	44657	37175	39954	39535	52214	29494	45153	65778	42094	36203	48259	46373	41900	27356
4.2.3.5	chorismate synthase	54204	43918	51565	52770	40955	48068	48290	37625	51648	49237	48084	40136	50033	37660	41468	54430	44692	49833	41000	40538	52245	28966	44854	69987	42960	39387	57426	45489	42497	27146
4.2.99.18	DNA-(apurinic or apyrimidinic site) lyase	115050	91834	118617	130407	83860	72381	93873	75520	104243	97484	107756	120036	136834	101153	114222	142278	115304	133758	112733	94567	84042	100690	89400	158603	85205	71661	125196	78196	89298	88185
4.2.99.20	2-succinyl-6-hydroxy-2,4-cyclohexadiene-1-carboxylate synthase	565	85	644	58	412	64	1408	385	636	89	117	548	83	86	30	162	20	51	26	4209	44	138	4936	2643	10	377	4361	1041	236	17
4.2.99.21	isochorismate lyase	270	12	46	5	96	89	16	145	53	8	136	66	21	15	111	40	17	25	13	200	5	1	49	24	6	19	90	60	14	23
4.3.1.1	aspartate ammonia-lyase	30050	29349	25081	21340	28434	42066	36603	26258	32621	20447	26857	22236	21460	24729	20670	23558	33275	19300	29562	25220	45499	21117	28452	24604	34698	27770	25931	35222	34801	22730
4.3.1.12	ornithine cyclodeaminase	4306	4613	9043	16160	8112	5015	7792	4746	12053	4533	4265	15340	10591	12078	11652	11643	16894	8932	18012	11810	6264	18903	7499	16234	9583	4685	6655	5048	9858	17373
4.3.1.15	diaminopropionate ammonia-lyase	2229	3131	7684	25477	1866	2869	2009	2632	9345	21565	7975	2181	6042	2619	5699	7566	2545	8225	1036	1129	642	1346	571	24538	1043	3697	5873	3178	725	844
4.3.1.17	L-serine ammonia-lyase	66624	58980	71743	99317	57068	54086	69199	53293	68845	76865	70193	75909	81149	68549	69651	82858	79264	73051	78310	66425	66587	69285	59833	102344	66206	50638	76093	54960	65216	63994
4.3.1.18	D-serine ammonia-lyase	556	875	1472	2063	524	465	1066	936	1498	1674	1970	691	2078	1044	2816	1866	316	3440	220	454	100	278	184	4040	242	1274	2615	604	196	175
4.3.1.19	threonine ammonia-lyase	21653	16273	21884	30634	8046	8434	10283	10362	20912	27903	19252	16740	26930	9615	20232	28650	8397	33401	8845	8580	2087	6345	7435	39899	3497	10683	26934	9333	3041	3403
4.3.1.2	methylaspartate ammonia-lyase	179	57	437	45	309	10	13	11	33	15	36	156	110	48	16	188	14	55	12	787	45	138	2081	373	14	165	833	206	232	16
4.3.1.3	histidine ammonia-lyase	2748	1919	2544	2276	1738	2022	2263	1980	2879	2440	5024	6535	2712	2834	3565	3269	2503	3476	4210	3162	935	891	4108	4614	1978	2742	4792	1701	1442	693
4.3.1.32	7,8-didemethyl-8-hydroxy-5-deazariboflavin synthase	1	0	1	0	0	3	15	2	0	0	1	3	0	3	0	1	3	1	3	3	1	13	1	9	13	0	1	1	4	4
4.3.1.4	formimidoyltetrahydrofolate cyclodeaminase	29950	27110	22774	20978	27910	38400	37422	26797	29212	21113	28371	26965	22377	24020	21213	22764	31780	16505	30775	26351	44861	19560	28642	25838	35791	28935	27412	32321	34421	21759
4.3.1.7	ethanolamine ammonia-lyase	2952	1256	3500	2600	1304	770	1068	3202	5750	2536	3940	1322	4560	934	3718	4442	1102	4688	570	878	260	548	530	3812	927	2694	4360	1046	364	410
4.3.2.1	argininosuccinate lyase	57083	52075	52975	55535	39900	49227	54355	42568	54297	53734	54852	42303	60826	40832	48949	60965	43253	62287	41873	35883	50667	29400	35538	69510	44101	41671	61230	43841	41787	28173
4.3.2.10	imidazole glycerol-phosphate synthase	103384	85392	98835	103779	78562	94433	90861	72535	99901	96620	86652	69097	98184	69287	78604	105354	82687	96564	75196	67893	101582	55665	75632	132581	78842	76327	101549	86862	81794	52668
4.3.2.2	adenylosuccinate lyase	58372	47396	56622	63161	47736	50495	55286	43644	56916	51554	54118	55729	59468	51818	51587	65374	60359	56092	59884	49003	59346	48660	48465	71322	54168	42347	58320	47245	53641	45223
4.3.2.3	ureidoglycolate lyase	0	2	0	1	0	1	2	0	0	0	0	2	1	1	0	0	2	1	3	1	2	1	3	1	2	0	2	1	1	1
4.3.2.7	glutathione-specific gamma-glutamylcyclotransferase	1	2	0	0	0	1	2	0	0	0	0	2	1	0	1	0	1	2	3	1	2	1	4	1	3	0	5	1	0	0
4.3.3.6	pyridoxal 5'-phosphate synthase (glutamine hydrolysing)	18299	24222	30651	55327	14120	6902	18336	16268	27462	51492	27916	24861	40129	14866	25685	30500	9101	40713	15078	17841	5571	11600	16618	66643	9621	15935	42197	8911	6898	6705
4.3.3.7	4-hydroxy-tetrahydrodipicolinate synthase	78156	62328	80815	109896	49705	58323	62146	52241	77939	98625	84428	59814	82855	53695	68367	95370	59955	89480	52430	48351	56894	37260	49381	134021	52613	54074	87053	58549	48605	32039
4.3.99.3	7-carboxy-7-deazaguanine synthase	1122	267	885	438	1002	202	1714	1016	2193	656	460	1815	676	277	252	459	1002	1091	485	3756	55	161	3524	3908	93	833	4603	3122	63	134
4.4.1.-	Carbon-sulfur lyases (only sub-subclass identified to date)	4	3	1	3	3	2	3	3	1	1	2	5	0	3	1	0	0	2	2	1	1	2	3	4	2	2	4	2	2	1
4.4.1.1	cystathionine gamma-lyase	240	351	491	523	156	1471	191	202	705	520	682	216	654	554	764	414	1523	1170	81	115	27	107	117	1236	75	567	833	1422	89	92
4.4.1.11	methionine gamma-lyase	178	48	421	35	260	27	32	7	23	3	11	156	78	48	3	152	12	32	6	783	43	136	2089	364	8	162	823	215	233	17
4.4.1.13	cysteine-S-conjugate beta-lyase	59098	51534	65126	75858	47564	51627	59448	47964	61654	56109	71906	58111	62368	53272	56241	74917	60944	57877	55944	52720	59742	51738	51106	92280	53156	46419	65583	51847	55145	46533
4.4.1.15	D-cysteine desulfhydrase	825	1059	2312	2103	1394	643	1275	985	1919	1660	1924	826	2506	972	2435	2839	412	2699	349	1296	502	552	2436	3453	461	1373	3257	784	789	400
4.4.1.16	selenocysteine lyase	95242	80418	86287	71129	85844	86994	100506	75936	80168	54924	81844	96091	92946	89600	79744	94638	107950	73686	107023	90828	113800	89983	90906	82030	100305	72228	90832	84716	101501	86072
4.4.1.19	phosphosulfolactate synthase	14	19	36	20	10	11	8	28	50	41	254	16	236	19	75	132	20	82	8	20	1	4	6	39	9	58	75	21	1	2
4.4.1.21	S-ribosylhomocysteine lyase	8254	8332	18616	28209	7940	8519	6274	9794	16607	23387	20089	17284	13157	12060	10905	20234	10546	18058	7928	14273	6073	8409	16077	36840	5017	8775	18484	10205	7157	4107
4.4.1.22	S-(hydroxymethyl)glutathione synthase	1	1	0	0	0	1	2	0	0	0	0	0	0	0	0	0	0	0	1	0	1	0	1	0	0	0	0	0	0	0
4.4.1.32	C-phycocyanin alpha-cysteine-84 phycocyanobilin lyase	0	0	0	0	0	0	4	2	0	0	0	0	0	2	0	2	4	2	0	0	0	0	0	4	0	0	0	0	8	2
4.4.1.37	pyridinium-3,5-bisthiocarboxylic acid mononucleotide synthase	7676	12261	12756	7730	6296	4342	7346	7377	10002	8270	13899	9023	22042	5450	14309	14544	5668	21633	4160	3598	1132	3141	2424	13525	2105	8056	19249	6516	2313	1633
4.4.1.5	lactoylglutathione lyase	78442	65628	65485	71397	63480	83134	81293	61416	74826	68747	69122	55891	69507	55929	58173	71672	70168	59297	63189	54135	91758	44052	57337	83274	75291	65079	72234	74233	71324	46324
4.6.1.1	adenylate cyclase	870	600	1365	737	2865	653	995	581	1786	1084	363	1087	2751	646	1333	1615	2361	2497	962	722	642	729	1516	2099	922	408	2525	4022	712	638
4.6.1.12	2-C-methyl-D-erythritol 2,4-cyclodiphosphate synthase	65396	46785	53498	53318	41386	51233	47166	37875	55420	49917	48876	40396	51610	38955	44510	57200	45909	55961	43436	36584	52368	29233	40443	67744	43400	39252	53870	44754	42460	27419
4.6.1.13	phosphatidylinositol diacylglycerol-lyase	121	13	32	13	26	226	26	18	63	16	54	214	19	125	168	30	151	44	209	98	174	152	68	50	493	26	58	104	218	120
4.6.1.15	FAD-AMP lyase (cyclizing)	697	1742	4137	6754	834	1899	1794	3224	5805	2487	7590	2326	2182	1843	2874	2720	1845	4032	822	1531	535	1759	500	12729	518	1564	1768	2442	794	648
4.6.1.16	tRNA-intron lyase	101	17	161	60	0	8	6	218	145	0	54	454	26	34	316	498	217	100	90	82	22	258	154	354	10	108	132	60	36	120
4.6.1.17	cyclic pyranopterin monophosphate synthase	5746	7385	15593	27483	8063	7020	5547	4922	15724	23212	12205	6042	9548	9237	10069	13035	10348	15377	8007	11357	6189	4951	12331	35465	5525	4901	15026	9936	5969	3196
4.6.1.21	Enterobacter ribonuclease	0	0	0	0	0	0	0	0	0	0	0	1	0	0	1	0	1	1	1	0	0	0	1	0	1	0	2	0	0	0
4.7.1.1	alpha-D-ribose 1-methylphosphonate 5-phosphate C-P-lyase	100	258	354	168	139	1320	62	59	454	98	256	17	151	87	105	241	1398	198	37	22	21	47	48	114	31	206	182	1198	50	40
4.99.1.1	protoporphyrin ferrochelatase	3503	6512	5291	2540	3465	6185	5076	5556	10878	2770	8579	6019	4187	8880	7289	6777	6069	13156	8353	7245	3079	3837	6159	5847	6325	1476	7831	2839	3545	2554
4.99.1.12	pyridinium-3,5-bisthiocarboxylic acid mononucleotide nickel chelatase	7066	11950	12122	6903	6078	3748	6917	6898	9498	7450	12631	8367	20960	4559	13040	13671	5146	20288	3866	3358	800	2952	2128	11791	1868	7226	18029	6036	1852	1381
4.99.1.2	alkylmercury lyase	1	0	0	1	1	14	21	0	2	0	1	1	0	0	0	2	1	2	1	2	0	0	9	3	1	1	5	8	0	1
4.99.1.3	sirohydrochlorin cobaltochelatase	10086	13896	18401	30473	8574	5456	9784	7897	16623	27968	19580	13184	22096	10787	17259	26373	9437	26740	8171	5394	3740	4487	4860	33725	8250	8968	20081	7366	4279	3562
4.99.1.4	sirohydrochlorin ferrochelatase	24137	15563	26118	49341	11804	6813	14302	13481	22657	46780	24492	19591	35847	14873	22582	34641	13242	33864	11340	14558	4732	8619	12269	49901	10693	14305	35933	9465	6671	5202
4.99.1.5	aliphatic aldoxime dehydratase	0	0	0	0	0	0	0	0	0	0	1	0	0	0	0	0	0	0	0	0	0	0	0	1	2	0	0	0	0	0
4.99.1.9	coproporphyrin ferrochelatase	3503	6512	5291	2540	3465	6185	5076	5556	10878	2770	8579	6019	4187	8880	7289	6777	6069	13156	8353	7245	3079	3837	6159	5847	6325	1476	7831	2839	3545	2554
5.-.-.-	Isomerases	1661	907	5048	1227	3106	1052	959	3199	1102	375	5428	2964	1475	3979	1032	1228	3363	821	1783	5764	3778	2925	6723	6094	917	1035	3179	4388	3977	1363
5.1.1.1	alanine racemase	63996	59614	64364	66882	50536	54303	61449	48240	65724	56731	62531	61783	72398	55698	62460	74936	62266	74553	63230	54271	59765	49928	51764	80851	55786	46413	72649	49104	54427	46044
5.1.1.13	aspartate racemase	5608	7223	8863	13483	8685	6784	8443	8251	12720	5263	8775	17165	13912	16854	15888	14701	18308	15600	20632	10241	7415	20539	6251	7274	11881	5504	6225	4007	11709	18609
5.1.1.17	isopenicillin-N epimerase	0	0	0	0	0	0	0	0	0	0	0	0	0	0	0	0	1	1	1	0	0	0	1	0	1	0	1	0	0	0
5.1.1.3	glutamate racemase	57164	46057	54718	62030	47525	49683	53707	42913	56067	50448	50855	54061	58248	51124	50084	61446	59695	54226	58902	48489	58788	48216	47830	67967	53324	41613	55295	46688	52880	44950
5.1.1.4	proline racemase	240	1002	3009	5071	397	1548	280	181	4768	1363	2663	270	266	114	853	1122	1419	2196	79	78	221	606	64	10103	168	629	264	1651	212	172
5.1.1.7	diaminopimelate epimerase	51507	44713	49167	74413	36315	49104	46706	38483	54760	67749	53523	39181	50261	35730	41734	53822	41332	52752	36385	31291	48075	27928	32905	78767	40139	39717	48978	42644	38893	26252
5.1.1.8	4-hydroxyproline epimerase	168	42	51	15	431	42	106	6	40	8	5	90	166	45	8	65	800	234	192	102	5	24	476	638	3	0	188	1841	8	8
5.1.2.2	mandelate racemase	1	0	0	0	0	0	0	0	0	0	0	0	0	0	0	0	1	1	1	1	0	0	1	0	1	0	1	0	0	0
5.1.2.3	3-hydroxybutyryl-CoA epimerase	501	141	288	117	906	146	332	299	240	45	105	706	367	163	347	655	1955	598	500	323	54	321	1170	1694	55	130	563	3779	71	150
5.1.3.-	Acting on carbohydrates and derivatives	150	102	160	376	54	150	122	170	253	454	437	204	510	467	678	200	124	982	49	98	8	62	72	1128	46	365	668	226	39	52
5.1.3.1	ribulose-phosphate 3-epimerase	59535	49415	62234	87124	48854	52705	56420	45304	64206	71706	59304	57764	64776	54489	55707	72236	62369	61976	60637	50004	59560	49782	48848	94276	55055	45209	62641	50211	53979	45745
5.1.3.10	CDP-paratose 2-epimerase	170	42	50	14	430	42	104	6	46	8	6	90	166	45	10	66	802	235	192	102	4	24	476	644	3	0	188	1840	8	8
5.1.3.13	dTDP-4-dehydrorhamnose 3,5-epimerase	72709	55817	61561	66649	63394	81045	75246	56351	69267	61688	56956	49389	56061	49925	45352	62192	68486	42138	58322	54556	93418	44646	60866	80186	69839	60680	62099	73386	72124	46186
5.1.3.14	UDP-N-acetylglucosamine 2-epimerase (non-hydrolysing)	55200	44452	47236	75953	43966	48663	53184	41049	54808	67096	47565	54867	53610	50180	47213	58467	54765	50550	54669	43917	55256	44235	43612	67144	53697	39846	49416	42150	49418	43258
5.1.3.15	glucose-6-phosphate 1-epimerase	174	46	52	16	433	45	109	7	46	8	9	96	166	47	10	65	799	237	194	107	6	26	482	643	4	2	199	1845	10	9
5.1.3.2	UDP-glucose 4-epimerase	88010	75458	86769	86988	67011	63739	74383	59732	83470	66547	80941	89505	95553	75252	83602	96139	88118	99214	87656	71608	70728	73282	66767	106151	68032	55467	89660	62871	69402	65981
5.1.3.20	ADP-glyceromanno-heptose 6-epimerase	764	2949	1681	668	1880	3073	745	582	4817	1252	733	729	2425	1635	2458	1930	1434	6707	1974	401	400	477	758	1431	326	290	2068	2079	440	320
5.1.3.22	L-ribulose-5-phosphate 3-epimerase	1110	1934	5230	22960	641	2376	818	1055	6608	19556	5442	1482	3563	2044	2884	5487	2039	5430	752	610	578	1069	339	21109	975	2225	3074	2283	618	615
5.1.3.23	UDP-2,3-diacetamido-2,3-dideoxyglucuronic acid 2-epimerase	165	51	197	12	264	250	80	391	688	227	95	1240	174	109	86	134	17	200	177	90	34	66	165	485	33	349	244	117	22	60
5.1.3.29	L-fucose mutarotase	5877	11391	11965	26180	2790	3704	6646	4200	10499	24208	12763	7048	15727	4865	11807	14039	3318	20007	2889	2056	1033	1919	884	29726	1668	5637	14294	3749	1471	1210
5.1.3.3	aldose 1-epimerase	81673	68222	71215	79174	70558	84553	87621	65939	77708	68273	70492	70112	75828	66564	62829	80397	82949	60140	75486	67895	100052	63535	69263	90290	81099	67408	75336	76355	83563	63288
5.1.3.32	L-rhamnose mutarotase	33158	36818	31907	44593	29593	42643	40735	28454	35763	42517	34883	25629	33863	26165	27081	31980	33614	29673	26757	24962	45062	20488	25821	45429	34963	31090	33777	35544	34398	22101
5.1.3.37	mannuronan 5-epimerase	5368	9735	7586	3378	4591	1798	5412	3939	5549	5455	6878	7601	13807	3607	8788	8383	2421	15452	2878	1931	619	1138	1524	7729	1194	4083	11667	3831	962	944
5.1.3.4	L-ribulose-5-phosphate 4-epimerase	903	1153	1950	1910	1353	2071	1192	1436	2579	1579	1889	1907	2062	1070	2357	2151	2472	3122	934	610	150	363	813	4494	261	1542	2617	3750	257	238
5.1.3.41	fructoselysine 3-epimerase	2367	3387	8435	42191	1234	2053	2001	2775	9251	38797	9468	2557	6893	3551	5788	9332	1278	8749	1180	1233	702	1373	528	33644	1021	4105	6408	1930	750	882
5.1.3.8	N-acylglucosamine 2-epimerase	3473	1486	4120	2531	3371	1320	2706	2674	4479	2493	5283	2847	2831	4770	4487	4762	4880	4776	7306	3061	2034	1752	2809	5024	5190	1769	4879	3961	2057	1667
5.1.3.9	N-acylglucosamine-6-phosphate 2-epimerase	10891	14454	24675	30244	9777	6263	9220	9170	13667	25953	23341	13815	19290	11751	14745	24524	10472	23215	6149	17052	8571	7115	19398	44826	3937	9401	25361	12576	9303	3799
5.1.99.1	methylmalonyl-CoA epimerase	4602	9287	6256	2927	2159	1294	4672	2961	3032	4202	6527	4852	11195	2759	7926	7284	1278	12873	2041	1311	457	870	540	5440	970	3192	9250	1023	828	672
5.1.99.4	alpha-methylacyl-CoA racemase	3	1	2	2	4	18	41	3	2	3	4	7	1	2	1	3	2	2	1	4	3	1	10	12	13	2	7	9	1	2
5.1.99.7	dihydroneopterin triphosphate 2'-epimerase	0	0	0	0	0	0	0	0	0	0	0	1	0	0	0	0	0	0	0	0	0	0	0	0	1	0	2	0	0	0
5.1.99.8	7,8-dihydroneopterin epimerase	30465	28839	22600	20204	28437	41381	38400	26858	32761	20970	25349	23226	21218	25232	20368	22465	32596	19134	29041	27885	45343	20028	29724	25468	36120	27680	27967	34558	34916	22152
5.2.1.1	maleate isomerase	548	864	1455	2048	470	451	1033	926	1483	1660	1941	679	2044	1041	2802	1825	312	3413	212	445	94	274	172	4019	233	1267	2586	592	193	170
5.2.1.13	prolycopene isomerase	0	0	0	0	0	0	2	1	0	0	0	0	0	1	0	1	2	1	0	0	0	0	0	2	1	0	0	0	4	1
5.2.1.2	maleylacetoacetate isomerase	2	1	0	2	1	2	10	2	0	4	0	4	0	1	0	0	2	1	2	1	2	0	2	1	2	0	3	0	1	0
5.2.1.8	peptidylprolyl isomerase	233022	216831	213178	229259	221160	266445	268500	198991	244245	213610	224765	218880	223225	213000	195483	227972	256543	200257	246442	204222	305225	180744	207977	254838	261262	198590	233131	230756	249368	182242
5.3.1.-	Interconverting aldoses and ketoses, and related compounds	178	54	77	52	471	49	110	37	50	50	20	101	172	63	27	92	804	247	198	107	9	26	480	650	4	6	204	1844	16	10
5.3.1.1	triose-phosphate isomerase	57527	47854	59536	68720	47495	50663	55892	43467	61513	52171	53924	52848	60393	53612	52690	67683	62642	58509	58886	47776	60175	50294	47929	83005	56470	43086	57952	48476	55193	46375
5.3.1.12	glucuronate isomerase	39297	46188	41529	66100	32652	42052	46076	33060	41402	65478	42574	30247	49297	29580	37581	49328	32456	47127	28836	26287	45511	21607	26571	63534	35604	36022	45593	36360	35159	23144
5.3.1.13	arabinose-5-phosphate isomerase	31121	29766	27547	21392	32444	42703	37108	27059	33356	22181	26580	23472	24098	26594	21671	23438	34567	21507	30126	28858	48582	21342	32701	29999	35414	28458	28955	37032	37689	22775
5.3.1.14	L-rhamnose isomerase	6513	11041	11243	25704	4158	4610	5659	4531	10207	24531	10876	6711	14880	5024	10581	11841	4015	18581	3120	2215	923	1835	1839	26751	1584	5477	12244	5711	1253	1212
5.3.1.15	D-lyxose ketol-isomerase	5350	11311	10933	9876	3064	4632	5904	4012	9601	6874	10906	5621	13311	3541	11006	10212	4291	17764	2309	1748	782	1742	738	18571	1361	4971	11623	4259	1251	996
5.3.1.16	1-(5-phosphoribosyl)-5-[(5-phosphoribosylamino)methylideneamino]imidazole-4-carboxamide isomerase	52085	42901	49184	51762	39678	47359	46149	36619	50450	48842	44794	35199	49622	35850	40218	53904	42465	48861	38843	34725	51199	27026	38309	66486	41311	38305	51613	43864	41418	25961
5.3.1.17	5-dehydro-4-deoxy-D-glucuronate isomerase	32157	35571	29400	40660	29352	39766	40518	28582	31569	41991	30421	21876	34449	25237	27191	31630	29639	28043	25889	24003	44578	19852	24951	37267	33990	30293	33491	32669	33950	21955
5.3.1.22	hydroxypyruvate isomerase	190	192	347	223	1026	95	269	85	435	193	29	151	474	96	160	377	841	325	252	191	78	125	551	682	147	55	528	1861	56	126
5.3.1.23	S-methyl-5-thioribose-1-phosphate isomerase	7225	11665	10907	7089	5776	3977	7126	7349	9748	8201	11802	10001	21484	5317	13553	13564	5176	21369	4004	3337	1120	3343	2603	13394	1921	7940	17519	5579	2140	1712
5.3.1.24	phosphoribosylanthranilate isomerase	36327	40060	40605	64995	33792	43817	43751	32340	45988	62840	37183	28573	41953	29500	33216	45867	32980	42304	29931	29303	45969	22945	29641	63201	35224	34040	44023	37671	35106	23946
5.3.1.25	L-fucose isomerase	1382	1597	4941	22768	750	2779	1712	1119	7035	19745	4605	2216	4020	2335	3314	5006	2083	5919	994	782	566	997	415	23160	692	2386	4195	2807	643	544
5.3.1.26	galactose-6-phosphate isomerase	842	82	608	66	318	109	2854	779	1236	180	199	796	31	80	63	78	113	49	129	6871	7	29	5757	4582	20	429	7101	1694	21	27
5.3.1.27	6-phospho-3-hexuloisomerase	3070	3491	10734	8643	4060	3024	4118	2548	8770	3554	7677	3636	5009	3119	5203	8433	5158	7118	1603	8779	4028	2856	9372	25318	1413	3589	11925	6141	4058	1349
5.3.1.28	D-sedoheptulose 7-phosphate isomerase	12312	24102	21436	10008	10018	8670	11533	8607	14587	11836	18496	13273	28116	10194	21759	21298	8882	36529	7467	7933	4966	4468	8279	23068	2931	9432	26415	9053	5759	2847
5.3.1.3	D-arabinose isomerase	1382	1597	4941	22768	750	2779	1712	1119	7035	19745	4605	2216	4020	2335	3314	5006	2083	5919	994	782	566	997	415	23160	692	2386	4195	2807	643	544
5.3.1.30	5-deoxy-glucuronate isomerase	5054	10238	7541	4577	2695	2908	5474	3647	4258	5311	7612	5260	12728	3312	9623	8957	2856	14361	2219	1641	546	1104	672	8052	1159	4255	10810	2485	1013	821
5.3.1.32	(4S)-4-hydroxy-5-phosphooxypentane-2,3-dione isomerase	0	0	0	0	0	0	2	0	0	0	0	0	0	0	0	0	0	0	1	0	1	0	0	0	0	0	0	0	0	0
5.3.1.4	L-arabinose isomerase	7237	12533	13173	11485	4992	4592	7980	5682	11475	8473	12818	9298	14655	5790	12472	13340	5002	18968	4154	2749	2193	4127	2523	23214	3684	5917	14102	4095	2841	2689
5.3.1.5	xylose isomerase	1375	1082	2841	1715	1808	683	633	924	1783	632	1871	816	971	1036	752	1826	2437	1619	1451	744	572	1715	1512	2560	420	561	1800	4122	422	1100
5.3.1.6	ribose-5-phosphate isomerase	66523	60566	75930	78863	54414	59006	62171	48917	73356	59870	69825	64544	76385	59053	65278	82011	70980	78303	63857	56236	63729	53062	55867	109868	56682	49801	76173	58861	58609	47425
5.3.1.8	mannose-6-phosphate isomerase	51910	34258	45909	37314	44332	47122	48041	37268	42901	26430	40871	46711	39618	44882	37572	51095	58528	31714	51222	49172	59631	45858	51402	50237	49053	36642	45125	48022	53285	43434
5.3.1.9	glucose-6-phosphate isomerase	60428	48541	62359	64825	51013	51682	55707	45138	59532	52429	56813	57103	61255	54392	53283	67345	63490	58529	60968	53718	62659	50726	54647	79445	54994	43841	62841	51031	56954	46175
5.3.2.5	2,3-diketo-5-methylthiopentyl-1-phosphate enolase	173	807	873	553	110	1459	224	134	615	253	1643	151	250	113	353	1423	1474	367	54	45	48	125	59	596	106	324	589	1264	109	54
5.3.2.6	2-hydroxymuconate tautomerase	3941	3043	5144	10057	7881	2111	8330	6207	6426	2589	4952	15734	11313	13945	10268	9825	15419	7404	18372	12657	6825	19607	8115	3963	11043	3134	6038	2488	10936	17941
5.3.3.-	Transposing C=C bonds	246	670	705	793	74	313	335	283	428	651	1843	365	616	502	949	1412	208	1171	84	135	49	163	108	1639	135	496	1112	311	105	76
5.3.3.1	steroid Delta-isomerase	1	1	4	0	2	3	10	0	4	1	7	6	0	2	2	1	7	6	2	3	1	2	7	8	5	2	3	5	1	1
5.3.3.10	5-carboxymethyl-2-hydroxymuconate Delta-isomerase	379	38	216	27	154	46	1371	373	595	88	86	364	2	34	23	9	9	21	17	3342	3	2	2789	2243	4	205	3472	814	5	3
5.3.3.14	trans-2-decenoyl-[acyl-carrier protein] isomerase	5	4	1	4	3	3	12	4	1	4	2	8	1	3	2	0	1	3	4	2	4	3	5	4	4	2	6	3	4	2
5.3.3.17	trans-2,3-dihydro-3-hydroxyanthranilate isomerase	5226	9577	7156	3547	2710	1802	5097	3375	3513	4943	7408	5517	12137	3614	8802	7995	1916	14124	2282	2451	824	1193	3210	7142	1171	4012	11196	1707	1464	906
5.3.3.2	isopentenyl-diphosphate Delta-isomerase	4258	3218	5437	10123	7456	3332	8223	6751	6886	2307	4991	17414	9703	14128	10177	10296	17029	6164	18613	12751	6889	19961	8481	4659	11078	3687	5304	3799	11024	18156
5.3.3.3	vinylacetyl-CoA Delta-isomerase	12744	1098	3523	1675	1432	1071	699	3532	3860	1593	3440	4621	7572	1079	3591	4959	2016	4283	2203	1334	234	1908	1820	3136	658	3060	3795	997	745	658
5.3.3.4	muconolactone Delta-isomerase	3	1	2	1	2	20	31	0	3	0	1	5	0	1	0	2	0	2	0	5	2	0	9	10	6	1	6	9	0	0
5.3.3.8	Delta3-Delta2-enoyl-CoA isomerase	15	10	5	10	9	8	15	12	4	5	9	21	2	13	5	1	5	8	7	5	9	7	13	20	13	10	16	10	10	7
5.3.4.1	protein disulfide-isomerase	883	5231	1832	550	163	5397	300	807	7282	916	1115	1047	426	2768	3551	2504	982	9417	3252	218	354	615	248	999	225	261	619	267	413	244
5.3.99.10	thiazole tautomerase	387	38	221	24	154	50	1401	377	612	87	89	382	2	35	26	12	9	20	20	3428	0	1	2853	2281	2	214	3544	834	1	1
5.3.99.11	2-keto-myo-inositol isomerase	203	138	568	343	139	54	193	279	690	175	420	277	1124	261	700	1818	125	1205	48	119	17	76	67	1217	86	443	963	87	38	50
5.3.99.2	prostaglandin-D synthase	5	3	1	3	3	3	15	6	1	5	2	8	1	3	1	0	3	2	4	2	3	2	5	5	4	2	5	2	3	1
5.4.1.3	2-methylfumaryl-CoA isomerase	1	0	1	0	0	3	8	0	0	0	0	2	0	0	1	0	1	1	1	2	0	1	2	5	1	0	2	1	0	0
5.4.2.10	phosphoglucosamine mutase	33575	30248	41107	46288	22514	12964	22810	20912	32101	35243	35082	38009	49881	31998	40506	50120	31511	54361	34135	26289	14990	30282	23106	52456	20534	18483	42521	16396	20373	24415
5.4.2.11	phosphoglycerate mutase (2,3-diphosphoglycerate-dependent)	156318	126944	161576	199439	134644	113485	152515	124116	148781	139939	151344	194696	190567	171243	162969	198941	191997	167043	198525	151524	151445	187062	135450	198451	155262	109810	158141	112085	158313	168335
5.4.2.2	phosphoglucomutase (alpha-D-glucose-1,6-bisphosphate-dependent)	5014	3490	6834	11393	8604	2193	7094	6858	6974	2614	5611	15880	10642	14620	10708	10307	16291	6787	19620	10126	7420	21255	5903	2379	11534	3465	2765	1914	11341	19180
5.4.2.6	beta-phosphoglucomutase	4740	3977	7413	12372	7896	2337	7883	7088	8276	3705	6938	16371	12859	14866	12904	13785	15922	10043	18693	10529	6994	20118	7549	5742	11395	4713	5590	2317	11385	18204
5.4.2.7	phosphopentomutase	9556	14517	20644	34590	5919	7568	10115	8146	19335	27305	20673	14215	23395	10369	16559	26730	10419	27271	5181	8202	2887	6036	8557	45261	6166	11303	23660	9819	5007	3232
5.4.2.8	phosphomannomutase	86193	79103	76619	74228	68405	89120	87946	64896	82824	73890	78549	64945	82902	59509	67183	82117	73894	79756	65625	62830	94800	46195	66983	97109	73936	69536	90135	78475	74950	47052
5.4.2.9	phosphoenolpyruvate mutase	218	128	786	316	119	220	204	285	748	161	434	286	1103	249	720	1824	119	1291	45	113	20	87	68	860	99	452	942	105	36	48
5.4.3.2	lysine 2,3-aminomutase	1689	1435	2946	1438	3170	1242	1499	1716	4260	2253	3558	3635	3786	1324	2684	3588	1749	5010	3415	1883	374	689	3338	4757	1034	1720	5063	2947	736	594
5.4.3.3	lysine 5,6-aminomutase	2188	960	2565	1240	2068	631	1012	3249	3468	1653	2843	5428	5179	1476	2139	3002	944	3091	3833	2941	364	2057	5187	4416	1015	3581	5292	1289	1342	726
5.4.3.8	glutamate-1-semialdehyde 2,1-aminomutase	9962	14151	14528	6996	8763	5708	11399	7913	15079	8711	12960	10413	19531	10295	16264	15472	8887	25987	9119	11865	3453	3920	10013	16931	7660	6495	25997	7167	4208	3214
5.4.4.1	(hydroxyamino)benzene mutase	1	0	11	1	4	0	0	3	4	3	5	2	6	0	4	58	5	9	1	1	0	9	0	0	0	36	21	3	2	2
5.4.4.2	isochorismate synthase	1736	469	679	231	1864	1195	1872	1503	1979	1221	625	2420	434	529	328	413	971	729	781	4146	119	171	4140	3548	230	703	4263	3191	99	145
5.4.99.1	methylaspartate mutase	1383	851	1127	240	701	588	666	310	167	343	3369	4304	588	1232	927	614	1624	969	1082	2878	428	464	5349	945	953	1031	2948	882	832	85
5.4.99.12	tRNA pseudouridine38-40 synthase	65206	59127	73901	110043	51796	55690	60681	48004	72273	93260	68931	64660	76191	57259	62795	85616	65503	77325	63023	51994	60352	51094	51542	115871	55812	49152	72370	53285	55021	46605
5.4.99.13	isobutyryl-CoA mutase	0	0	0	2	0	0	2	1	0	0	0	0	0	1	0	0	0	0	0	0	1	0	0	0	3	0	0	1	1	1
5.4.99.15	(1->4)-alpha-D-glucan 1-alpha-D-glucosylmutase	5	1	2	1	1	6	19	3	6	0	4	9	0	2	0	0	2	2	4	7	2	13	4	12	11	1	11	3	1	3
5.4.99.16	maltose alpha-D-glucosyltransferase	830	421	2058	1205	790	163	1253	713	1314	428	593	1331	1760	810	1499	2526	747	1827	1186	590	658	1626	546	3960	501	663	2630	217	519	1070
5.4.99.17	squalene---hopene cyclase	339	84	101	26	861	84	207	9	90	16	10	180	331	89	18	131	1600	469	384	204	8	48	952	1279	4	0	374	3681	16	16
5.4.99.18	5-(carboxyamino)imidazole ribonucleotide mutase	54306	44141	51045	53171	41037	48173	49767	40242	51980	49407	52180	42005	50730	40068	41992	54833	46756	50579	41692	40231	52893	30166	42060	70210	44296	39432	56087	47436	43300	27941
5.4.99.19	16S rRNA pseudouridine516 synthase	26215	16617	28787	40298	16262	7233	15389	15133	21552	28714	24399	29756	34596	22828	27195	36790	23799	33401	25349	22228	11449	25294	19811	43978	13267	13962	28856	15287	16510	20605
5.4.99.2	methylmalonyl-CoA mutase	54256	49777	41352	38036	54771	74737	70472	49642	54787	38843	41511	34279	41649	42127	34660	40377	56975	26890	51594	44804	87931	37423	48521	43520	66420	51870	44926	63794	66141	42430
5.4.99.20	23S rRNA pseudouridine2457 synthase	172	45	52	17	434	44	109	10	41	9	8	101	166	50	10	66	803	237	194	103	8	26	480	645	6	3	192	1843	14	10
5.4.99.21	23S rRNA pseudouridine2604 synthase	7108	12275	15445	27530	4416	4042	6536	6184	11261	24607	15674	11123	20038	5764	12959	21484	4249	21422	3940	3755	1270	3623	3644	29863	2286	8208	16800	4458	2351	1592
5.4.99.22	23S rRNA pseudouridine2605 synthase	49772	33734	40706	34820	43098	44920	47391	36678	45151	26122	33739	39997	39097	44347	37123	42312	53198	33405	54390	45194	57170	44568	46795	40649	50617	33263	41053	40101	50566	43178
5.4.99.23	23S rRNA pseudouridine1911/1915/1917 synthase	146458	122545	137634	158452	127567	140903	151407	118342	149510	124250	135419	146729	150080	137655	128826	156318	164228	130079	157388	132254	167314	134919	128191	172871	150375	115675	142193	130370	150112	127657
5.4.99.24	23S rRNA pseudouridine955/2504/2580 synthase	22845	14362	24516	30991	8983	6726	8951	9530	16983	27311	20156	15252	26087	10137	18578	29330	9708	28692	7561	9042	5479	6470	9623	41547	4216	11524	24977	9760	6695	3413
5.4.99.25	tRNA pseudouridine55 synthase	58080	46781	55937	62643	47675	50046	54912	43458	56700	51210	52645	55473	59358	51505	51286	64166	60141	55910	59769	48928	59019	48490	48263	71076	53975	42079	57850	47018	53233	45068
5.4.99.26	tRNA pseudouridine65 synthase	4	2	1	4	2	3	4	3	1	1	2	5	0	3	2	0	0	2	2	1	3	2	3	4	2	3	4	3	3	2
5.4.99.27	tRNA pseudouridine13 synthase	440	2601	998	272	47	2554	47	580	3761	371	564	920	226	1277	2069	1744	633	4798	1667	162	51	522	186	801	65	163	408	109	68	172
5.4.99.28	tRNA pseudouridine32 synthase	27939	25277	20875	19268	28561	38705	35583	25282	28010	20780	21087	16701	21511	21255	17650	20358	28204	14248	26033	22698	44047	18746	24632	21180	33460	25787	22925	31341	33130	21214
5.4.99.29	23S rRNA pseudouridine746 synthase	27939	25277	20875	19268	28561	38705	35583	25282	28010	20780	21087	16701	21511	21255	17650	20358	28204	14248	26033	22698	44047	18746	24632	21180	33460	25787	22925	31341	33130	21214
5.4.99.5	chorismate mutase	100764	74890	99412	94028	61614	62872	69341	58614	87160	87103	88532	70939	102658	59961	80188	112810	66037	110199	59640	66097	63616	41726	69262	138526	53212	61464	113891	66083	55488	34155
5.4.99.60	cobalt-precorrin-8 methylmutase	9801	13714	19199	30248	7923	5006	9472	7694	16078	27554	19493	12055	22271	10665	17584	26384	9178	26394	7856	5263	3642	4309	4240	32732	8120	8663	20528	5931	4236	3409
5.4.99.61	precorrin-8X methylmutase	9801	13714	19199	30248	7923	5006	9472	7694	16078	27554	19493	12055	22271	10665	17584	26384	9178	26394	7856	5263	3642	4309	4240	32732	8120	8663	20528	5931	4236	3409
5.4.99.62	D-ribose pyranase	5029	5378	10629	33862	7962	4384	9430	7478	12694	22191	10684	17165	13109	15795	13333	14970	17335	11352	19114	13300	7456	20736	8398	25705	12041	5375	8135	4803	11626	18563
5.4.99.63	ethylmalonyl-CoA mutase	0	0	0	0	0	0	2	0	0	0	1	0	1	0	0	0	0	0	1	0	1	0	0	0	6	0	0	0	0	0
5.4.99.9	UDP-galactopyranose mutase	57485	53736	54593	63586	44336	48774	56026	43472	54489	53477	53422	52189	66069	50404	55702	66061	54678	63225	55793	39935	54989	46496	37079	65824	52218	42097	56156	41170	49402	43998
5.5.1.1	muconate cycloisomerase	2	2	1	0	1	5	10	2	1	0	0	4	0	1	0	0	1	0	0	4	1	0	3	7	1	0	2	1	0	1
5.5.1.18	lycopene epsilon-cyclase	0	0	0	0	0	0	0	1	0	0	0	0	0	0	0	0	0	0	0	0	0	0	0	0	0	0	0	0	3	0
5.5.1.19	lycopene beta-cyclase	1	0	1	0	0	4	20	2	1	3	1	6	0	3	1	2	5	3	1	2	0	1	7	12	1	0	4	2	0	2
5.5.1.2	3-carboxy-cis,cis-muconate cycloisomerase	5	3	3	2	3	20	39	6	6	2	3	10	0	2	1	3	3	4	8	10	4	13	16	8	6	3	15	11	1	3
5.5.1.24	tocopherol cyclase	0	0	0	0	0	0	2	0	0	0	0	0	0	1	0	1	2	1	0	0	0	0	0	2	0	0	0	0	0	1
5.5.1.4	inositol-3-phosphate synthase	2437	1601	2354	1632	1839	3154	1175	1403	1796	1723	4084	5032	992	2456	1911	749	3654	2239	2356	2007	934	1834	2280	2125	1428	1418	2457	2338	784	1181
5.6.2.1	DNA topoisomerase	172926	150932	164403	200771	127169	147396	161100	124054	161427	174504	170270	158813	181566	134648	151835	187170	158955	174338	147731	128044	162542	117274	124517	220397	142644	128511	176120	133914	141314	111695
5.6.2.2	DNA topoisomerase (ATP-hydrolysing)	204817	179253	212339	246005	183532	192441	213991	168574	211765	199731	200974	214320	227486	195905	191391	242833	230056	203059	224529	191547	231644	189523	191672	276227	205283	166562	222020	185173	209036	176574
5.99.1.4	2-hydroxychromene-2-carboxylate isomerase	0	0	0	0	0	0	2	0	0	0	0	0	0	0	0	0	0	0	0	0	0	0	0	0	0	0	0	0	0	0
6.1.1.-	Ligases forming aminoacyl-tRNA and related compounds	380	113	209	147	504	350	327	93	86	187	102	213	194	332	55	78	950	262	290	159	304	115	665	749	119	155	262	2015	361	151
6.1.1.1	tyrosine---tRNA ligase	58081	46781	55937	62644	47675	50047	54913	43460	56701	51211	52644	55476	59358	51505	51287	64166	60141	55910	59769	48928	59021	48491	48264	71076	53974	42080	57851	47019	53233	45068
6.1.1.10	methionine---tRNA ligase	64374	56863	65064	66914	51956	51709	61205	47985	61556	56483	62206	62115	71955	57669	61460	74406	64726	70338	66058	52387	61277	50722	50700	78149	59155	45754	69313	49108	55647	46994
6.1.1.11	serine---tRNA ligase	58252	46825	56355	62673	47930	50055	54912	43461	56719	51211	52651	55618	59437	51546	51289	64316	60149	55938	59773	49706	59062	48626	50342	71433	53977	42238	58663	47221	53463	45083
6.1.1.12	aspartate---tRNA ligase	58638	47064	57256	63103	48077	50153	56078	43824	57662	51653	53222	56748	61106	51871	52607	66833	60419	57892	60101	50013	59228	48788	50457	75129	54253	42854	61104	47377	53708	45162
6.1.1.13	D-alanine---poly(phosphoribitol) ligase	7788	5832	9544	19846	14260	3816	16076	12226	11286	4082	9230	31370	18767	27776	19410	18861	30722	11355	36629	25112	13639	39183	16185	7431	22051	6096	9535	4896	21850	35868
6.1.1.14	glycine---tRNA ligase	63856	53388	64736	74560	58208	55318	63841	51268	68296	55521	61159	73210	72523	70378	65704	78344	79576	69397	84097	60537	68038	69898	55693	74968	69548	45727	63185	49644	66181	64568
6.1.1.15	proline---tRNA ligase	62682	56066	62261	65572	49849	51338	59575	46420	59871	55416	59191	60322	70561	54263	59262	71576	61424	68796	61810	50244	59475	49369	48802	76557	54933	45308	67126	48049	54061	45743
6.1.1.16	cysteine---tRNA ligase	58084	46782	55939	62644	47678	50068	54957	43463	56707	51212	52650	55483	59358	51506	51287	64169	60142	55914	59773	48938	59020	48490	48286	71093	53983	42082	57867	47030	53233	45070
6.1.1.17	glutamate---tRNA ligase	56850	47623	55463	39000	43286	50676	48728	40046	57036	33574	51564	42205	49673	41832	46047	58782	49232	55027	47972	38261	54479	31965	40917	62012	47685	39529	54563	45662	44050	29427
6.1.1.18	glutamine---tRNA ligase	48790	39185	40576	49011	34440	43565	43674	33614	43815	46943	42436	34331	46681	29282	35556	47608	36741	42446	32615	28648	45881	23322	30792	55698	37383	36973	45507	39048	36213	23517
6.1.1.19	arginine---tRNA ligase	62826	56111	62630	65600	50099	51347	59572	46418	59773	55409	59190	60476	70635	54318	59237	71653	61466	68834	61810	51017	59517	49494	50891	76869	54936	45430	67911	47932	54290	45753
6.1.1.2	tryptophan---tRNA ligase	58082	46781	55732	62643	47676	50060	54940	43461	56702	51211	52644	55472	59358	51504	51284	64149	60141	55803	59772	48930	59022	48504	48271	71079	53980	42081	57857	47025	53234	45070
6.1.1.20	phenylalanine---tRNA ligase	116169	93569	111894	125308	95386	100090	109826	86943	113407	102454	105297	110941	118722	103006	102591	128359	120281	111830	119542	97859	118042	96982	96529	142160	107947	84162	115716	94038	106468	90136
6.1.1.21	histidine---tRNA ligase	58662	47305	56782	63072	48188	51446	55603	43695	57266	51332	52954	56258	59761	52965	51632	65094	62784	56214	59954	49826	59729	49309	50999	71765	55657	42731	58862	48467	54534	45696
6.1.1.22	asparagine---tRNA ligase	55350	42916	50833	59966	44183	46523	51635	41021	49919	48743	48448	52115	55296	45988	45901	59147	55557	47404	52685	46806	56290	45346	47715	65894	49131	41224	53181	45745	50982	42618
6.1.1.23	aspartate---tRNAAsn ligase	6560	12200	13562	11014	4336	3679	6430	6479	11231	7591	14207	8240	18065	4298	12744	13374	3897	19399	3292	2840	900	3300	1250	20536	1736	7131	15466	4505	1888	1305
6.1.1.24	glutamate---tRNAGln ligase	4205	3091	5637	10154	8145	2193	8312	6203	6531	2573	5183	16058	11415	14228	10467	10101	15485	7470	18484	13532	6863	19742	10277	4306	11099	3318	6884	3018	11181	17954
6.1.1.3	threonine---tRNA ligase	63139	57005	63477	67199	50351	52942	60393	47112	61009	56500	60250	60742	72070	54820	60901	73113	62994	70245	61987	50644	59563	49592	48993	78808	55128	46334	68697	49502	54241	45889
6.1.1.4	leucine---tRNA ligase	58080	46781	55937	62643	47675	50046	54911	43458	56700	51210	52644	55471	59358	51505	51286	64166	60141	55910	59768	48928	59019	48490	48263	71076	53973	42079	57850	47018	53233	45067
6.1.1.5	isoleucine---tRNA ligase	58080	46781	55937	62643	47675	50046	54912	43458	56700	51210	52644	55471	59358	51505	51286	64166	60141	55910	59768	48928	59019	48490	48263	71076	53973	42079	57850	47018	53233	45067
6.1.1.6	lysine---tRNA ligase	58238	46835	55870	62751	47726	50351	55122	43542	56711	51363	52733	55577	59359	51787	51316	64147	60282	55799	59861	48975	59315	48578	48446	70825	54088	42223	57897	46864	53578	45204
6.1.1.7	alanine---tRNA ligase	58078	46768	55924	62622	47656	50046	54912	43458	56700	51188	52636	55469	59337	51505	51275	64154	60136	55884	59765	48920	59019	48489	48263	70721	53973	42070	57823	47003	53228	45065
6.1.1.9	valine---tRNA ligase	62679	56065	62193	65569	49833	51338	59571	46417	59727	55408	59168	60318	70552	54262	59211	71450	61417	68781	61806	50236	59475	49359	48799	76513	54933	45271	67093	48039	54060	45739
6.2.1.-	Acid-thiol ligases	8087	10957	11372	5940	6966	2783	7765	6291	8893	7426	11480	9351	17255	7875	13021	13964	6417	19760	7397	4599	2755	2996	3742	11225	5780	5592	16080	4910	3034	2574
6.2.1.1	acetate---CoA ligase	6436	2657	7865	4121	7328	2764	7907	5173	9749	5844	8102	8190	10440	6278	8194	16199	6015	13444	8576	11368	2449	2537	9833	15170	6028	4262	18798	6038	2458	2252
6.2.1.12	4-coumarate---CoA ligase	0	0	0	0	0	0	5	1	0	0	0	1	0	1	0	0	1	0	3	1	1	13	0	0	2	0	1	0	0	2
6.2.1.13	acetate---CoA ligase (ADP-forming)	47	0	1	0	0	1	0	1	0	0	14	0	2	2	1	0	0	0	0	1	0	0	0	0	0	0	0	312	0	0
6.2.1.14	6-carboxyhexanoate---CoA ligase	1	0	0	0	0	0	0	0	0	0	0	0	0	0	0	0	1	1	1	0	0	0	1	0	1	0	1	0	0	0
6.2.1.16	acetoacetate---CoA ligase	0	1	0	0	1	0	0	0	0	0	2	1	0	0	0	1	0	0	1	0	1	0	0	2	3	0	4	1	0	0
6.2.1.17	propionate---CoA ligase	338	2581	837	210	46	2564	71	359	3617	370	510	466	200	1239	1753	1247	416	4697	1578	83	30	263	38	451	57	54	283	55	30	51
6.2.1.2	medium-chain acyl-CoA ligase	14	139	287	190	543	24	146	68	379	175	16	42	307	25	150	312	32	84	52	83	68	85	64	37	135	51	325	14	42	114
6.2.1.20	long-chain-fatty-acid---[acyl-carrier-protein] ligase	1018	5251	1775	447	953	5178	306	733	7316	763	1030	1115	731	2572	3524	2621	2435	9861	3541	364	63	576	1017	2167	119	109	925	3775	83	118
6.2.1.22	[citrate (pro-3S)-lyase] ligase	3969	4035	6750	11692	7539	2474	6512	4064	6325	3360	3387	13907	10693	12208	11457	12220	14334	7715	17846	9095	6378	18526	6666	4925	9577	3803	4300	1847	10250	17284
6.2.1.25	benzoate---CoA ligase	0	0	0	0	0	0	0	0	0	0	0	0	0	0	0	0	0	0	0	0	1	0	0	0	0	0	0	0	0	0
6.2.1.26	o-succinylbenzoate---CoA ligase	2214	1562	1753	1160	2102	2939	2916	1773	2682	1700	2281	3242	870	2238	873	2371	3814	1184	1065	4144	1108	1022	4940	4445	2094	1449	4867	4926	1569	894
6.2.1.3	long-chain-fatty-acid---CoA ligase	83887	66298	68854	51262	70677	84862	83977	62764	74661	52353	68614	60874	66462	59965	56765	70568	74925	57960	73374	57667	96566	49238	60767	61509	81244	62650	72892	71238	74439	51583
6.2.1.30	phenylacetate---CoA ligase	50052	33470	45087	52537	42520	46069	46636	35452	51362	49444	44836	30812	43642	36568	37899	54241	46345	40947	40339	32592	50807	25675	33328	62221	48322	34749	48703	44285	39492	26733
6.2.1.32	anthranilate---CoA ligase	2	0	0	1	1	15	21	1	2	0	0	2	0	0	0	2	1	2	1	2	1	0	9	3	1	1	5	8	0	0
6.2.1.34	trans-feruloyl-CoA synthase	1	0	0	1	0	1	8	0	0	3	0	2	0	1	0	0	1	1	1	1	2	0	2	1	1	0	1	1	0	0
6.2.1.48	carnitine---CoA ligase	2	0	0	0	0	0	2	1	0	0	1	1	0	1	1	0	1	2	1	1	1	1	3	3	8	1	4	1	1	0
6.2.1.5	succinate---CoA ligase (ADP-forming)	2748	1760	5898	2904	5660	3412	4304	2514	5664	2036	1750	2744	5486	2090	2810	3368	6342	4990	2804	8366	1264	3836	8244	8630	916	1586	11832	8610	928	2592
6.2.1.9	malate---CoA ligase	0	0	0	0	0	0	0	0	0	0	0	0	0	0	0	0	0	0	2	0	0	0	0	0	0	0	0	0	0	0
6.3.-.-	Forming carbon-nitrogen bonds	7	1	4	2	3	28	60	7	7	2	8	19	0	3	1	3	2	5	7	11	5	14	18	24	23	5	21	13	2	3
6.3.1.-	Acid-D-ammonia (or amine) ligases (amide synthases)	5	3	2	3	2	2	5	3	1	2	2	6	1	4	2	0	1	2	3	2	4	2	4	5	4	2	4	3	2	2
6.3.1.1	aspartate---ammonia ligase	51985	41658	48806	59502	42152	45367	48997	39557	47932	47983	44658	46221	54507	44479	43910	56656	52254	45477	47962	40299	55511	44306	40369	61559	46919	39871	46502	42091	49779	41900
6.3.1.10	adenosylcobinamide-phosphate synthase	9659	13785	17963	29837	7428	5794	8482	9104	16790	28041	18449	14607	25164	8173	16461	25482	6753	27124	4958	4297	2021	4807	3625	32958	4283	10588	20946	5485	3295	2649
6.3.1.14	diphthine---ammonia ligase	918	563	902	514	513	1712	513	685	1425	648	1064	1016	597	629	1318	1576	2147	1332	2731	612	174	491	519	1609	724	798	1189	1506	388	455
6.3.1.19	prokaryotic ubiquitin-like protein ligase	436	190	1437	793	657	46	102	344	367	6	24	226	110	484	188	88	477	53	855	290	490	1459	436	622	223	58	221	84	268	989
6.3.1.2	glutamine synthetase	89344	73329	97802	100462	67052	60767	71029	60303	82741	85436	85741	81849	100114	70883	81831	106042	79392	100295	75328	66760	70437	60672	67840	129479	63392	59430	99590	65022	65649	52337
6.3.1.20	lipoate---protein ligase	9865	12655	13300	7881	5736	3093	11504	9237	9667	7387	18926	13949	17218	8589	14315	15713	6703	20436	6119	12785	2531	5005	11991	17533	4743	7247	23892	6972	3625	3146
6.3.1.5	NAD+ synthase	4375	5657	6133	10306	7987	4685	8413	6790	10171	2928	5337	16707	11329	15217	12273	11469	16034	12185	20038	12839	6875	20127	8364	4741	11120	3263	6399	2609	11024	18110
6.3.1.8	glutathionylspermidine synthase	340	2584	842	217	87	2622	48	365	3625	380	511	466	199	1254	1753	1245	416	4698	1580	80	27	264	34	457	57	54	277	47	32	51
6.3.2.-	Acid-D-amino-acid ligases (peptide synthases)	149	44	168	4	264	76	72	383	631	212	71	1237	175	106	59	134	17	197	178	87	32	54	164	483	19	329	241	83	14	60
6.3.2.1	pantoate---beta-alanine ligase (AMP-forming)	30275	29172	24661	20536	30635	41340	38165	28394	34506	21597	26592	24720	27049	24340	21553	23421	31998	21656	29928	28611	44518	20798	29392	26581	34653	28991	31973	35487	34161	21775
6.3.2.10	UDP-N-acetylmuramoyl-tripeptide---D-alanyl-D-alanine ligase	57596	46773	55711	62666	47696	49956	54944	43396	56685	51241	52631	55371	59315	51717	51159	63665	60067	55477	59332	48932	59029	48419	48088	71054	53987	42116	57840	47142	53230	45064
6.3.2.12	dihydrofolate synthase	120038	104266	121829	132806	97016	102892	114699	89952	119095	106556	114941	119591	133188	106106	110007	142950	122544	127306	118129	98636	118121	99432	98836	157874	107554	90042	125959	97333	108490	90796
6.3.2.13	UDP-N-acetylmuramoyl-L-alanyl-D-glutamate---2,6-diaminopimelate ligase	61501	49840	61178	73277	55177	52055	59470	49659	62482	53651	58295	70409	69483	66454	61429	73699	75624	61743	77559	55714	65844	68378	52896	69280	65446	45498	56561	48979	64435	63154
6.3.2.14	enterobactin synthase	6	5	2	4	4	4	6	6	2	2	4	12	1	5	2	0	2	4	4	2	7	4	7	10	7	4	8	5	2	2
6.3.2.17	tetrahydrofolate synthase	120038	104266	121829	132806	97016	102892	114699	89952	119095	106556	114941	119591	133188	106106	110007	142950	122544	127306	118129	98636	118121	99432	98836	157874	107554	90042	125959	97333	108490	90796
6.3.2.2	glutamate---cysteine ligase	3246	1539	4584	2689	3513	702	3085	2375	2444	1239	3371	3571	1879	6622	3086	4253	6253	1654	5425	3664	3648	4251	5721	3127	7791	1320	3412	1528	4178	3435
6.3.2.29	cyanophycin synthase (L-aspartate-adding)	123	30	55	24	35	62	21	43	73	40	278	226	255	142	222	183	174	142	218	118	172	146	74	94	483	69	141	91	211	124
6.3.2.3	glutathione synthase	13	32	17	11	59	32	37	47	7	33	52	68	1	17	11	1	6	34	4	30	7	3	65	11	10	20	8	35	32	3
6.3.2.30	cyanophycin synthase (L-arginine-adding)	123	30	55	24	35	62	21	43	73	40	278	226	255	142	222	183	174	142	218	118	172	146	74	94	483	69	141	91	211	124
6.3.2.31	coenzyme F420-0:L-glutamate ligase	832	298	1033	719	322	206	313	1024	1641	598	954	759	947	254	1133	1368	463	1207	228	294	88	431	279	1281	254	758	1194	319	127	222
6.3.2.32	coenzyme gamma-F420-2:alpha-L-glutamate ligase	0	0	1	0	0	0	0	1	0	0	14	0	2	2	0	0	0	0	0	1	0	0	0	0	0	0	0	0	0	0
6.3.2.34	coenzyme F420-1:gamma-L-glutamate ligase	832	298	1033	719	322	206	313	1024	1641	598	954	759	947	254	1133	1368	463	1207	228	294	88	431	279	1281	254	758	1194	319	127	222
6.3.2.38	N2-citryl-N6-acetyl-N6-hydroxylysine synthase	0	0	0	0	0	0	0	0	0	0	0	1	0	0	0	0	0	0	0	0	0	0	0	0	0	0	1	0	0	0
6.3.2.39	aerobactin synthase	0	0	0	0	0	0	0	0	0	0	0	1	0	0	0	0	0	0	0	0	0	0	0	0	0	0	1	0	0	0
6.3.2.4	D-alanine---D-alanine ligase	59960	48016	59484	64749	50907	50670	57071	45711	60683	53436	56663	57600	63651	55148	54891	68082	63766	59760	63717	51487	60885	49926	50367	73927	58458	43342	62524	48282	54886	46417
6.3.2.43	[amino-group carrier protein]---L-2-aminoadipate ligase	0	1	0	1	0	0	2	1	0	0	0	0	1	0	0	0	1	1	0	0	0	0	0	1	0	0	0	0	0	1
6.3.2.45	UDP-N-acetylmuramate---L-alanyl-gamma-D-glutamyl-meso-2,6-diaminoheptanedioate ligase	697	203	433	180	1244	490	493	482	767	410	182	1536	534	500	123	276	1768	694	658	349	338	193	1305	1875	140	486	688	3942	388	218
6.3.2.5	phosphopantothenate---cysteine ligase (CTP)	87898	71639	86218	113161	84542	93741	94370	75994	99006	89969	83430	91789	86493	90452	76218	92017	107707	72304	103362	88634	113373	89228	85536	114732	99039	73165	83889	83958	100755	84492
6.3.2.51	phosphopantothenate---cysteine ligase (ATP)	459	55	102	22	529	133	135	151	97	16	146	171	190	60	121	120	821	259	232	304	7	32	526	672	14	20	275	1901	25	37
6.3.2.6	phosphoribosylaminoimidazolesuccinocarboxamide synthase	58051	53108	56161	39147	42291	48890	53166	42788	53944	35904	57918	45501	59479	41597	48998	60202	46141	61553	42714	40966	53055	30794	41583	63395	44950	41792	62730	44524	43853	28356
6.3.2.7	UDP-N-acetylmuramoyl-L-alanyl-D-glutamate---L-lysine ligase	408	40	226	28	156	54	1427	380	617	90	93	392	5	36	27	26	15	21	48	3430	1	7	2853	2291	10	214	3544	834	7	8
6.3.2.8	UDP-N-acetylmuramate---L-alanine ligase	57351	46723	55640	62614	47244	49897	54817	43390	56610	51196	52610	55246	59134	51431	51129	63582	59231	55229	59063	48805	59015	48386	47595	70404	53969	42072	57629	45088	53201	45047
6.3.2.9	UDP-N-acetylmuramoyl-L-alanine---D-glutamate ligase	57602	47324	56230	63034	47682	50075	55068	43493	56818	51390	54011	55472	59404	51501	51404	64855	60108	55644	59278	48933	59049	48491	48086	71527	54047	42194	58241	46996	53269	45070
6.3.3.1	phosphoribosylformylglycinamidine cyclo-ligase	58737	53383	57251	56084	42765	49423	54324	43195	54967	53597	58699	46763	61759	42781	49908	62052	47233	63216	43538	41437	53345	31011	42121	75010	45254	42624	65143	46617	44119	28605
6.3.3.2	5-formyltetrahydrofolate cyclo-ligase	31239	22315	35944	44743	22022	13618	20404	19912	32297	34098	30795	36791	41824	30231	36023	47129	30879	45474	35188	26918	14102	28570	25702	53239	20084	17408	38245	16383	19744	23093
6.3.3.3	dethiobiotin synthase	26675	27135	21304	19024	27278	39356	35008	24560	30349	19061	20659	17042	21543	22065	18556	20777	28901	17953	24870	22128	43841	18779	24104	21504	32560	25517	22599	33233	32817	20962
6.3.4.13	phosphoribosylamine---glycine ligase	54137	44099	50994	53157	40605	48117	49644	40237	51938	49399	52174	41914	50565	40024	41983	54767	45957	50344	41500	40127	52889	30142	41577	69571	44295	39431	55896	45588	43292	27934
6.3.4.14	biotin carboxylase	65279	53109	71403	92087	55534	55794	68028	53612	78182	76183	70159	65046	75975	67044	66374	88417	70990	77528	72442	63215	63034	55143	57150	104743	68520	47554	82749	54358	57210	50468
6.3.4.15	biotin---[biotin carboxyl-carrier protein] ligase	53625	43523	47043	52523	38147	47805	50737	39922	51539	49620	51528	42413	50410	38617	42613	54676	43441	50877	41124	36999	50035	28820	37935	66864	44428	39051	55456	43188	40971	27320
6.3.4.18	5-(carboxyamino)imidazole ribonucleotide synthase	2765	1189	2860	2180	2124	1110	5090	6493	2628	1196	9294	5974	2164	6538	2558	2497	4930	2649	5246	6882	2724	4957	6211	5510	4684	1658	5236	4352	3875	3320
6.3.4.19	tRNAIle-lysidine synthase	55768	45742	52780	60890	45114	49144	52063	41789	54577	49646	48999	52276	57320	46952	48115	60528	56595	53918	55002	45622	56721	46646	43935	65907	49375	41070	53214	44693	50673	43592
6.3.4.2	CTP synthase (glutamine hydrolysing)	58180	46806	56217	62581	47792	50043	54856	43343	56499	50933	52469	55396	59090	51330	51093	64027	60067	55743	59728	49519	59011	48595	50222	71282	53601	42096	58066	47145	53437	45023
6.3.4.20	7-cyano-7-deazaguanine synthase	2940	1588	1964	936	3343	2324	3123	2141	3380	2465	4096	7006	2921	2046	2157	1807	3089	3527	2154	5573	852	810	5648	4792	1455	1756	7237	4196	910	564
6.3.4.21	nicotinate phosphoribosyltransferase	30421	18891	34412	43464	20504	10346	19772	18772	26725	31886	28591	35954	39037	29757	31869	43193	30617	38002	31760	25400	15343	29985	23529	49213	21447	16116	34449	14125	20772	24301
6.3.4.3	formate---tetrahydrofolate ligase	56036	43677	53949	61979	45952	46714	54003	42345	51495	49756	51198	53490	56900	49461	47574	60704	57747	47714	54518	47902	58655	47511	46948	67924	52704	41391	55094	44607	52581	44452
6.3.4.4	adenylosuccinate synthase	57673	47066	55903	62934	47977	49976	55091	44791	56748	51301	53788	57251	62757	51975	51500	64335	60154	56037	60013	49445	59054	49801	48395	71446	54039	43590	59136	47146	53681	45254
6.3.4.5	argininosuccinate synthase	51304	42363	45041	35258	37360	46258	48763	38921	50210	31391	47259	36591	47950	35862	40497	52411	41232	48440	39098	34138	48891	28068	34198	55106	42560	37191	50947	41916	39485	26723
6.3.4.6	urea carboxylase	438	53	97	19	527	130	112	147	93	13	142	152	187	61	118	105	816	258	204	302	9	25	525	663	7	19	274	1901	19	31
6.3.5.1	NAD+ synthase (glutamine-hydrolysing)	54294	41580	51190	53397	40717	45663	46996	37359	47680	48827	48056	39379	48502	37247	39953	53103	44997	44273	42673	36859	52762	29928	40444	68051	43744	39350	52514	44640	42752	28227
6.3.5.10	adenosylcobyric acid synthase (glutamine-hydrolysing)	9306	13650	17583	29444	7258	5767	8366	8831	15883	27682	18156	14529	24848	8084	16299	25282	6586	26554	4890	4164	2001	4732	3594	32814	4223	10308	20335	5447	3265	2591
6.3.5.11	cobyrinate a,c-diamide synthase	27336	25235	33619	56459	13653	8639	15096	15863	29785	52184	30907	24704	46775	14500	29526	40142	11517	48021	9748	7351	3825	9071	5779	59740	8008	18082	37286	8959	6273	5154
6.3.5.13	lipid II isoglutaminyl synthase (glutamine-hydrolysing)	18702	5603	17574	34457	11698	5620	10010	8622	14819	21875	10514	19695	15062	18738	14252	17033	22077	12835	22242	18307	11614	24384	15654	32619	13268	6366	12287	8426	15628	20761
6.3.5.2	GMP synthase (glutamine-hydrolysing)	62508	56937	63120	66398	50175	53054	60656	48966	60690	55864	64965	62065	71318	55890	59920	72655	63075	69291	62033	51444	59795	50404	49050	76911	55263	45771	67843	49994	54624	46160
6.3.5.3	phosphoribosylformylglycinamidine synthase	59513	52941	58985	64460	50589	55732	60023	50207	67299	53605	62560	61546	65216	59223	57442	69030	64942	69937	64128	54595	60766	52265	51521	76016	57461	43258	64532	50714	55871	47160
6.3.5.4	asparagine synthase (glutamine-hydrolysing)	35424	28823	46012	84003	24283	13812	22803	22117	36083	71764	38915	43261	53613	33491	41074	59531	33864	55264	33760	24073	15052	29606	21576	79647	21244	21449	42763	21164	20442	24110
6.3.5.5	carbamoyl-phosphate synthase (glutamine-hydrolysing)	128917	115589	134882	134654	106206	106615	122507	95234	122697	111875	123944	127028	143974	115043	120128	153407	132297	138218	125437	108476	127138	103170	106926	167322	113412	93820	139447	103878	116387	94299
6.3.5.6	asparaginyl-tRNA synthase (glutamine-hydrolysing)	140192	117113	171051	168581	109702	60116	105655	93167	141314	106400	138840	177944	197451	157344	174941	206642	163104	215292	178496	136339	81502	165009	114389	208512	104951	73655	173771	77488	109771	136406
6.3.5.7	glutaminyl-tRNA synthase (glutamine-hydrolysing)	140192	117113	171052	168581	109704	60116	105657	93169	141314	106400	138841	177945	197452	157344	174941	206643	163104	215292	178496	136339	81503	165009	114389	208512	104952	73655	173771	77488	109771	136406
6.3.5.9	hydrogenobyrinic acid a,c-diamide synthase (glutamine-hydrolysing)	27336	25235	33619	56459	13653	8639	15096	15863	29785	52184	30907	24704	46775	14500	29526	40142	11517	48021	9748	7351	3825	9071	5779	59740	8008	18082	37286	8959	6273	5154
6.4.1.1	pyruvate carboxylase	31152	31713	24799	21133	30016	44574	39150	30162	38471	22522	30910	25088	24684	26877	23874	24693	32122	26754	31391	29299	45108	20794	29661	27240	35080	28158	30474	35600	34513	22182
6.4.1.2	acetyl-CoA carboxylase	98591	64234	93362	121842	63929	67726	80408	68170	104446	101974	96066	86194	100095	82156	86333	126490	84074	112529	83554	79365	67336	63889	74517	148139	76399	58476	111677	68686	64323	55001
6.4.1.3	propionyl-CoA carboxylase	2907	1455	3334	1919	2402	1666	1200	1708	1474	1220	3556	5135	478	2420	1436	532	2665	1169	3173	2409	1408	3228	2679	1573	1613	953	2006	1046	988	2114
6.4.1.4	methylcrotonoyl-CoA carboxylase	5	2	2	5	4	21	58	6	2	8	4	13	0	5	1	2	6	4	7	6	10	15	13	13	18	2	17	11	3	4
6.4.1.6	acetone carboxylase	0	0	0	0	0	0	4	0	0	0	0	0	0	0	0	0	0	0	0	0	2	0	0	0	0	0	0	0	0	0
6.5.1.1	DNA ligase (ATP)	1432	1063	2464	2077	1784	561	1409	1266	2152	1430	2347	1181	3309	1007	3024	3908	2082	4229	630	1694	163	500	3270	5472	327	1573	4235	4415	445	229
6.5.1.2	DNA ligase (NAD+)	59851	48745	62098	102535	48432	51632	55813	45256	64323	88512	58855	57151	63943	54381	54330	69616	60888	61794	60710	49720	59594	49537	48609	100187	54701	44947	61499	48408	53724	45779
6.5.1.4	RNA 3'-terminal-phosphate cyclase (ATP)	168	42	50	14	431	42	102	5	40	8	5	90	166	44	9	65	799	234	192	102	4	24	476	637	2	0	187	1840	8	8
6.5.1.8	3'-phosphate/5'-hydroxy nucleic acid ligase	4723	9918	7154	3524	2169	1455	5012	3163	3647	4571	8595	5081	11465	2895	8717	8673	1367	14209	2077	1380	502	974	569	6674	1056	3367	10220	1213	912	697
6.6.1.1	magnesium chelatase	25	21	49	50	78	10	66	62	28	79	27	25	15	6	43	59	13	27	20	19	12	6	15	46	13	9	39	9	16	10
6.6.1.2	cobaltochelatase	713	255	712	220	1254	544	383	1175	1590	663	383	3210	579	584	574	934	1110	851	741	462	124	424	1117	2031	102	880	892	2389	162	264
7.1.1.1	proton-translocating NAD(P)+ transhydrogenase	1508	1226	5663	3225	4277	186	771	1650	2774	793	300	1422	1592	1638	1503	2020	1919	665	2874	1325	1777	4982	1790	2328	1224	517	2076	380	1071	3548
7.1.1.2	NADH:ubiquinone reductase (H+-translocating)	355053	350006	302521	300400	318289	443416	399640	299745	403538	304104	327653	283849	331925	273444	285500	329090	347043	337824	321174	268134	452224	215020	286761	371366	360003	311356	348291	372116	348785	225059
7.1.1.3	ubiquinol oxidase (H+-transporting)	10	6	2	6	6	4	10	10	2	4	4	12	2	8	2	0	4	4	4	2	8	4	6	10	8	4	8	6	6	4
7.1.1.5	menaquinol oxidase (H+-transporting)	1548	151	884	96	615	199	5604	1508	2448	348	355	1527	8	140	104	47	36	80	79	13711	0	4	11411	9123	8	856	14175	3336	4	4
7.1.1.6	plastoquinol---plastocyanin reductase	0	0	0	1	0	0	5	2	0	0	1	0	0	2	1	2	4	2	1	0	0	0	0	5	1	0	0	1	4	2
7.1.1.7	quinol oxidase (electrogenic, proton-motive force generating)	69151	64693	59443	62235	75979	87064	92250	67254	79211	48553	65042	79345	66450	82147	65067	69158	98197	53873	102425	77624	106733	80882	71566	55781	99558	61057	64026	70545	92792	81659
7.1.1.8	quinol---cytochrome-c reductase	346	2610	852	216	100	2575	73	401	3622	401	557	525	200	1252	1762	1245	423	4725	1579	108	31	263	91	446	65	70	276	77	58	51
7.1.1.9	cytochrome-c oxidase	1224	3006	1736	531	2347	3025	955	1145	4851	1021	953	1942	2485	1577	2944	2786	3707	7396	2441	815	112	907	2040	3371	193	364	2399	5831	243	338
7.1.2.1	P-type H+-exporting transporter	0	0	1	1	2	0	3	3	1	0	1	1	1	0	0	1	0	0	0	0	1	0	0	0	1	0	0	1	4	0
7.1.2.2	H+-transporting two-sector ATPase	165036	133845	164730	196588	133035	146339	152676	120880	161522	165395	147878	142600	163998	134904	136142	175768	162851	150942	147838	131950	170358	123863	134831	225260	143328	122083	163056	139798	148464	114974
7.2.1.1	NADH:ubiquinone reductase (Na+-transporting)	170305	154834	126628	115573	168371	230272	216222	152351	168330	122208	144004	128125	130716	133175	110544	122706	178066	90251	161560	142904	266017	113542	152772	130474	205330	159829	145567	188972	200722	127697
7.2.1.2	ferredoxin---NAD+ oxidoreductase (Na+-transporting)	100228	79121	92541	101255	74817	87282	89772	68860	92629	96067	82037	63655	94257	61183	73417	100248	74141	87503	64819	64534	98664	49148	72821	131078	74128	75111	100293	79388	79107	48921
7.2.2.-	-	126847	95694	106191	123944	82135	96752	107993	83765	111015	124526	106917	92958	122017	79046	98379	124273	88970	119263	85893	82609	99826	55616	84070	146946	91527	87351	138010	88686	82040	54778
7.2.2.1	Na+-transporting two-sector ATPase	165036	133845	164730	196588	133035	146339	152676	120880	161522	165395	147878	142600	163998	134904	136142	175768	162851	150942	147838	131950	170358	123863	134831	225260	143328	122083	163056	139798	148464	114974
7.2.2.10	P-type Ca2+ transporter	54619	41278	47340	59806	41085	46960	50666	40151	51793	49679	44950	47066	53847	43973	47274	58935	53498	49938	51001	38584	52783	42427	38142	61194	48758	39837	48606	43594	47395	41802
7.2.2.12	P-type Zn2+ transporter	82909	64206	91523	168883	53207	64936	63247	60836	90261	153608	100568	70017	88934	59239	69141	96873	64659	94293	54151	57300	59984	40728	58831	180127	50192	58517	90774	68163	52337	32766
7.2.2.14	P-type Mg2+ transporter	11566	14850	20001	70351	10955	7017	11577	9397	18756	61921	15211	20817	27955	18910	21864	25236	18384	26818	21896	10776	7556	20490	6220	45862	11542	10404	16706	5676	11437	19033
7.2.2.21	Cd2+-exporting ATPase	82909	64206	91523	168883	53207	64936	63247	60836	90261	153608	100568	70017	88934	59239	69141	96873	64659	94293	54151	57300	59984	40728	58831	180127	50192	58517	90774	68163	52337	32766
7.2.2.4	ABC-type Na+ transporter	2486	1991	6947	23332	2860	2461	1984	1928	7451	19866	6563	2743	3225	4842	3582	5290	4810	4372	4753	3304	2198	2196	4128	20624	4568	1956	4008	3436	2114	1638
7.2.2.5	ABC-type Mn2+ transporter	1	0	1	1	1	1	8	4	3	1	2	6	0	0	0	1	1	1	4	4	0	0	3	2	2	1	1	1	0	1
7.2.2.6	P-type K+ transporter	35076	37140	35988	47960	32605	41186	44203	31146	40150	44672	36024	24269	37983	29425	31958	36218	35128	34416	30180	29844	46649	22003	29570	53989	38594	32701	41647	38139	35847	23612
7.2.2.7	ABC-type Fe3+ transporter	14902	5320	10163	6885	2330	3841	3854	3327	6707	4662	13617	5642	7444	2827	8475	20333	4915	11848	2288	2670	944	1658	4276	11586	1847	4547	10138	5149	1576	953
7.2.2.9	P-type Cu2+ transporter	59223	49923	58283	63362	49786	54299	57676	47157	63051	52525	57841	59346	62340	54349	54084	65958	63089	63035	61901	54826	59394	49905	54088	75720	54282	43142	64462	51716	53980	45617
7.2.4.2	oxaloacetate decarboxylase (Na+ extruding)	9464	13500	19073	30018	6757	4705	8670	8685	15346	26784	20276	13576	24133	10052	17144	27237	8205	26205	8610	5661	3074	5083	3931	33208	6756	9853	20848	6019	3836	3015
7.2.4.5	glutaconyl-CoA decarboxylase	12840	1311	4048	2700	1056	1173	1305	2096	3706	1939	2522	1777	4882	1077	4599	6594	1763	5070	1316	897	237	720	1099	4210	755	2212	3877	889	390	510
7.3.-.-	-	1095	868	1634	1948	698	492	886	1315	1972	1409	1558	1040	1961	640	2266	2319	617	2124	332	751	115	526	328	2729	252	1319	2303	424	211	313
7.3.2.1	ABC-type phosphate transporter	54312	42367	52712	60956	45826	45604	53131	43279	51250	48555	49169	51264	58551	46681	46146	59826	56260	49192	51264	46109	57008	47588	45823	69527	48232	40778	54205	49369	51415	43953
7.3.2.2	ABC-type phosphonate transporter	8962	12252	12618	13181	10060	3403	11658	6943	9171	6992	8440	19555	21136	15643	18563	17134	15611	20400	19994	15330	6753	19724	14213	12055	11082	6947	18169	4456	11428	17989
7.3.2.3	ABC-type sulfate transporter	373	399	467	483	414	347	398	1485	149	321	1302	2072	3530	792	435	776	291	707	862	611	334	1471	512	1231	193	1694	1454	422	839	347
7.3.2.5	ABC-type molybdate transporter	1404	3096	2111	854	2143	3446	2396	1121	5530	1565	1193	1263	2698	1993	2609	2109	1743	6850	2110	3930	705	585	3811	3874	462	717	5780	3109	793	470
7.3.2.6	ABC-type tungstate transporter	22	149	309	213	580	7	124	95	386	209	25	44	315	26	169	338	35	95	59	85	71	88	60	36	134	53	339	9	43	116
7.3.2.7	arsenite-transporting ATPase	1095	868	1634	1948	698	492	886	1315	1972	1409	1558	1040	1961	640	2266	2319	617	2124	332	751	115	526	328	2729	252	1319	2303	424	211	313
7.4.2.1	ABC-type polar-amino-acid transporter	81379	52797	97199	116884	61950	31686	54633	50318	77075	70245	76299	102218	102332	92825	92172	114967	99761	103272	105520	78402	51889	103382	71096	128003	64640	40702	81649	40408	70756	86441
7.4.2.8	protein-secreting ATPase	138951	124537	164853	213867	92212	82703	108524	95469	147716	193134	159776	128868	193519	107598	153503	206158	109034	208789	108695	92150	81328	78018	85989	260980	85214	97558	190493	90292	79377	63024
7.5.2.-	-	32839	27030	45915	61235	18673	17148	22424	19735	42621	42397	45869	34668	49464	26012	48454	68353	31162	61772	26625	18195	9665	26494	14768	76329	15785	23047	46243	19153	15128	22008
7.5.2.10	ABC-type D-xylose transporter	861	2102	4714	7233	913	3303	1341	1108	6548	3047	4667	950	2445	1240	3653	3064	3120	5775	312	526	329	920	266	14165	427	2091	2979	3422	451	375
7.5.2.11	ABC-type D-galactose transporter	8017	13816	19169	12827	7274	4786	6868	7348	12640	8370	17309	9691	19950	6636	14349	16626	7436	20989	4370	7255	4420	5215	7670	28395	2201	8657	19446	7480	5346	2286
7.5.2.12	ABC-type L-arabinose transporter	150	102	160	376	55	150	122	170	253	454	437	205	510	467	678	200	124	982	49	98	9	62	72	1128	46	365	669	226	39	52
7.5.2.4	ABC-type teichoic-acid transporter	1028	167	1055	277	604	175	3557	3168	1505	280	4278	2566	615	1373	480	327	266	612	610	8774	287	1082	8138	5037	174	665	8016	2405	672	376
7.5.2.7	ABC-type D-ribose transporter	19171	31843	53479	111221	17106	23134	22927	18952	55375	81960	58505	33868	50951	28565	51599	73558	34587	69804	24719	15525	9481	26083	8818	125058	15423	26324	45520	24586	14485	21340
7.5.2.8	ABC-type D-allose transporter	150	102	160	376	54	150	122	170	253	454	437	205	510	467	678	200	124	982	49	98	9	62	72	1128	46	365	669	226	39	52
7.5.2.9	ABC-type D-galactofuranose transporter	150	102	160	376	54	150	122	170	253	454	437	204	510	467	678	200	124	982	49	98	8	62	72	1128	46	365	668	226	39	52
7.6.2.10	ABC-type glycerol 3-phosphate transporter	16	14	25	25	40	8	15	30	9	35	13	14	8	3	20	28	4	14	10	9	9	6	11	20	6	7	23	6	5	4
7.6.2.11	ABC-type polyamine transporter	29968	25461	30105	42851	14799	9512	20403	17799	24046	33197	30351	33955	44382	25328	35329	42618	23102	46036	26599	18435	8855	24860	12104	42756	14767	16661	34148	10868	14672	20849
7.6.2.12	ABC-type capsular-polysaccharide transporter	22	149	309	213	579	8	134	95	387	212	25	46	314	25	169	337	34	94	59	84	73	88	60	36	134	53	338	9	46	116
7.6.2.5	ABC-type heme transporter	244	248	483	354	709	345	371	224	439	416	171	228	343	326	226	350	190	152	158	170	372	179	308	151	260	226	415	216	423	259
7.6.2.8	ABC-type vitamin B12 transporter	4	2	1	2	2	2	3	3	0	1	2	4	0	2	1	0	0	2	1	1	1	2	3	4	2	2	4	2	2	1
7.6.2.9	ABC-type quaternary amine transporter	11543	12616	19008	24245	11087	5554	12503	12947	12463	25220	22008	15508	20435	14875	14480	16325	11628	20336	9888	20763	7413	7641	22873	29683	8596	8188	28522	11417	8893	4870
