# Supplementary material for: Liuwei Dihuang formula ameliorates chronic stress-induced emotional and cognitive impairments in mice by elevating hippocampal O-GlcNAc modification
Source: Front Neurosci. 2023 Apr 20;17:1134176. doi: 10.3389/fnins.2023.1134176 (PMC10157057; doi:10.3389/fnins.2023.1134176)
Supplement: Supplementary file 15 [file Table_14.XLS]

## Sheet: Supplementary Table 14_Predicte
Enzyme	Description	LWM4	LWM9	LWM7	LWM1	LWM3	LWM6	LWM5	LWM10	LWM8	LWM2	MOD7	MOD9	MOD2	MOD4	MOD6	MOD10	MOD5	MOD1	MOD3	MOD8	CON2	CON10	CON5	CON6	CON4	CON8	CON9	CON3	CON1	CON7
1.-.-.-	Oxidoreductases	28437	14751	8677	15555	10699	18335	8500	11441	20957	21959	16721	18226	16063	14137	14450	16034	15936	22495	11172	15889	11565	16940	21927	18514	23131	11235	9165	18918	11048	26191
1.1.-.-	Acting on the CH-OH group of donors	523	142	405	1111	466	150	1615	233	330	1016	946	605	1747	2708	492	503	1699	396	3003	1677	61	1034	111	190	471	256	1737	161	740	390
1.1.1.-	With NAD+ or NADP+ as acceptor	32303	26629	22564	19642	31241	27402	19512	33765	31419	37840	29710	32043	21220	19439	26321	24931	22234	30983	13356	25829	17480	27173	31134	17503	21389	26987	17903	28727	32527	36054
1.1.1.1	alcohol dehydrogenase	3526	6357	6322	10849	19674	15865	7994	23469	9814	8731	7145	12955	7535	13418	17171	3203	14442	8834	10825	10870	16487	13405	13633	7571	17414	14269	20407	7765	21422	9172
1.1.1.100	3-oxoacyl-[acyl-carrier-protein] reductase	19637	16574	15316	13822	25986	21592	11983	26543	21602	26789	18029	25471	11503	11567	22635	14045	15998	21786	7553	17843	17440	20761	20635	12936	23110	18019	14798	17346	30479	24248
1.1.1.103	L-threonine 3-dehydrogenase	94	192	70	57	1608	1176	30	1642	210	48	683	658	42	80	188	106	566	282	36	200	380	285	2155	138	2451	2057	1292	321	1580	121
1.1.1.122	D-threo-aldose 1-dehydrogenase	0	1	0	2	1	0	1	0	0	0	0	0	0	1	0	0	0	0	1	0	1	0	0	0	0	0	0	0	1	0
1.1.1.127	2-dehydro-3-deoxy-D-gluconate 5-dehydrogenase	151	272	126	101	737	626	48	504	197	76	60	600	18	27	207	86	198	547	13	296	718	194	271	76	152	291	233	92	1588	364
1.1.1.130	3-dehydro-L-gulonate 2-dehydrogenase	81	912	266	74	3776	1029	164	2780	615	87	189	1191	18	14	823	54	219	419	10	290	1406	127	576	68	33	720	73	333	2296	638
1.1.1.132	GDP-mannose 6-dehydrogenase	1	38	2	30	48	1	4	8	14	6	331	0	20	21	18	20	2	0	12	40	3	62	1	103	2371	0	10	44	132	28
1.1.1.133	dTDP-4-dehydrorhamnose reductase	15292	12769	10805	9353	15579	13091	8931	12276	13316	9025	14274	14763	10223	8804	15083	11985	11140	16086	6356	14033	8943	10218	13750	10344	10212	12259	10528	14168	15965	15108
1.1.1.136	UDP-N-acetylglucosamine 6-dehydrogenase	29	0	1	6	2	7	1	20	4	2	0	7	1	2	2	0	3	27	1	7	0	48	1	0	1	1	5	1	3	7
1.1.1.14	L-iditol 2-dehydrogenase	1537	2861	1084	808	9459	5413	452	8885	2262	536	1515	6869	165	380	4691	710	2578	3717	212	2865	4516	2327	5386	484	680	6853	5084	2155	10637	2057
1.1.1.140	sorbitol-6-phosphate 2-dehydrogenase	27	34	24	4	61	58	3	36	27	23	7	99	3	1	42	5	10	39	2	14	27	148	12	19	2	64	17	12	180	42
1.1.1.157	3-hydroxybutyryl-CoA dehydrogenase	1423	2817	7590	4642	4642	4344	5596	4596	3447	3534	6324	4032	3038	3743	6707	4507	3636	3859	1552	4221	4435	2572	1793	962	7083	4495	4988	5532	5639	913
1.1.1.159	7alpha-hydroxysteroid dehydrogenase	587	972	760	414	4878	1826	639	4097	911	5568	510	2305	74	100	1804	207	987	603	79	424	1340	192	2495	242	79	2115	144	379	3102	389
1.1.1.169	2-dehydropantoate 2-reductase	14489	9135	4291	7988	8385	10914	5179	9231	10803	5935	9128	11253	9352	9322	8386	8135	9820	13690	8247	10791	5890	12010	12647	10113	8421	9219	8504	9335	9819	15016
1.1.1.17	mannitol-1-phosphate 5-dehydrogenase	46	10	5	22	14	25	3	32	13	14	6	30	7	7	8	11	8	59	5	17	8	1911	5	2341	5	217	2878	9	293	744
1.1.1.18	inositol 2-dehydrogenase	426	557	158	260	1061	854	128	1002	662	74	625	2115	52	82	2637	163	938	1287	53	1626	445	394	279	150	2460	1189	1027	742	2037	190
1.1.1.184	carbonyl reductase (NADPH)	0	0	0	0	0	0	0	0	0	0	1	0	0	0	0	0	0	1	0	0	0	0	0	0	0	0	0	0	0	0
1.1.1.189	prostaglandin-E2 9-reductase	0	0	0	0	0	0	0	0	0	0	1	0	0	0	0	0	0	1	0	0	0	0	0	0	0	0	0	0	0	0
1.1.1.193	5-amino-6-(5-phosphoribosylamino)uracil reductase	17377	13671	19964	15424	12780	15259	15580	13606	15737	23916	19709	13471	13960	13745	15319	16698	13328	15288	8403	12403	12585	15572	15515	9736	19643	14345	9871	18398	11464	16996
1.1.1.197	15-hydroxyprostaglandin dehydrogenase (NADP+)	0	0	0	0	0	0	0	0	0	0	1	0	0	0	0	0	0	1	0	0	0	0	0	0	0	0	0	0	0	0
1.1.1.2	alcohol dehydrogenase (NADP+)	105	1254	355	290	4106	1222	239	2743	1054	78	404	2141	34	30	3235	133	963	1280	30	1563	1435	395	570	91	231	916	1022	963	3153	443
1.1.1.202	1,3-propanediol dehydrogenase	120	321	112	295	964	714	125	1058	606	57	197	1956	76	126	2491	85	936	1240	38	1554	463	134	368	42	114	1156	100	533	1761	130
1.1.1.205	IMP dehydrogenase	16696	12771	13352	13997	16800	15934	13718	16346	17572	17794	16800	17002	14351	15958	16787	13561	16020	16622	13013	16459	11530	13886	16557	11406	13730	13437	13749	15320	16379	17546
1.1.1.215	gluconate 2-dehydrogenase	1	0	0	0	0	0	0	0	0	0	0	0	0	0	0	0	1	0	0	0	0	0	0	0	0	0	0	0	0	0
1.1.1.219	dihydroflavonol 4-reductase	117	456	136	214	986	704	109	508	593	52	270	1711	28	23	2509	131	914	1219	29	1475	418	298	254	22	74	753	1016	662	1837	136
1.1.1.22	UDP-glucose 6-dehydrogenase	16371	12534	5612	8902	8786	11440	6482	8859	14362	12703	9930	14845	9531	9273	12489	8767	11125	15398	8485	13116	6673	9844	12518	8156	8649	7506	6836	10103	12495	15355
1.1.1.23	histidinol dehydrogenase	16177	11770	11901	10860	14984	12874	11364	12752	15026	15396	15715	14898	11984	11784	12073	12903	11871	14587	9560	13546	8613	11209	15160	8850	10858	11967	9663	13730	14022	15829
1.1.1.25	shikimate dehydrogenase	16263	12803	12892	12628	18702	15431	11909	16692	16735	15423	15973	15654	12407	12844	14819	12887	13277	15532	9915	13402	12095	12664	16205	8881	15457	12782	10019	14950	15497	16812
1.1.1.251	galactitol-1-phosphate 5-dehydrogenase	56	958	264	83	3187	585	142	2394	518	64	221	620	22	16	923	64	66	166	15	138	1043	325	348	75	227	379	940	535	1531	351
1.1.1.26	glyoxylate reductase	16	3	2	0	2	0	1	2	6	2	2	2	0	0	3	4	2	2	1	2	1	9	2	1	1	1	2	0	6	8
1.1.1.261	sn-glycerol-1-phosphate dehydrogenase	324	332	100	282	993	661	109	480	606	155	207	1787	29	22	2410	123	954	1484	38	1534	470	438	235	42	16	559	490	472	2196	241
1.1.1.262	4-hydroxythreonine-4-phosphate dehydrogenase	14622	8560	4597	6775	6902	9702	4059	7159	10291	11142	7996	9897	7692	6346	6459	7788	7693	11755	5276	7759	5397	8119	12196	7590	7781	7185	3302	8717	7359	13667
1.1.1.264	L-idonate 5-dehydrogenase	2	10	7	1	0	3	2	4	4	4	0	9	0	2	3	0	8	7	0	0	3	0	8	0	0	0	0	1	4	1
1.1.1.267	1-deoxy-D-xylulose-5-phosphate reductoisomerase	16368	12056	11970	10820	14702	12864	11378	13065	15103	15379	15639	14507	12041	11781	11951	12896	11791	14563	9559	13394	8104	11220	15007	8747	10823	11818	9562	13693	13595	15679
1.1.1.27	L-lactate dehydrogenase	2499	4791	15455	10966	11901	8783	14926	12564	8865	9824	13924	6171	9735	13428	11892	9710	9977	4872	9186	8876	8981	8577	5826	8721	10660	9623	17677	10868	9301	4506
1.1.1.271	GDP-L-fucose synthase	14871	9968	4638	7182	6451	9673	4610	6666	12714	10965	8481	11124	7664	6449	8734	7901	8241	12188	5381	9210	5363	8155	11839	7749	7921	6053	3420	9082	7057	14107
1.1.1.276	serine 3-dehydrogenase (NADP+)	2	10	7	0	0	3	2	4	4	2	0	9	0	0	3	0	8	6	0	0	3	0	8	0	0	0	0	0	2	0
1.1.1.28	D-lactate dehydrogenase	13948	9684	5333	10826	10907	14779	4943	13108	14168	7311	8309	12427	8720	9132	15333	7812	11581	15041	6093	10671	11312	11755	13079	10035	12791	8522	7545	12002	10558	15400
1.1.1.282	quinate/shikimate dehydrogenase	160	166	96	88	26	11	96	30	72	210	120	14	127	88	42	199	134	50	70	88	15	392	207	146	148	71	108	186	36	224
1.1.1.284	S-(hydroxymethyl)glutathione dehydrogenase	62	177	221	45	35	34	13	236	68	23	12	389	8	4	19	42	24	109	14	124	15	1626	11	137	10	620	732	31	565	790
1.1.1.29	glycerate dehydrogenase	15062	10678	4392	7373	13679	13133	4332	12187	14090	5728	9337	14389	7707	6534	11398	8189	9765	14703	5421	11450	8396	9017	15009	7860	8198	9766	6010	10546	14914	15546
1.1.1.290	4-phosphoerythronate dehydrogenase	13474	7785	3145	6083	4407	7805	3248	4740	9359	4897	7081	7297	7440	6122	4784	7203	6398	10416	5099	6971	4013	7130	9530	7063	5201	4974	2802	8314	3857	12519
1.1.1.298	3-hydroxypropionate dehydrogenase (NADP+)	0	0	0	0	0	0	0	0	0	0	0	0	0	0	0	0	0	0	0	0	0	0	0	0	0	0	0	0	0	1
1.1.1.3	homoserine dehydrogenase	29759	20619	15459	16962	24029	22462	14861	22430	25457	21763	23241	23102	19525	18199	17561	20261	18935	25628	14724	20498	13978	20321	27112	16051	16319	19472	13233	22665	20306	30295
1.1.1.30	3-hydroxybutyrate dehydrogenase	54	194	550	46	134	46	159	31	83	184	89	136	1	7	353	12	41	7	9	141	632	20	157	116	33	82	48	15	263	66
1.1.1.303	diacetyl reductase [(R)-acetoin forming]	1	0	0	0	0	0	0	3	0	0	0	0	0	0	0	0	0	1	0	0	0	1	0	0	0	0	0	1	0	0
1.1.1.304	diacetyl reductase [(S)-acetoin forming]	151	87	52	187	87	185	126	1950	599	1720	86	411	186	442	390	55	180	253	91	133	181	3378	298	257	250	879	245	238	793	2124
1.1.1.305	UDP-glucuronic acid dehydrogenase (UDP-4-keto-hexauronic acid decarboxylating)	2	1	0	0	0	1	0	0	1	3	0	0	1	2	0	0	0	1	1	1	0	0	0	1	2	0	0	1	0	3
1.1.1.306	S-(hydroxymethyl)mycothiol dehydrogenase	0	0	0	0	0	0	0	1	0	0	0	0	0	0	0	0	0	0	0	0	0	0	0	0	0	0	0	1	0	0
1.1.1.31	3-hydroxyisobutyrate dehydrogenase	364	783	944	358	302	99	360	556	267	443	324	301	148	128	463	319	221	133	92	373	790	531	402	338	215	211	1112	232	677	525
1.1.1.335	UDP-N-acetyl-2-amino-2-deoxyglucuronate dehydrogenase	727	1348	495	423	211	212	519	485	506	5763	142	1621	73	43	1210	197	430	491	68	424	89	278	42	191	58	26	140	79	807	84
1.1.1.336	UDP-N-acetyl-D-mannosamine dehydrogenase	503	1250	37	174	120	207	52	291	436	558	95	802	37	5	387	70	86	535	25	429	38	205	14	51	48	45	517	72	923	131
1.1.1.337	L-2-hydroxycarboxylate dehydrogenase (NAD+)	32	36	31	2	58	55	8	48	24	57	15	98	23	11	43	4	13	146	4	12	25	172	10	6	4	53	18	10	176	96
1.1.1.34	hydroxymethylglutaryl-CoA reductase (NADPH)	0	0	0	0	0	0	0	0	0	0	0	0	0	0	0	0	0	0	0	0	0	0	0	0	0	0	0	0	0	1
1.1.1.343	phosphogluconate dehydrogenase (NAD+-dependent, decarboxylating)	695	2253	1660	3422	2124	3450	2472	3516	2766	2751	1740	2774	2389	4237	5179	845	4295	2652	3513	3433	3123	3177	1635	2839	5411	1759	6235	1913	3391	1867
1.1.1.346	2,5-didehydrogluconate reductase (2-dehydro-L-gulonate-forming)	42	2	3	39	107	14	4	5	20	9	89	24	2	8	52	10	18	4	10	136	135	16	156	115	35	66	48	14	189	47
1.1.1.35	3-hydroxyacyl-CoA dehydrogenase	79	443	764	158	179	48	172	138	128	198	669	140	47	55	349	77	38	46	37	103	508	339	2	245	4752	49	64	104	383	188
1.1.1.350	ureidoglycolate dehydrogenase (NAD+)	12	17	10	14	18	30	7	227	55	19	5	369	6	10	15	5	15	76	1	113	6	138	17	21	7	411	11	28	28	50
1.1.1.36	acetoacetyl-CoA reductase	1	0	0	1	1	0	1	0	0	0	0	0	0	0	1	0	1	0	1	0	1	0	0	0	0	0	0	0	0	2
1.1.1.363	glucose-6-phosphate dehydrogenase [NAD(P)+]	676	2232	1635	3302	2085	3439	2390	3437	2735	2741	1630	2693	2368	4224	5154	796	4281	2485	3498	3348	3095	3159	1633	2807	5388	1741	5621	1910	3378	1863
1.1.1.369	D-chiro-inositol 1-dehydrogenase	426	557	158	260	1061	854	128	1002	662	74	625	2115	52	82	2637	163	938	1287	53	1626	445	394	279	150	2460	1189	1027	742	2037	190
1.1.1.37	malate dehydrogenase	27834	16399	7690	12830	9303	15904	7269	10222	19407	16029	15107	16418	15079	12435	11179	14947	13403	21610	10364	14598	8763	16748	19361	14798	15346	10299	6272	16997	9279	26724
1.1.1.38	malate dehydrogenase (oxaloacetate-decarboxylating)	2510	3992	8928	5473	10583	7284	7061	10623	7150	11129	7338	7849	3271	4277	9137	5150	5390	4513	1855	4981	7024	4881	6359	1501	5163	7535	6492	6348	10149	3834
1.1.1.380	L-gulonate 5-dehydrogenase	93	190	39	30	569	436	27	322	100	50	119	323	23	18	208	73	108	140	22	124	451	282	207	33	71	266	919	254	807	331
1.1.1.39	malate dehydrogenase (decarboxylating)	0	0	0	1	0	0	0	0	0	0	1	1	0	0	0	0	0	0	0	1	0	0	0	0	0	0	0	0	0	1
1.1.1.396	bacteriochlorophyllide a dehydrogenase	1	0	0	0	0	0	0	0	0	0	0	0	0	0	0	0	1	0	0	0	0	0	0	0	0	0	0	0	0	0
1.1.1.399	2-oxoglutarate reductase	17124	15412	25236	16778	26248	19153	21634	21711	19771	23182	27169	18847	17315	17808	17733	20954	16059	17348	12017	17615	14739	15312	19007	9898	19560	20645	14246	22114	21163	18622
1.1.1.4	(R,R)-butanediol dehydrogenase	1	0	0	0	0	0	0	3	0	0	0	0	0	0	0	0	0	1	0	0	0	1	0	0	0	0	0	1	0	0
1.1.1.40	malate dehydrogenase (oxaloacetate-decarboxylating) (NADP+)	857	2114	1031	163	75	88	299	874	427	527	180	257	206	106	373	327	197	471	89	133	534	1059	293	186	194	128	476	220	163	1110
1.1.1.41	isocitrate dehydrogenase (NAD+)	121	899	5971	1876	2051	221	4736	611	870	3032	5314	235	2423	2271	1158	3888	904	438	999	1538	563	1041	126	333	2052	2436	1905	3470	223	200
1.1.1.411	L-threonate 2-dehydrogenase	1	0	0	0	0	0	0	0	1	2	0	0	0	1	0	0	0	1	1	0	0	0	0	0	1	0	0	1	0	2
1.1.1.42	isocitrate dehydrogenase (NADP+)	15540	10999	5844	8612	12659	12264	6441	12263	13873	11668	10067	14029	9440	9402	10435	8663	10739	13479	8458	11407	7841	10714	14676	8308	8614	9565	6633	9994	12528	15663
1.1.1.44	phosphogluconate dehydrogenase (NADP+-dependent, decarboxylating)	695	2253	1660	3422	2124	3450	2472	3516	2766	2751	1740	2774	2389	4237	5179	845	4295	2652	3513	3433	3123	3177	1635	2839	5411	1759	6235	1913	3391	1867
1.1.1.47	glucose 1-dehydrogenase [NAD(P)+]	732	522	369	542	1456	1507	639	1539	2501	471	814	1513	148	260	535	482	666	377	211	640	871	2483	2056	393	320	954	1382	514	1823	2036
1.1.1.48	D-galactose 1-dehydrogenase	0	0	0	0	1	0	0	0	0	0	0	0	0	0	0	0	0	0	1	0	1	0	0	0	0	0	0	0	0	0
1.1.1.49	glucose-6-phosphate dehydrogenase (NADP+)	676	2232	1635	3302	2085	3439	2390	3437	2735	2741	1630	2693	2368	4224	5154	796	4281	2485	3498	3348	3095	3159	1633	2807	5388	1741	5621	1910	3378	1863
1.1.1.53	3alpha(or 20beta)-hydroxysteroid dehydrogenase	0	1	0	2	0	0	0	0	0	0	0	0	0	1	0	0	0	0	0	0	0	1	0	0	0	0	0	1	1	0
1.1.1.56	ribitol 2-dehydrogenase	1	0	0	0	0	0	0	0	0	0	0	0	0	0	0	0	1	0	0	0	0	0	0	0	0	0	0	0	0	0
1.1.1.57	fructuronate reductase	179	1203	368	309	4729	1717	272	2979	1110	119	382	2335	37	39	3163	151	1079	1482	34	1621	1896	251	764	95	53	1050	184	765	4574	716
1.1.1.58	tagaturonate reductase	464	2435	428	284	4673	1667	276	3189	1230	213	396	2390	44	31	3150	176	1071	1736	30	1621	1803	418	796	72	78	878	389	758	3927	1199
1.1.1.6	glycerol dehydrogenase	901	3871	6989	2884	11985	3867	5447	8529	3049	3498	6664	4751	2675	2663	5938	4566	2876	2617	1189	4107	4351	2317	3801	926	2598	6053	5199	5227	8754	1873
1.1.1.60	2-hydroxy-3-oxopropionate reductase	448	1858	615	387	6279	2902	305	5030	1450	184	893	3297	99	123	3603	270	1645	2124	77	2025	2445	1222	2986	287	478	3244	2217	1385	5830	998
1.1.1.67	mannitol 2-dehydrogenase	1	0	0	0	0	0	0	1	0	0	0	0	0	0	0	0	1	0	0	0	0	0	0	0	0	0	0	1	0	1
1.1.1.69	gluconate 5-dehydrogenase	14906	10019	4086	7527	11886	11955	4367	10079	13745	5619	9384	13483	7658	6627	11165	8198	9158	14401	5450	11145	7284	8680	12824	7883	10360	7683	5653	10179	12930	15099
1.1.1.76	(S,S)-butanediol dehydrogenase	151	87	52	187	87	185	126	1950	599	1720	86	411	186	442	390	55	180	253	91	133	181	3378	298	257	250	879	245	238	793	2124
1.1.1.77	lactaldehyde reductase	534	3481	6390	2326	7913	2676	5094	5064	2170	3226	6094	3401	2480	2345	4538	4171	2501	2196	1056	3336	2616	1473	2850	509	2304	5449	3925	4541	5343	1049
1.1.1.79	glyoxylate reductase (NADP+)	5	1	0	1	1	1	1	1	1	2	0	2	1	2	0	0	3	1	2	1	2	0	0	1	2	0	0	1	1	5
1.1.1.81	hydroxypyruvate reductase	304	1027	840	277	1155	810	278	812	793	256	422	2035	35	44	2973	167	991	1283	46	1818	1115	522	452	231	116	931	1100	765	2383	261
1.1.1.83	D-malate dehydrogenase (decarboxylating)	88	52	15	134	573	433	106	266	72	30	125	264	18	10	75	77	119	148	11	170	451	126	186	38	5	111	661	30	774	309
1.1.1.85	3-isopropylmalate dehydrogenase	15413	10640	5690	8351	12056	11399	5960	11314	11809	12015	9579	13718	9458	9275	10556	8558	10455	14307	8372	11361	7839	11373	13136	8222	8557	9237	6630	10002	12473	15430
1.1.1.86	ketol-acid reductoisomerase (NADP+)	15086	10431	5557	8195	11923	11355	5857	11003	11662	11650	9444	13407	9323	9176	10406	8328	10264	14047	8289	11166	7652	10730	12909	8067	8396	9127	6438	9775	12119	15075
1.1.1.88	hydroxymethylglutaryl-CoA reductase	165	238	877	1973	622	2383	651	2682	1818	1795	91	567	579	1460	2246	144	1669	887	461	233	2650	2095	1223	2498	2460	780	2695	1080	764	1433
1.1.1.90	aryl-alcohol dehydrogenase	31	4	10	72	18	38	19	456	10	24	9	58	58	106	156	8	20	22	18	9	58	178	132	2234	95	217	2470	76	113	14
1.1.1.91	aryl-alcohol dehydrogenase (NADP+)	1	38	2	30	48	1	5	8	14	6	331	0	20	23	18	20	2	0	12	40	3	62	2	103	2371	0	10	44	134	28
1.1.1.93	tartrate dehydrogenase	88	52	15	134	573	433	106	266	72	30	125	264	18	10	75	77	119	148	11	170	451	126	186	38	5	111	661	30	774	309
1.1.1.94	glycerol-3-phosphate dehydrogenase [NAD(P)+]	16432	12189	12779	12746	15502	15275	11939	15961	16921	16979	15637	15544	12493	13165	14225	12878	13398	15496	9958	13573	11117	12997	16031	11105	13140	12623	12566	14626	14871	17157
1.1.1.95	phosphoglycerate dehydrogenase	17124	15412	25236	16778	26248	19153	21634	21711	19771	23182	27169	18847	17315	17808	17733	20954	16059	17348	12017	17615	14739	15312	19007	9898	19560	20645	14246	22114	21163	18622
1.1.2.3	L-lactate dehydrogenase (cytochrome)	2	1	0	3	1	0	1	1	0	0	0	1	0	1	0	0	1	0	1	0	1	1	0	0	1	0	0	1	1	2
1.1.2.4	D-lactate dehydrogenase (cytochrome)	3	11	8	1	2	3	4	5	6	6	0	9	0	0	5	2	10	6	0	0	4	2	12	2	0	1	2	2	3	2
1.1.2.8	alcohol dehydrogenase (cytochrome c)	1	0	0	0	0	0	2	0	0	0	0	0	1	0	0	0	1	0	0	0	0	0	0	0	0	0	0	0	0	1
1.1.3.15	(S)-2-hydroxy-acid oxidase	1214	932	2588	2783	1346	2573	1704	2066	1947	11295	1054	2989	614	1276	4625	523	2402	1384	556	960	3616	628	1461	910	7211	522	642	1151	2353	287
1.1.3.2	L-lactate oxidase	40	149	835	1859	554	2238	545	1206	1228	101	18	219	454	1133	2037	97	1514	659	391	110	2543	252	1068	2339	2329	323	2559	927	82	26
1.1.3.21	glycerol-3-phosphate oxidase	0	0	0	0	0	0	0	0	2	0	1	1	0	0	0	0	0	1	0	2	1	3	0	8	0	3	2	0	1	0
1.1.3.41	alditol oxidase	0	0	0	0	0	0	0	0	0	0	0	0	0	1	0	0	0	0	0	0	0	0	0	0	0	0	0	1	1	0
1.1.3.6	cholesterol oxidase	1	2	0	2	0	0	0	1	2	0	0	0	0	0	0	0	0	0	0	0	0	1	0	2	2	0	1	0	0	0
1.1.3.8	L-gulonolactone oxidase	0	1	0	2	0	0	0	0	0	0	0	0	0	0	0	0	0	0	0	0	0	0	0	0	0	0	0	0	0	0
1.1.5.12	D-lactate dehydrogenase (quinone)	2	0	0	5	1	3	2	0	1	3	0	2	2	9	9	0	1	2	1	0	0	0	9	0	6	6	0	5	0	2
1.1.5.2	glucose 1-dehydrogenase (PQQ, quinone)	2	76	3	60	96	2	9	15	27	12	662	1	40	42	36	41	5	0	26	79	7	126	2	206	4742	0	19	89	263	57
1.1.5.3	glycerol-3-phosphate dehydrogenase	14912	10121	10091	9045	13894	12239	8648	11820	12972	10746	14335	12649	10170	8914	10921	12012	9464	13893	6388	12040	7631	11702	13280	8407	10281	11746	9926	14068	13777	15599
1.1.5.4	malate dehydrogenase (quinone)	487	145	467	372	207	114	490	288	277	5480	426	1220	80	66	1037	180	395	205	73	251	80	3528	35	469	2414	425	264	94	637	1501
1.1.5.8	quinate dehydrogenase (quinone)	0	0	0	0	0	0	0	0	0	0	0	0	0	0	0	0	0	0	0	0	0	0	0	0	0	0	0	0	0	1
1.1.98.-	With other, known, physiological acceptors	30878	22351	17345	21467	21855	26579	16485	27209	31224	30950	24518	26117	20917	21702	23902	20860	23121	29402	15850	23045	18379	28713	27316	19459	28144	19158	16878	25008	23731	36937
1.1.99.1	choline dehydrogenase	8	40	2	34	51	2	6	15	17	10	333	11	23	22	19	21	8	4	15	43	10	1733	2	204	2373	212	117	48	140	764
1.1.99.21	D-sorbitol dehydrogenase (acceptor)	1	0	0	0	0	0	0	0	0	0	0	0	0	0	0	0	1	0	0	0	0	0	0	0	0	0	0	0	0	1
1.1.99.28	glucose-fructose oxidoreductase	1	38	2	30	48	1	4	8	14	6	331	0	20	21	18	20	2	0	13	40	4	62	1	103	2371	0	10	44	132	28
1.1.99.3	gluconate 2-dehydrogenase (acceptor)	80	22	20	74	214	32	12	16	42	20	176	64	2	12	108	20	52	18	16	270	274	32	330	230	66	132	92	20	374	86
1.1.99.36	alcohol dehydrogenase (nicotinoprotein)	3	1	2	4	0	0	1	1	2	0	0	0	1	0	0	0	3	3	0	0	0	0	0	2	1	0	2	0	0	4
1.10.2.-	With a cytochrome as acceptor	0	0	0	0	0	0	0	0	0	0	0	0	0	0	0	0	0	0	0	0	0	0	0	0	0	0	0	0	0	1
1.10.3.-	With oxygen as acceptor	3179	5482	8470	3757	9872	5008	6565	8510	5805	9925	7707	7182	2946	2962	6932	5294	3793	4150	1495	5012	3869	5651	5381	1617	5084	6832	5521	5277	9279	4050
1.10.3.17	superoxide oxidase	70	207	36	4	7	0	10	234	47	3	21	13	3	11	1	24	3	8	1	14	1	11	9	8	3	0	5	4	0	166
1.10.3.9	photosystem II	42	155	215	30	0	5	0	6	17	0	10	6	1	4	4	31	11	42	4	4	0	64	0	23	6	18	33	0	2	66
1.11.1.-	Peroxidases	150	83	41	112	68	144	108	1468	591	1715	80	342	126	331	213	55	159	230	72	123	105	1988	157	165	143	458	355	162	685	1526
1.11.1.1	NADH peroxidase	0	0	10	17	3	13	7	8	6	2	0	4	9	19	21	2	7	6	4	2	12	169	18	2228	21	10	2464	15	5	0
1.11.1.10	chloride peroxidase	51	335	93	239	967	638	103	358	551	21	515	1523	32	36	2330	90	899	1115	28	1465	395	134	223	120	2376	538	94	473	1755	121
1.11.1.15	-	45297	29422	21757	25228	25247	29693	21175	25727	36050	39976	31651	33635	29092	27295	25516	28368	27544	36743	23047	30244	18414	32221	34992	24233	24287	23089	16906	30849	26369	44753
1.11.1.21	catalase-peroxidase	123	407	254	122	107	9	20	333	90	10	357	32	24	41	27	77	12	49	20	69	5	143	10	140	2377	18	50	54	158	259
1.11.1.5	cytochrome-c peroxidase	14041	6978	4305	6841	4835	8025	4284	4784	9761	15885	7766	9457	7627	6312	6840	7727	7274	10624	5281	7546	4246	7358	9945	7744	7805	5095	2910	8599	4901	12699
1.11.1.6	catalase	14315	7154	3944	7162	6430	9634	4419	6234	12458	10785	8122	11454	7579	6430	8480	7856	8260	11944	5367	9322	4889	9492	11795	7752	5501	6641	3361	9071	7091	14338
1.11.1.9	glutathione peroxidase	1142	555	439	157	175	453	58	1131	361	217	506	345	145	106	336	243	64	923	75	136	85	2939	158	271	2506	476	1803	328	929	1919
1.12.1.2	hydrogen dehydrogenase	0	1	0	2	0	0	0	0	0	0	0	0	0	0	0	0	0	0	0	0	0	0	0	0	0	0	0	0	0	0
1.12.5.1	hydrogen:quinone oxidoreductase	1428	313	1391	1013	457	333	1455	799	769	16407	270	3600	165	125	3051	477	1153	582	168	615	195	372	96	491	120	0	120	135	1465	15
1.12.7.2	ferredoxin hydrogenase	426	710	269	384	1763	1237	247	838	756	316	529	2067	171	127	2677	409	1199	1643	117	1812	1151	822	834	320	265	1178	1528	909	3798	702
1.12.98.1	coenzyme F420 hydrogenase	33	22	14	76	54	6	6	90	31	18	4	14	3	10	7	4	3	20	6	14	2	10	1	28	2	4	7	8	28	6
1.12.99.-	With unknown physiological acceptors	0	0	0	0	0	0	0	0	0	0	0	3	0	0	0	0	0	3	0	0	0	0	0	0	0	0	0	0	0	0
1.12.99.6	hydrogenase (acceptor)	1854	1816	3044	1391	2232	2322	2046	2350	5278	1998	1991	2845	512	694	2142	1270	1592	637	562	1716	3134	2194	4786	1318	922	1410	1210	946	3032	2733
1.13.11.1	catechol 1,2-dioxygenase	1	1	0	2	0	0	1	0	0	0	0	0	0	0	0	0	0	0	0	0	0	0	0	0	0	0	0	1	0	0
1.13.11.11	tryptophan 2,3-dioxygenase	0	1	0	2	1	0	0	1	0	0	0	0	0	0	1	0	0	0	1	0	1	0	0	0	0	0	0	1	0	2
1.13.11.15	3,4-dihydroxyphenylacetate 2,3-dioxygenase	1	0	0	0	0	0	0	0	1	0	0	0	0	1	0	0	0	0	1	0	0	0	0	0	1	0	0	1	0	2
1.13.11.16	3-carboxyethylcatechol 2,3-dioxygenase	0	1	0	2	0	0	0	0	0	0	0	0	0	0	0	0	0	0	0	0	0	0	0	0	0	0	0	0	0	0
1.13.11.2	catechol 2,3-dioxygenase	8	40	3	35	53	2	7	20	18	11	336	20	24	24	20	21	10	8	17	46	13	3267	3	297	2372	414	218	51	149	1464
1.13.11.24	quercetin 2,3-dioxygenase	13801	10770	3976	6316	4717	7979	3474	5194	9770	5431	7597	7959	7429	6174	5380	7337	6524	10851	5139	7420	4695	7286	9741	7345	7639	5109	3262	8419	4888	12867
1.13.11.27	4-hydroxyphenylpyruvate dioxygenase	0	1	0	2	1	0	1	1	0	0	1	0	0	1	1	0	0	1	1	0	1	1	0	0	1	0	0	1	1	2
1.13.11.3	protocatechuate 3,4-dioxygenase	2	2	0	4	0	0	0	2	0	0	0	0	0	2	0	0	0	0	0	0	0	0	0	0	0	0	0	2	2	4
1.13.11.39	biphenyl-2,3-diol 1,2-dioxygenase	0	0	0	0	0	0	1	0	0	0	0	0	0	0	0	0	0	0	0	0	0	0	0	0	0	0	0	0	0	0
1.13.11.4	gentisate 1,2-dioxygenase	0	0	0	0	0	0	0	0	0	0	0	0	0	1	0	0	0	0	0	0	0	0	0	0	0	0	0	1	1	0
1.13.11.49	chlorite O2-lyase	5	40	2	33	51	2	5	14	16	8	333	10	22	22	19	21	6	4	14	43	9	1733	2	203	2372	212	117	47	140	762
1.13.11.5	homogentisate 1,2-dioxygenase	0	1	0	2	1	0	0	0	0	0	0	0	0	0	0	0	0	0	1	0	1	0	0	0	1	0	0	0	0	2
1.13.11.53	acireductone dioxygenase (Ni2+-requiring)	4	2	3	4	0	1	0	1	5	0	0	0	1	2	0	0	3	6	0	0	0	0	0	3	2	1	1	0	1	2
1.13.11.54	acireductone dioxygenase [iron(II)-requiring]	4	2	3	4	0	1	0	1	5	0	0	0	1	2	0	0	3	6	0	0	0	0	0	3	2	1	1	0	1	2
1.13.11.6	3-hydroxyanthranilate 3,4-dioxygenase	0	0	0	0	0	0	0	0	0	0	0	0	0	0	0	0	0	0	0	0	0	0	0	0	0	0	0	0	0	2
1.13.11.75	all-trans-8'-apo-beta-carotenal 15,15'-oxygenase	2	1	2	2	0	0	0	0	2	0	1	0	0	0	0	0	2	4	0	0	0	0	0	2	1	0	0	0	0	1
1.13.11.78	2-amino-1-hydroxyethylphosphonate dioxygenase (glycine-forming)	0	0	0	0	0	0	0	0	0	0	0	0	0	0	0	0	0	0	0	0	0	0	0	0	0	0	0	0	0	1
1.13.11.79	aerobic 5,6-dimethylbenzimidazole synthase	1	0	0	0	0	0	1	1	0	0	0	0	0	0	0	0	1	0	0	0	0	0	0	0	0	0	0	0	0	1
1.13.11.8	protocatechuate 4,5-dioxygenase	0	0	0	0	0	0	2	0	0	0	0	2	0	0	0	0	0	0	0	0	0	0	0	0	0	0	0	0	0	0
1.13.11.81	7,8-dihydroneopterin oxygenase	14838	8316	3993	6746	4723	8207	3883	6051	9992	10944	7709	9032	7734	6421	6328	7713	7005	11274	5288	7547	4198	9786	9969	7631	7877	5557	3206	8716	5030	14055
1.13.11.89	(hydroxymethyl)phosphonate dioxygenase	0	0	0	0	0	0	0	0	0	0	0	0	0	0	0	0	0	0	0	0	0	0	0	0	0	0	0	0	0	1
1.13.12.16	nitronate monooxygenase	845	614	1316	467	216	164	744	348	423	5891	231	1360	192	138	1376	420	559	327	138	330	587	2500	247	437	192	319	351	242	652	1111
1.13.12.3	tryptophan 2-monooxygenase	0	0	0	0	0	0	0	0	0	0	0	0	0	0	0	0	0	0	0	0	0	0	0	0	0	0	0	1	0	0
1.13.12.4	lactate 2-monooxygenase	0	0	0	0	1	0	0	0	0	0	0	0	0	0	0	0	0	0	1	0	1	0	0	0	0	0	0	0	0	0
1.14.-.-	Acting on paired donors, with incorporation or reduction of molecular oxygen	39	154	209	30	0	3	4	4	10	4	5	6	2	3	5	32	5	27	5	5	1	68	4	22	4	18	34	4	2	69
1.14.11.-	With 2-oxoglutarate as one donor, and incorporation of one atom of oxygen into each donor	4	39	3	32	49	2	5	8	16	6	332	1	20	22	18	20	4	4	14	40	5	62	1	104	2372	0	10	44	132	29
1.14.11.16	peptide-aspartate beta-dioxygenase	0	1	0	0	0	0	0	0	2	0	0	0	0	0	0	0	0	0	0	0	0	0	0	2	1	0	0	0	0	0
1.14.11.17	taurine dioxygenase	1	0	0	0	1	0	2	0	0	0	0	1	0	0	1	1	0	0	1	1	2	0	0	0	0	0	0	1	0	0
1.14.11.2	procollagen-proline 4-dioxygenase	0	1	0	0	1	0	0	0	2	0	0	0	0	0	1	1	0	0	1	1	1	0	0	2	1	0	0	0	0	0
1.14.11.33	DNA oxidative demethylase	1	0	0	0	0	0	1	0	1	0	0	0	1	1	0	0	0	0	1	0	0	0	0	0	1	0	0	1	0	3
1.14.11.61	feruloyl-CoA 6-hydroxylase	0	0	0	0	1	0	1	1	0	0	0	0	0	1	0	0	0	0	1	0	1	0	0	0	0	0	0	1	1	1
1.14.11.65	[histone H3]-dimethyl-L-lysine9 demethylase	0	1	0	0	0	0	0	0	2	0	0	0	0	0	0	0	0	0	0	0	0	1	0	2	1	0	0	0	0	0
1.14.12.-	With NADH or NADPH as one donor, and incorporation of two atoms of oxygen into the other donor	0	0	0	0	0	0	3	0	0	0	0	0	0	0	0	0	0	0	0	0	0	0	0	0	0	0	0	0	0	0
1.14.12.10	benzoate 1,2-dioxygenase	0	0	0	0	0	0	2	0	0	0	0	0	0	0	0	0	0	0	0	0	0	0	0	0	0	0	0	0	0	0
1.14.12.12	naphthalene 1,2-dioxygenase	0	0	0	0	0	0	1	0	0	0	0	0	0	0	0	0	0	0	0	0	0	0	0	0	0	0	0	0	0	0
1.14.12.17	nitric oxide dioxygenase	165	205	98	120	77	13	101	44	88	219	453	25	149	111	62	220	140	55	86	131	24	2127	209	350	2520	283	225	234	175	985
1.14.12.19	3-phenylpropanoate dioxygenase	0	1	0	2	0	0	3	0	0	0	0	0	0	0	0	0	0	0	0	0	0	0	0	0	0	0	0	0	0	0
1.14.12.23	nitroarene dioxygenase	0	0	0	0	0	0	1	0	0	0	0	0	0	0	0	0	0	0	0	0	0	0	0	0	0	0	0	0	0	0
1.14.12.24	2,4-dinitrotoluene dioxygenase	0	0	0	0	0	0	1	0	0	0	0	0	0	0	0	0	0	0	0	0	0	0	0	0	0	0	0	0	0	0
1.14.13.-	With NADH or NADPH as one donor, and incorporation of one atom of oxygen into the other donor	76	209	40	8	8	1	10	235	52	4	23	12	3	12	1	24	8	17	2	15	2	11	9	12	6	0	6	5	1	169
1.14.13.1	salicylate 1-monooxygenase	1	0	0	0	0	0	1	1	0	0	0	0	0	1	0	0	1	0	0	0	0	0	0	0	0	0	0	0	1	1
1.14.13.127	3-(3-hydroxyphenyl)propanoate hydroxylase	0	1	0	2	0	0	1	1	0	0	0	0	0	0	0	0	0	0	0	0	0	0	0	0	0	0	0	0	0	0
1.14.13.149	phenylacetyl-CoA 1,2-epoxidase	4	2	0	4	0	0	0	0	2	2	0	0	2	4	0	0	0	2	2	0	0	0	0	0	4	0	0	4	2	4
1.14.13.2	4-hydroxybenzoate 3-monooxygenase	1	1	0	2	0	0	1	1	0	0	0	0	0	1	0	0	0	0	0	0	0	0	0	0	0	0	0	1	1	2
1.14.13.20	2,4-dichlorophenol 6-monooxygenase	0	0	0	0	0	0	0	0	0	0	0	0	0	0	1	0	0	0	0	0	0	0	0	0	0	0	0	0	0	0
1.14.13.212	1,3,7-trimethyluric acid 5-monooxygenase	9	2	1	3	7	1	2	13	4	4	5	21	4	1	2	1	7	7	4	8	12	3337	2	201	1	424	214	4	16	1466
1.14.13.22	cyclohexanone monooxygenase	0	0	0	0	0	0	1	0	0	0	0	0	1	0	0	0	0	0	0	0	0	1	0	0	0	0	0	0	0	0
1.14.13.40	anthraniloyl-CoA monooxygenase	0	1	0	2	0	0	0	1	0	0	0	0	0	1	0	0	0	0	0	0	0	0	0	0	0	0	0	0	1	2
1.14.13.59	L-lysine N6-monooxygenase (NADPH)	0	0	0	0	0	0	0	0	0	0	0	0	0	0	0	0	0	0	0	0	0	0	0	0	0	0	0	1	0	0
1.14.13.7	phenol 2-monooxygenase (NADPH)	0	0	0	0	0	0	1	0	0	0	0	0	1	1	0	0	0	0	0	0	0	0	0	0	0	0	0	1	1	0
1.14.13.8	flavin-containing monooxygenase	0	0	0	1	0	0	1	0	0	0	0	0	0	0	0	0	0	0	0	0	0	0	0	0	0	0	0	0	0	2
1.14.13.81	magnesium-protoporphyrin IX monomethyl ester (oxidative) cyclase	35	37	36	10	66	25	7	145	24	32	6	85	1	0	13	5	15	16	2	34	132	154	2	8	5	20	61	6	84	48
1.14.13.82	vanillate monooxygenase	1	0	0	0	0	0	1	0	0	0	0	1	0	1	0	0	0	0	0	0	0	0	0	0	0	0	0	0	1	1
1.14.13.83	precorrin-3B synthase	0	0	0	0	0	0	1	1	0	0	0	0	0	0	0	0	0	0	0	0	0	0	0	0	0	0	0	0	0	1
1.14.13.9	kynurenine 3-monooxygenase	0	0	0	0	0	0	0	0	0	0	1	0	0	0	0	0	0	1	0	0	0	0	0	0	0	0	0	0	0	1
1.14.14.154	sterol 14alpha-demethylase	0	0	0	0	0	0	1	0	0	0	0	0	0	0	0	0	0	0	0	0	0	0	0	0	0	0	0	0	0	0
1.14.14.18	heme oxygenase (biliverdin-producing)	2	1	2	2	0	0	0	1	2	0	2	0	0	2	0	0	2	5	0	0	0	0	0	2	1	0	0	0	1	1
1.14.14.3	bacterial luciferase	6	40	2	34	52	2	6	15	16	8	333	11	22	23	20	21	7	4	15	43	9	1729	2	203	2372	211	117	47	142	763
1.14.14.47	nitric-oxide synthase (flavodoxin)	3	1	0	1	4	1	0	6	2	2	2	10	2	0	1	0	3	3	2	3	6	1671	1	100	0	212	107	1	8	733
1.14.14.5	alkanesulfonate monooxygenase	480	144	465	370	201	112	491	274	271	5476	421	1201	75	64	1035	180	387	194	70	245	69	186	34	267	2412	0	50	91	621	36
1.14.14.84	linalool 8-monooxygenase	0	1	0	2	0	0	1	0	0	0	0	0	0	0	0	0	0	0	0	0	0	0	0	0	0	0	0	0	0	0
1.14.14.9	4-hydroxyphenylacetate 3-monooxygenase	7	2	0	1	9	23	0	31	15	1	1	12	0	3	3	0	16	1	1	2	49	7	3	1	2	2	1	5	48	4
1.14.15.25	p-cymene methyl-monooxygenase	0	0	0	0	0	0	1	0	0	0	0	0	0	0	0	0	0	0	0	0	0	0	0	0	0	0	0	0	0	0
1.14.15.3	alkane 1-monooxygenase	1	0	0	0	0	0	0	1	0	0	0	0	1	0	0	0	1	0	0	0	0	1	0	0	0	0	0	0	0	0
1.14.15.36	sterol 14alpha-demethylase (ferredoxin)	0	0	0	0	0	0	1	0	0	0	0	0	0	0	0	0	0	0	0	0	0	0	0	0	0	0	0	0	0	0
1.14.15.9	spheroidene monooxygenase	1	0	0	0	0	0	0	0	0	0	0	0	0	0	0	0	1	0	0	0	0	0	0	0	0	0	0	0	0	0
1.14.16.1	phenylalanine 4-monooxygenase	0	0	0	0	1	0	0	0	0	0	0	0	0	0	1	0	0	0	1	0	1	1	0	0	0	0	0	0	0	2
1.14.19.1	stearoyl-CoA 9-desaturase	39	189	211	56	48	4	5	11	21	6	338	7	21	22	22	52	8	30	16	44	3	127	2	118	2372	16	40	45	134	92
1.14.19.23	acyl-lipid (n+3)-(Z)-desaturase (ferredoxin)	3	38	3	36	50	1	4	8	15	6	332	0	20	21	20	21	4	4	13	40	3	63	1	104	2372	0	307	46	394	30
1.14.19.3	acyl-CoA 6-desaturase	1	1	0	2	0	0	1	0	0	0	0	0	0	0	0	0	0	0	0	0	0	0	0	0	0	0	0	1	0	0
1.14.19.39	acyl-lipid Delta12-acetylenase	0	1	0	0	0	0	0	0	2	0	0	0	0	0	0	0	0	0	0	0	0	0	0	2	1	0	0	0	0	0
1.14.19.45	sn-1 oleoyl-lipid 12-desaturase	3	38	3	36	50	1	4	8	15	6	332	0	20	21	20	21	4	4	13	40	3	63	1	104	2372	0	307	46	394	30
1.14.19.9	tryptophan 7-halogenase	0	0	0	0	4	0	2	0	0	0	0	0	0	0	0	0	0	0	4	0	4	0	0	0	0	0	0	0	0	0
1.14.99.44	diapolycopene oxygenase	3	1	0	2	2	0	0	4	2	2	3	9	1	0	1	0	3	4	2	4	5	1533	1	93	0	202	101	1	8	702
1.14.99.48	heme oxygenase (staphylobilin-producing)	198	182	113	163	50	52	117	504	91	240	135	102	189	194	203	208	169	87	92	104	87	3745	350	354	243	711	330	265	161	1705
1.14.99.60	3-demethoxyubiquinol 3-hydroxylase	71	207	36	4	7	0	10	234	48	4	21	12	3	12	0	24	2	9	2	14	1	11	9	8	4	0	5	5	0	166
1.14.99.63	beta-carotene 4-ketolase	2	0	1	2	0	0	0	0	1	0	0	0	0	0	0	0	1	3	0	0	0	0	0	0	0	0	0	0	0	1
1.14.99.64	zeaxanthin 4-ketolase	2	0	1	2	0	0	0	0	1	0	0	0	0	0	0	0	1	3	0	0	0	0	0	0	0	0	0	0	0	1
1.15.1.1	superoxide dismutase	15219	10192	4626	7316	11828	11434	4309	10697	11740	11634	9057	12731	7929	6534	9832	8196	8875	13475	5428	9920	6990	11026	13271	8171	10461	8523	5612	9969	12387	15639
1.15.1.2	superoxide reductase	997	1533	1110	725	2196	1896	454	2618	1272	453	684	3799	118	254	3462	413	1272	2691	135	2430	2065	1538	752	394	184	1857	2912	920	4953	882
1.16.1.1	mercury(II) reductase	49	382	756	61	74	37	160	38	84	184	336	119	22	23	324	54	28	26	16	50	499	130	2	118	2372	32	41	51	213	113
1.16.1.3	-	2	1	0	0	0	1	0	0	1	3	0	0	1	2	1	0	0	1	1	1	0	0	0	1	2	0	0	1	0	3
1.16.1.9	ferric-chelate reductase (NADPH)	2	1	0	2	0	0	1	1	1	2	0	1	0	3	1	0	1	1	1	0	0	0	1	0	2	0	0	3	2	2
1.16.3.1	ferroxidase	14140	8109	4474	6862	10217	10741	4172	9563	12584	5843	8395	10102	7576	6455	6575	7778	7711	11464	5336	8061	6302	8105	14125	7574	5574	7815	4583	9168	8335	14070
1.16.3.2	bacterial non-heme ferritin	15513	10724	10556	9181	8235	9972	9374	7701	13394	14437	13497	11316	10033	8826	8297	11971	8411	11952	6420	9692	5895	11153	11686	8044	7636	8681	7989	12451	7701	15291
1.16.8.-	With flavin as acceptor	0	0	0	0	0	0	0	0	0	0	0	0	0	0	0	0	0	0	0	0	0	0	0	0	0	0	0	0	0	1
1.17.1.1	CDP-4-dehydro-6-deoxyglucose reductase	56	56	15	18	558	425	23	246	66	19	40	249	7	7	56	29	100	117	4	86	449	72	185	18	3	107	55	29	775	307
1.17.1.10	formate dehydrogenase (NADP+)	175	369	644	98	54	46	251	58	140	388	122	132	128	89	345	200	160	59	71	96	512	398	207	148	148	92	111	191	127	245
1.17.1.4	xanthine dehydrogenase	669	2900	986	280	9244	3343	380	7509	1574	302	938	2550	79	118	2249	275	1010	1172	81	937	3718	1250	3338	410	491	2763	2214	1343	6907	1478
1.17.1.8	4-hydroxy-tetrahydrodipicolinate reductase	16648	12420	6866	10087	18287	14447	8436	18264	15663	14831	11756	16187	11500	12611	12170	9525	13442	15255	11640	13643	9886	12959	17973	11125	9452	12022	11880	10843	18088	17741
1.17.1.9	formate dehydrogenase	1651	1209	1766	1287	1492	1291	1473	1566	2975	6549	1637	2590	470	523	1921	1064	1323	620	446	1346	1304	3443	2808	1334	3059	1068	911	773	2342	2454
1.17.4.1	ribonucleoside-diphosphate reductase	17390	13204	7366	10531	18882	15140	8827	20317	15055	21767	12098	18424	11872	12962	15521	9722	14460	16293	11722	15082	9691	15416	16665	11351	11896	13016	13360	11662	19671	18675
1.17.4.2	ribonucleoside-triphosphate reductase (thioredoxin)	17408	15893	19381	15322	27754	19985	17404	24218	21942	15567	22440	19403	15289	15891	19056	17607	16401	18134	11289	17804	15075	15872	21740	14287	13512	19068	18494	20028	22814	19777
1.17.5.3	formate dehydrogenase-N	1	0	0	0	0	0	0	0	1	0	0	0	0	1	0	0	0	0	1	0	0	0	0	0	1	0	0	1	0	2
1.17.7.1	(E)-4-hydroxy-3-methylbut-2-enyl-diphosphate synthase (ferredoxin)	16159	12100	11983	10755	14847	12863	11371	13156	15081	15257	15628	14686	12031	11777	11914	12883	11798	14456	9546	13325	8342	10818	15004	8689	10688	11887	9213	13662	13325	15804
1.17.7.3	(E)-4-hydroxy-3-methylbut-2-enyl-diphosphate synthase (flavodoxin)	16159	12100	11983	10755	14847	12863	11371	13156	15081	15257	15628	14686	12031	11777	11914	12883	11798	14456	9546	13325	8342	10818	15004	8689	10688	11887	9213	13662	13325	15804
1.17.7.4	4-hydroxy-3-methylbut-2-en-1-yl diphosphate reductase	16357	12805	12196	10840	17884	13448	11508	15433	15605	15437	16038	15316	12058	11796	12584	12876	11858	14746	9562	13588	9056	11126	15322	8876	13154	12268	8684	13815	15193	16022
1.17.99.6	epoxyqueuosine reductase	2590	3878	2108	1865	8028	4620	1897	8331	5243	8525	2394	7525	536	888	5712	1338	3097	3955	541	3431	3948	4209	5305	1256	3186	4416	3437	1831	9468	3964
1.18.1.1	rubredoxin---NAD+ reductase	57	12	8	44	4	4	2	6	14	20	7	4	5	4	22	6	5	9	7	20	101	76	3	58	133	3	32	36	16	6
1.18.1.2	ferredoxin---NADP+ reductase	15080	9194	4690	8415	12597	12408	5956	11665	13513	6386	9860	13062	9483	9451	9340	8712	10553	13753	8481	11433	7531	9801	14886	8101	6356	9419	7431	10114	12649	15013
1.18.1.3	ferredoxin---NAD+ reductase	2	1	0	4	1	0	2	1	0	0	0	0	0	0	1	0	1	1	1	0	1	0	0	0	0	0	0	3	0	4
1.18.6.1	nitrogenase	1164	560	1141	71	82	458	348	1124	190	388	101	447	8	111	957	36	101	372	41	67	1058	343	54	44	7	176	155	54	822	132
1.19.1.1	flavodoxin---NADP+ reductase	15078	9193	4688	8413	12597	12408	5956	11665	13511	6386	9859	13062	9483	9451	9340	8712	10551	13749	8481	11433	7531	9801	14886	8099	6355	9419	7431	10114	12649	15012
1.2.1.10	acetaldehyde dehydrogenase (acetylating)	2457	4468	3842	7094	16129	11959	5261	17883	6760	5638	4354	8549	4864	8831	10926	2049	9781	6004	7142	6653	11125	4649	10879	5899	6641	9904	15542	5029	15379	4156
1.2.1.101	L-tyrosine reductase	3	39	2	33	48	1	5	8	14	6	331	0	20	22	18	20	4	0	12	40	3	63	1	103	2372	0	10	45	133	30
1.2.1.11	aspartate-semialdehyde dehydrogenase	16545	12199	12039	10870	14956	13031	11415	14743	15743	17086	15637	15245	12162	12121	12222	12930	11997	14847	9632	13473	8600	13252	15178	11123	10975	12359	11642	13890	14539	17353
1.2.1.12	glyceraldehyde-3-phosphate dehydrogenase (phosphorylating)	17287	12715	13901	13339	15919	15549	12702	16401	17544	23114	16307	17292	12715	13325	15847	13294	14016	15994	10119	14265	11852	15319	16438	11757	15734	13013	12622	14949	15868	18216
1.2.1.16	succinate-semialdehyde dehydrogenase [NAD(P)+]	353	775	1188	2059	2272	3546	695	4240	2023	1856	688	1037	629	1544	2760	373	2239	1157	518	493	3108	2927	3564	2644	2705	2850	5554	1787	2128	1704
1.2.1.18	malonate-semialdehyde dehydrogenase (acetylating)	279	547	322	214	462	111	46	605	193	74	372	292	22	48	333	142	103	91	43	508	592	358	513	384	176	396	1090	275	757	395
1.2.1.19	aminobutyraldehyde dehydrogenase	0	0	0	1	0	0	0	0	0	0	0	0	0	0	0	0	0	0	0	0	0	0	0	0	0	0	0	0	0	2
1.2.1.20	glutarate-semialdehyde dehydrogenase	353	775	1188	2059	2272	3546	695	4240	2023	1856	688	1037	629	1544	2760	373	2239	1157	518	493	3108	2927	3564	2644	2705	2850	5554	1787	2128	1704
1.2.1.21	glycolaldehyde dehydrogenase	446	165	83	77	156	63	20	262	128	117	193	186	42	28	233	138	47	515	42	205	189	2458	236	254	153	455	1295	261	305	1410
1.2.1.22	lactaldehyde dehydrogenase	446	165	83	77	156	63	20	262	128	117	193	186	42	28	233	138	47	515	42	205	189	2458	236	254	153	455	1295	261	305	1410
1.2.1.27	methylmalonate-semialdehyde dehydrogenase (CoA-acylating)	279	547	322	214	462	111	46	605	193	74	372	292	22	48	333	142	103	91	43	508	592	358	513	384	176	396	1090	275	757	395
1.2.1.3	aldehyde dehydrogenase (NAD+)	14345	9658	10201	8879	12978	11723	8926	10685	13872	8490	13885	11245	10097	8848	9431	11857	9425	12581	6401	10847	6455	14174	14377	8319	7666	11300	5781	13044	9631	16604
1.2.1.32	aminomuconate-semialdehyde dehydrogenase	0	0	0	0	0	0	0	0	0	0	0	0	1	0	0	0	0	0	0	0	0	0	0	0	0	0	0	0	0	1
1.2.1.38	N-acetyl-gamma-glutamyl-phosphate reductase	31038	21973	11769	17253	24954	23959	12596	23532	25980	24241	19873	28314	19017	18766	21224	17476	21426	28408	16909	23371	15898	19548	28072	16626	17275	18386	13121	20087	25848	29986
1.2.1.39	phenylacetaldehyde dehydrogenase	1	0	0	0	0	0	0	0	1	0	0	0	0	1	0	0	0	0	1	0	0	0	0	0	1	0	0	1	0	3
1.2.1.4	aldehyde dehydrogenase (NADP+)	3	39	2	32	48	1	5	8	14	6	331	1	20	21	18	20	4	0	13	40	4	62	2	103	2372	0	10	46	132	29
1.2.1.41	glutamate-5-semialdehyde dehydrogenase	16030	11018	6032	8987	12900	12491	6732	13762	14591	13857	10391	14776	9695	9834	10888	9034	11125	14536	8625	11831	8196	10330	15135	8458	8914	9710	7447	10371	13741	16248
1.2.1.46	formaldehyde dehydrogenase	0	0	0	0	0	0	0	0	0	0	0	0	0	0	0	0	0	0	0	0	0	0	0	0	0	0	0	1	0	0
1.2.1.5	aldehyde dehydrogenase [NAD(P)+]	0	1	0	2	0	0	0	0	0	0	0	0	0	0	0	0	0	0	0	0	0	0	0	0	0	0	0	0	0	0
1.2.1.59	glyceraldehyde-3-phosphate dehydrogenase (NAD(P)+) (phosphorylating)	2	1	2	2	0	0	0	0	2	0	1	0	0	0	0	0	2	4	0	0	0	0	0	2	1	0	0	0	0	1
1.2.1.60	5-carboxymethyl-2-hydroxymuconic-semialdehyde dehydrogenase	1	0	0	0	0	0	0	1	1	0	0	0	0	2	0	0	0	1	1	0	0	0	0	0	1	0	0	1	1	2
1.2.1.65	salicylaldehyde dehydrogenase	0	0	0	0	0	0	0	0	0	0	0	0	0	0	0	0	0	0	0	0	0	0	0	0	0	0	0	1	0	0
1.2.1.68	coniferyl-aldehyde dehydrogenase	0	0	0	0	0	0	1	0	0	0	0	0	0	0	1	0	0	0	0	0	0	1	0	0	0	0	0	0	0	1
1.2.1.70	glutamyl-tRNA reductase	2023	1762	1949	1440	2335	2134	1518	3126	3558	6416	1643	4417	417	572	4474	977	2108	1905	408	2671	1776	3265	2680	1084	2948	1858	913	1183	4479	2286
1.2.1.71	succinylglutamate-semialdehyde dehydrogenase	0	0	0	0	1	0	1	0	0	0	0	0	0	0	1	0	0	0	1	0	1	0	0	0	0	0	0	0	0	0
1.2.1.72	erythrose-4-phosphate dehydrogenase	1	0	0	0	0	0	0	0	1	1	0	0	0	1	0	0	0	1	1	0	0	0	0	0	1	0	0	1	0	2
1.2.1.75	malonyl-CoA reductase (malonate semialdehyde-forming)	0	0	0	0	0	0	0	0	0	0	0	0	0	0	0	0	0	0	0	0	0	0	0	0	0	0	0	0	0	1
1.2.1.79	succinate-semialdehyde dehydrogenase (NADP+)	353	775	1188	2059	2272	3546	695	4240	2023	1856	688	1037	629	1544	2760	373	2239	1157	518	493	3108	2927	3564	2644	2705	2850	5554	1787	2128	1704
1.2.1.8	betaine-aldehyde dehydrogenase	86	300	92	221	925	645	99	377	544	21	186	1539	16	19	2317	69	906	1146	19	1436	398	1790	225	117	8	751	196	433	1635	836
1.2.1.80	long-chain acyl-[acyl-carrier-protein] reductase	2	1	2	2	0	0	0	0	2	0	1	0	0	0	0	0	2	4	0	0	0	0	0	2	1	0	0	0	0	1
1.2.1.85	2-hydroxymuconate-6-semialdehyde dehydrogenase	0	0	0	0	0	0	0	0	0	0	0	0	1	0	0	0	0	0	0	0	0	0	0	0	0	0	0	0	0	1
1.2.1.87	propanal dehydrogenase (CoA-propanoylating)	140	1286	378	336	4144	1267	261	3209	1079	119	423	2245	95	131	3379	152	1034	1408	55	1572	1405	351	754	73	190	1130	1008	1008	3277	468
1.2.1.88	L-glutamate gamma-semialdehyde dehydrogenase	1319	743	1527	867	545	368	1168	901	859	11431	1247	2925	195	166	2589	445	858	653	167	763	660	2330	91	776	7235	251	561	281	1808	1195
1.2.1.9	glyceraldehyde-3-phosphate dehydrogenase (NADP+)	34	4	2	7	2	10	1	26	10	8	1	12	2	3	3	2	6	29	2	10	2	59	1	1	1	2	5	2	7	21
1.2.1.91	3-oxo-5,6-dehydrosuberyl-CoA semialdehyde dehydrogenase	2	0	0	0	0	0	0	0	1	0	0	0	1	2	0	0	0	1	1	0	0	0	0	0	1	0	0	1	1	2
1.2.1.99	4-(gamma-glutamylamino)butanal dehydrogenase	2	10	7	0	0	3	2	4	4	2	0	9	0	0	3	0	9	6	0	0	3	0	8	0	0	0	0	0	2	0
1.2.3.3	pyruvate oxidase	82	77	42	50	51	114	93	1010	580	1666	64	284	71	228	51	39	137	207	56	114	55	1986	27	2385	40	244	2593	81	571	1379
1.2.4.1	pyruvate dehydrogenase (acetyl-transferring)	585	1182	682	569	589	514	277	3815	1509	3494	1588	1190	347	821	630	343	394	743	227	518	304	7338	369	1038	9769	1508	1303	546	2956	4849
1.2.4.2	oxoglutarate dehydrogenase (succinyl-transferring)	77	247	38	37	58	2	14	249	64	14	354	23	25	34	20	46	9	13	16	57	10	1744	11	212	2376	212	122	52	141	927
1.2.4.4	3-methyl-2-oxobutanoate dehydrogenase (2-methylpropanoyl-transferring)	27	4	0	5	9	3	4	14	5	28	11	21	7	2	7	9	12	9	7	10	14	3508	2	207	15	428	446	12	21	1627
1.2.5.1	pyruvate dehydrogenase (quinone)	13126	6430	3078	6085	4412	7874	3233	4292	9346	5013	7090	7393	7390	6119	4883	7202	6391	10433	5089	7098	3980	6822	9524	7072	5172	4966	2721	8305	3919	12371
1.2.5.3	aerobic carbon monoxide dehydrogenase	945	3820	7160	2461	12176	4409	5172	8918	2663	3419	6230	4068	2523	2508	3483	4331	2141	2711	1119	2722	5088	2553	3678	815	2639	5906	4062	4667	8833	2049
1.2.7.-	With an iron-sulfur protein as acceptor	15644	11322	10799	9353	14250	12723	9197	12593	14667	9126	14208	13635	10124	8927	10737	12087	9702	14335	6445	11692	8391	10261	14630	8168	7826	11613	8258	13368	13090	15428
1.2.7.1	pyruvate synthase	21665	14198	14223	12893	18045	17149	13401	20553	23646	33163	17481	24327	11191	10314	17083	14904	13491	17352	7579	15084	10263	14660	21135	10283	9459	15734	13689	15975	19672	19350
1.2.7.11	2-oxoacid oxidoreductase (ferredoxin)	57692	33625	17974	26685	20552	33783	15663	23464	42189	33551	30438	37572	30071	25184	25024	30288	27622	45535	20902	30347	21198	34353	40698	29771	26021	22041	14298	34121	22815	55206
1.2.7.12	formylmethanofuran dehydrogenase	403	692	253	384	1221	808	135	740	875	299	461	2132	34	34	2714	132	1003	1451	49	2100	739	313	579	354	79	777	266	566	2590	246
1.2.7.3	2-oxoglutarate synthase	88525	51625	28728	41156	32570	52646	25086	37717	67282	56699	46644	59595	45349	38137	39797	46261	42801	68914	31700	46674	33439	51012	64070	45160	37166	33768	22791	51854	37350	83984
1.2.7.4	anaerobic carbon monoxide dehydrogenase	541	1099	357	133	4809	1909	202	4138	694	142	560	1007	51	120	1147	168	719	663	53	201	1453	466	2581	97	112	2048	1189	585	3338	439
1.2.7.5	aldehyde ferredoxin oxidoreductase	269	483	343	215	195	50	117	217	153	236	294	162	144	110	255	296	178	125	97	278	155	690	393	292	249	324	1091	424	310	359
1.2.7.8	indolepyruvate ferredoxin oxidoreductase	18759	12872	6799	8989	13645	16312	6270	16105	20892	8123	11227	17680	8046	7377	8860	9653	10612	14964	6049	11192	10077	11685	22247	8842	6514	12355	7672	10498	16908	19914
1.2.99.7	aldehyde dehydrogenase (FAD-independent)	19	23	16	10	3	5	3	8	10	19	4	10	3	5	7	2	10	9	6	4	5	6	10	14	1	2	1	4	7	8
1.20.4.1	arsenate reductase (glutathione/glutaredoxin)	15050	10849	16919	12855	16522	15415	14367	15789	17312	14883	19731	13393	13099	12887	13440	15930	12144	14917	7917	13007	10354	14674	15750	13242	14548	14797	14292	17865	13518	17528
1.20.4.4	arsenate reductase (thioredoxin)	1059	3120	1295	313	5479	2462	394	5134	1071	387	1000	1884	86	171	1609	226	770	934	90	657	2472	2907	2739	2720	2666	2861	4272	798	5051	1695
1.21.4.1	D-proline reductase	107	280	90	26	1557	1164	34	1689	210	54	429	727	35	65	314	139	554	300	35	194	328	424	2171	35	145	2216	1884	493	1170	117
1.21.4.2	glycine reductase	1424	1806	927	988	12638	7791	949	11323	4134	766	2681	6542	221	516	1962	820	3344	2513	328	2775	4787	1301	12365	1267	603	10814	2765	1205	11593	2846
1.21.4.3	sarcosine reductase	1188	1720	853	842	10227	6186	899	9546	3865	696	2104	5655	205	447	1733	733	2641	2122	292	2164	3606	1181	9574	880	496	8623	2486	1102	9160	2361
1.21.4.4	betaine reductase	1188	1720	853	842	10227	6186	899	9546	3865	696	2104	5655	205	447	1733	733	2641	2122	292	2164	3606	1181	9574	880	496	8623	2486	1102	9160	2361
1.21.98.3	anaerobic magnesium-protoporphyrin IX monomethyl ester cyclase	5	11	3	6	10	5	2	6	5	24	7	10	1	2	7	3	8	12	2	4	2	24	10	3	10	10	464	11	286	86
1.3.1.-	With NAD+ or NADP+ as acceptor	161	204	98	118	74	12	101	38	86	216	451	14	147	109	60	219	136	50	82	128	18	454	208	249	2519	71	118	230	168	252
1.3.1.10	enoyl-[acyl-carrier-protein] reductase (NADPH, Si-specific)	14330	8569	4549	6706	4810	8225	4107	6588	10519	12660	7510	9181	7713	6589	6508	7732	7119	11272	5302	7680	4805	9406	10132	7679	5548	5595	3164	8710	5410	14714
1.3.1.104	enoyl-[acyl-carrier-protein] reductase (NADPH)	0	1	0	2	0	0	0	0	0	0	0	0	0	0	0	0	0	0	0	0	0	0	0	0	0	0	0	0	0	0
1.3.1.106	cobalt-precorrin-6A reductase	332	1880	1083	394	4206	1369	430	3563	1279	314	493	2553	108	153	3894	183	1065	1532	62	1803	2063	668	745	200	334	1256	1188	1142	3813	557
1.3.1.111	geranylgeranyl-bacteriochlorophyllide a reductase	3	1	2	2	0	0	0	0	2	0	1	0	0	0	0	0	2	4	0	0	0	0	0	2	1	0	0	0	0	1
1.3.1.114	3-dehydro-bile acid Delta4,6-reductase	15531	11652	10912	9654	20549	15318	9318	17035	15673	8852	14901	16353	10107	9003	13665	12371	11323	16166	6489	13472	10307	12101	17601	8441	8028	14978	9324	14401	18576	17020
1.3.1.12	prephenate dehydrogenase	15780	10527	11821	10810	14873	12833	11338	12466	14877	15265	15594	14803	11967	11776	12005	12826	11836	14227	9550	13393	8470	12311	14946	8823	10788	12092	9412	13704	13811	15889
1.3.1.2	dihydropyrimidine dehydrogenase (NADP+)	1	0	0	0	0	0	0	0	0	0	0	0	0	0	0	0	1	0	0	0	0	0	0	0	0	0	0	0	0	1
1.3.1.22	3-oxo-5alpha-steroid 4-dehydrogenase (NADP+)	408	1249	31	65	55	29	30	253	129	196	43	281	14	10	100	56	64	249	19	101	52	409	20	18	41	25	321	48	283	264
1.3.1.25	1,6-dihydroxycyclohexa-2,4-diene-1-carboxylate dehydrogenase	0	0	0	0	0	0	1	0	0	0	0	0	0	0	0	0	0	0	0	0	0	0	0	0	0	0	0	0	0	0
1.3.1.31	2-enoate reductase	105	986	315	67	4722	1705	160	3733	625	108	508	864	50	76	930	97	648	586	27	146	1319	526	2575	60	107	1878	1058	529	2627	501
1.3.1.33	protochlorophyllide reductase	4	3	4	4	0	2	0	2	6	0	1	0	0	2	0	0	4	7	0	0	0	0	0	4	3	2	2	0	0	2
1.3.1.34	2,4-dienoyl-CoA reductase [(2E)-enoyl-CoA-producing]	692	1138	6208	2358	2768	1242	5324	1430	3209	3369	5964	1144	2514	2492	1442	4284	1404	251	1176	1968	683	1236	1875	585	2265	2864	2164	3716	1072	1045
1.3.1.38	trans-2-enoyl-CoA reductase (NADPH)	1	38	2	30	48	1	4	8	14	6	331	0	20	21	18	20	2	0	12	40	3	62	1	103	2371	0	10	44	132	28
1.3.1.43	arogenate dehydrogenase	0	0	0	1	0	0	0	0	0	0	0	0	0	0	0	0	0	0	0	0	0	0	0	0	0	0	0	0	0	2
1.3.1.48	13,14-dehydro-15-oxoprostaglandin 13-reductase	4	1	0	2	6	1	3	10	3	2	2	11	3	0	1	1	4	4	2	4	7	1804	1	108	1	221	113	2	9	764
1.3.1.54	precorrin-6A reductase	332	1880	1083	394	4206	1369	430	3563	1279	314	493	2553	108	153	3894	183	1065	1532	62	1803	2063	668	745	200	334	1256	1188	1142	3813	557
1.3.1.74	2-alkenal reductase [NAD(P)+]	565	503	217	53	128	230	39	808	186	77	114	386	19	63	347	52	82	302	28	274	230	371	73	115	18	174	199	128	840	106
1.3.1.76	precorrin-2 dehydrogenase	1979	4016	2891	1539	11074	5118	1478	10577	4851	1208	1963	6693	359	740	5968	974	2560	3583	410	3317	5401	5372	5795	1182	821	5796	2769	2011	10413	4044
1.3.1.83	geranylgeranyl diphosphate reductase	3	1	2	2	0	0	0	0	2	0	1	0	0	0	0	0	2	4	0	0	0	0	0	2	1	0	0	0	0	1
1.3.1.85	crotonyl-CoA carboxylase/reductase	7	1	0	2	0	0	0	38	0	0	0	8	0	0	5	0	1	58	0	0	2	0	0	0	0	2	24	2	0	2
1.3.1.9	enoyl-[acyl-carrier-protein] reductase (NADH)	28870	18611	8718	14080	16861	20250	8383	17975	24050	18476	16288	22414	15358	13199	15570	15815	15916	25075	10716	17679	12142	18060	24541	15369	11308	14597	9272	18555	17461	29427
1.3.1.98	UDP-N-acetylmuramate dehydrogenase	16535	12261	12849	12873	15291	15247	12104	15743	16913	17178	15485	15081	12611	13222	14198	13071	13473	15454	10013	13667	10752	13264	16233	11165	10913	12606	12851	14732	14229	17092
1.3.3.11	pyrroloquinoline-quinone synthase	2	38	2	31	48	1	5	8	14	6	332	0	20	21	18	20	2	1	12	40	3	62	1	103	2371	0	10	44	132	30
1.3.3.15	coproporphyrinogen III oxidase (coproporphyrin-forming)	237	212	609	61	144	64	163	178	161	256	101	169	16	9	361	66	55	286	13	149	642	1926	214	220	46	299	206	22	285	1262
1.3.3.3	coproporphyrinogen oxidase	73	208	38	6	7	1	10	235	50	4	22	12	2	12	1	24	4	13	1	15	1	11	9	10	5	0	6	5	0	167
1.3.3.4	protoporphyrinogen oxidase	237	212	609	61	144	64	163	178	161	256	101	169	16	9	361	66	55	286	13	149	642	1926	214	220	46	299	206	22	285	1262
1.3.3.6	acyl-CoA oxidase	1	1	0	2	0	0	0	1	0	0	0	0	0	1	0	0	0	0	0	0	0	0	0	0	0	0	0	1	1	0
1.3.5.1	succinate dehydrogenase	29375	19566	10023	15797	18105	19380	11569	17922	25588	13019	18409	19297	18701	18248	13318	16452	17432	23022	16628	18670	12062	20377	23744	15665	16870	12366	9492	18152	14288	30653
1.3.5.3	protoporphyrinogen IX dehydrogenase (quinone)	204	363	647	105	57	52	251	77	143	392	121	134	128	92	347	201	160	82	73	101	511	447	209	148	151	89	412	195	378	258
1.3.5.4	fumarate reductase (quinol)	41460	30056	20647	29169	27935	35388	22248	33897	50365	36632	28325	32728	25675	27045	26704	27186	31711	30038	21896	27065	24428	40434	47949	30658	31143	20183	25417	30075	26630	46719
1.3.5.5	15-cis-phytoene desaturase	2	1	2	2	0	0	0	0	2	0	1	0	0	0	0	0	2	4	0	0	0	0	0	2	1	0	0	0	0	2
1.3.5.6	9,9'-dicis-zeta-carotene desaturase	2	1	2	2	0	0	0	0	2	0	1	0	0	0	0	0	2	4	0	0	0	0	0	2	1	0	0	0	0	2
1.3.7.14	3,8-divinyl chlorophyllide a reductase	3	0	0	0	0	0	0	0	0	0	0	0	0	0	0	0	3	0	0	0	0	0	0	0	0	0	0	0	0	0
1.3.7.15	chlorophyllide a reductase	3	0	0	0	0	0	0	0	0	0	0	0	0	0	0	0	3	0	0	0	0	0	0	0	0	0	0	0	0	0
1.3.7.2	15,16-dihydrobiliverdin:ferredoxin oxidoreductase	2	1	2	2	0	0	0	0	2	0	0	0	0	0	0	0	2	3	0	0	0	0	0	2	1	0	0	0	0	1
1.3.7.3	phycoerythrobilin:ferredoxin oxidoreductase	2	1	2	2	0	0	0	0	2	0	0	0	0	0	0	0	2	3	0	0	0	0	0	2	1	0	0	0	0	1
1.3.7.5	phycocyanobilin:ferredoxin oxidoreductase	2	1	2	2	0	0	0	0	2	0	1	0	0	0	0	0	2	4	0	0	0	0	0	2	1	0	0	0	0	1
1.3.7.7	ferredoxin:protochlorophyllide reductase (ATP-dependent)	9	3	6	6	0	0	0	0	6	0	3	0	0	0	0	0	6	12	0	0	0	0	0	6	3	0	0	0	0	3
1.3.8.1	short-chain acyl-CoA dehydrogenase	929	2292	7139	2558	4512	2423	5106	2367	2310	3827	5774	4039	2501	2446	4632	4305	2138	3028	1106	3991	2529	1765	669	594	2099	3787	3277	4184	5800	1027
1.3.8.12	(2S)-methylsuccinyl-CoA dehydrogenase	1	1	0	2	0	0	0	0	0	0	0	0	0	0	0	0	1	0	0	0	0	0	0	0	0	0	0	0	0	0
1.3.8.2	4,4'-diapophytoene desaturase (4,4'-diapolycopene-forming)	3	1	1	2	2	0	0	4	3	2	3	10	1	1	2	0	3	4	2	5	5	1535	1	94	0	205	101	3	9	702
1.3.8.4	isovaleryl-CoA dehydrogenase	2	1	0	2	1	0	1	0	0	0	0	1	1	0	0	0	1	0	1	0	1	1	0	0	0	0	0	0	0	2
1.3.8.6	glutaryl-CoA dehydrogenase (ETF)	2	1	0	2	2	0	1	4	2	0	0	2	1	2	1	1	1	1	0	2	2	137	1	15	1	11	8	4	3	33
1.3.8.7	medium-chain acyl-CoA dehydrogenase	50	164	214	93	54	7	12	92	29	2	4	22	3	6	11	36	5	34	7	18	3	71	2	27	2	18	37	6	25	70
1.3.8.8	long-chain acyl-CoA dehydrogenase	2	1	0	2	0	0	0	0	0	0	0	0	0	0	1	0	0	0	0	0	0	1	0	0	0	0	0	0	0	0
1.3.98.1	dihydroorotate dehydrogenase (fumarate)	30053	19956	16013	18087	19780	20980	16482	19015	25290	22989	23703	23018	21293	20932	17716	20618	20119	25771	17722	22105	13038	20704	24851	18361	16607	17572	16079	22314	18632	29761
1.3.98.3	coproporphyrinogen dehydrogenase	18573	14867	13750	12158	21981	16305	12510	19598	17399	21883	17340	20760	12601	12364	17104	14205	14492	18087	9980	16240	11615	15836	18722	9900	13986	15990	12456	15662	21804	19075
1.3.98.5	hydrogen peroxide-dependent heme synthase	0	0	0	0	0	0	0	0	0	0	0	0	0	0	0	0	0	0	0	0	0	0	0	0	0	0	0	1	0	0
1.3.99.-	With unknown physiological acceptors	14824	8367	3731	6833	5397	9094	3899	6436	12056	5643	8180	8863	7618	6432	5418	7757	7011	11241	5335	7736	4330	8110	11443	7499	7829	5520	3297	8667	5346	14042
1.3.99.16	isoquinoline 1-oxidoreductase	0	0	0	0	2	0	4	0	0	0	0	0	1	0	1	1	0	0	2	1	2	0	0	0	0	0	0	0	0	2
1.3.99.23	all-trans-retinol 13,14-reductase	713	110	515	350	162	133	488	404	327	5538	103	1223	69	42	1024	215	390	474	60	211	69	374	81	168	55	4	113	52	514	448
1.3.99.26	all-trans-zeta-carotene desaturase	1	0	0	0	1	0	1	0	0	0	0	0	0	0	1	0	1	0	1	0	1	0	0	0	0	0	0	0	0	1
1.3.99.27	1-hydroxycarotenoid 3,4-desaturase	1	0	0	0	0	0	0	0	0	0	0	0	0	0	0	0	1	0	0	0	0	0	0	0	0	0	0	0	0	0
1.3.99.28	phytoene desaturase (neurosporene-forming)	1	0	0	0	1	0	1	0	0	0	0	0	0	0	1	0	1	0	1	0	1	0	0	0	0	0	0	0	0	1
1.3.99.29	phytoene desaturase (zeta-carotene-forming)	1	0	0	0	1	0	1	0	0	0	0	0	0	0	1	0	1	0	1	0	1	0	0	0	0	0	0	0	0	1
1.3.99.31	phytoene desaturase (lycopene-forming)	1	0	0	0	1	0	1	0	0	0	0	0	0	0	1	0	1	0	1	0	1	0	0	0	0	0	0	0	0	1
1.3.99.4	3-oxosteroid 1-dehydrogenase	0	0	0	0	0	0	1	0	0	0	0	0	0	0	0	0	0	0	0	0	0	0	0	0	0	0	0	0	0	0
1.4.1.1	alanine dehydrogenase	1299	1793	1328	585	377	321	705	1015	795	6201	525	2379	127	84	1658	366	553	1054	113	688	655	2877	126	468	2478	703	990	212	1630	1659
1.4.1.13	glutamate synthase (NADPH)	46569	40447	29331	29934	53286	39392	29041	44193	40884	26552	41793	41092	35110	35300	35713	34391	35857	45001	30210	40203	28312	39423	45534	25872	28430	36496	29112	38570	45189	50817
1.4.1.16	diaminopimelate dehydrogenase	13661	9157	3640	6486	10716	10836	3559	9209	10833	5257	7854	10565	7461	6211	8301	7511	8046	12747	5151	9033	6321	7395	12502	7243	5452	8105	3994	9384	9909	13642
1.4.1.2	glutamate dehydrogenase	87	402	584	14	37	34	164	267	116	182	24	134	4	12	303	27	27	15	3	23	503	1685	10	109	4	229	114	11	85	919
1.4.1.21	aspartate dehydrogenase	296	264	151	113	652	470	127	424	163	264	164	363	135	95	117	232	255	194	76	205	601	497	403	165	170	194	221	222	904	566
1.4.1.24	3-dehydroquinate synthase II	40	11	10	37	107	16	6	8	21	10	88	32	1	6	54	10	26	9	8	135	137	15	165	115	33	66	46	10	187	43
1.4.1.3	glutamate dehydrogenase [NAD(P)+]	24	141	24	8	23	14	11	88	35	14	83	123	15	10	149	62	55	105	12	41	4	213	78	5	68	162	901	223	34	37
1.4.1.4	glutamate dehydrogenase (NADP+)	29730	19233	14782	16819	19205	20831	14599	18393	25051	22028	22352	22694	19361	17991	16936	19968	18256	25565	14623	20514	12390	17987	24388	15598	13528	16802	12038	21893	18017	29027
1.4.1.9	leucine dehydrogenase	70	246	38	36	57	2	14	242	60	9	352	12	23	34	20	44	6	8	13	54	4	78	10	113	2376	1	312	50	395	192
1.4.2.-	With a cytochrome as acceptor	0	0	0	0	0	0	0	0	0	0	0	0	0	0	0	0	0	0	0	0	0	0	0	0	0	0	0	0	0	1
1.4.3.-	With oxygen as acceptor	2	0	0	0	0	0	0	0	1	2	0	0	1	1	0	0	1	1	1	0	0	0	0	0	1	0	0	1	0	2
1.4.3.10	putrescine oxidase	0	0	0	0	0	0	0	0	0	0	0	0	0	1	0	0	0	0	0	0	0	0	0	0	0	0	0	1	1	0
1.4.3.16	L-aspartate oxidase	15166	10537	10850	8876	12049	10421	8944	10573	11722	14140	13590	11244	10024	8578	8925	11669	8515	12562	6250	9708	7232	9357	12407	8024	9941	10269	7074	12627	10006	14109
1.4.3.19	glycine oxidase	7	3	2	6	4	1	1	8	5	2	3	10	2	1	1	0	5	8	2	3	6	1671	1	102	2	213	108	3	8	736
1.4.3.21	primary-amine oxidase	0	0	0	0	0	0	0	0	0	0	0	0	0	1	0	0	0	0	0	0	0	0	0	0	0	0	0	1	1	0
1.4.3.3	D-amino-acid oxidase	2	0	1	2	0	0	0	0	1	0	0	0	0	0	0	0	1	3	0	0	0	0	0	0	0	0	0	0	0	1
1.4.3.4	monoamine oxidase	22	168	25	40	58	14	14	94	45	20	409	82	34	32	167	75	10	20	25	76	3	273	23	107	2442	162	1207	269	427	60
1.4.3.5	pyridoxal 5'-phosphate synthase	246	1635	273	59	60	14	35	394	136	72	380	78	27	37	37	92	23	118	23	75	16	308	20	134	2396	26	265	62	149	389
1.4.4.2	glycine dehydrogenase (aminomethyl-transferring)	14517	8761	3573	6819	7760	10178	3559	7069	11172	5440	8111	12105	7623	6222	9886	7624	8565	13974	5203	10764	6024	11406	10803	7742	7673	7676	4269	9402	10226	15690
1.4.5.1	D-amino acid dehydrogenase (quinone)	5	39	2	34	48	2	6	8	15	8	331	2	22	24	18	20	4	1	15	40	4	64	1	104	2373	0	10	46	133	39
1.4.7.1	glutamate synthase (ferredoxin)	585	2709	6547	2264	8296	3186	5039	5360	2300	3179	6093	3379	2488	2371	4651	4184	2533	2546	1058	3650	2819	1782	3021	592	2290	5644	3273	4625	6238	1098
1.4.9.1	methylamine dehydrogenase (amicyanin)	1	0	0	0	0	0	2	0	0	0	0	0	0	0	0	0	1	0	0	0	0	0	0	0	0	0	0	0	0	0
1.5.1.-	With NAD+ or NADP+ as acceptor	0	0	0	0	0	0	1	0	0	0	0	0	0	0	0	0	0	0	0	0	0	0	0	0	0	0	0	1	0	0
1.5.1.2	pyrroline-5-carboxylate reductase	16224	12164	12047	11126	15863	13616	11571	15176	16012	16895	15863	16800	12161	12208	14508	13001	12901	15807	9653	14872	9031	13114	15511	11148	11057	13479	12413	14369	15965	17280
1.5.1.20	methylenetetrahydrofolate reductase [NAD(P)H]	14712	10603	5091	7901	12519	11784	5458	10755	11819	6264	9878	13203	9286	9042	11745	8237	10758	14493	8222	12425	7900	9174	13112	7859	10778	9353	6745	10392	13111	14571
1.5.1.24	N5-(carboxyethyl)ornithine synthase	0	0	0	0	0	0	0	3	0	0	0	0	0	0	0	0	0	0	0	0	0	0	0	0	0	0	0	0	0	0
1.5.1.28	opine dehydrogenase	0	0	0	0	0	0	0	0	0	0	0	0	0	0	0	0	0	0	0	0	0	0	0	0	0	0	0	0	0	1
1.5.1.3	dihydrofolate reductase	15267	11318	11238	11866	14283	13991	10764	14125	14156	11076	15179	12896	12454	12963	12532	12454	12525	15015	9778	12795	9996	12673	14172	10760	15331	12059	11889	14515	12790	16119
1.5.1.33	pteridine reductase	0	0	0	0	0	0	0	0	0	0	0	0	0	0	0	0	0	0	0	0	0	0	0	0	0	0	0	0	0	1
1.5.1.34	6,7-dihydropteridine reductase	482	575	292	325	172	35	296	106	244	644	1022	43	421	308	163	637	409	152	237	343	52	1303	624	644	5187	213	344	648	370	727
1.5.1.36	flavin reductase (NADH)	2	0	0	0	0	0	0	0	1	1	0	0	0	1	0	0	0	0	1	0	0	1	0	0	1	0	0	1	0	2
1.5.1.38	FMN reductase (NADPH)	2	39	2	32	48	1	5	8	14	6	332	1	20	22	18	20	2	1	13	40	4	63	2	103	2372	0	10	46	132	29
1.5.1.40	8-hydroxy-5-deazaflavin:NADPH oxidoreductase	1	2	0	10	0	2	1	2	2	2	2	2	2	10	9	0	1	4	0	1	0	0	10	0	6	7	1	7	2	3
1.5.1.41	riboflavin reductase [NAD(P)H]	2	1	0	0	0	1	0	0	1	3	0	0	1	2	1	0	0	1	1	1	0	0	0	1	2	0	0	1	0	3
1.5.1.5	methylenetetrahydrofolate dehydrogenase (NADP+)	33316	26425	26278	25732	39443	33237	24363	38193	35119	34529	32089	32856	25271	26567	30140	26222	27754	31642	20076	27691	24886	26897	35392	22600	26658	27821	25143	30256	34339	35750
1.5.1.50	dihydromonapterin reductase	1	0	0	0	0	0	0	0	1	0	0	0	1	1	0	0	0	0	1	0	0	0	0	0	1	0	0	1	0	2
1.5.1.7	saccharopine dehydrogenase (NAD+, L-lysine-forming)	15135	9774	4800	6808	10270	10547	4148	10064	10897	11098	8299	10592	7627	6337	7724	7695	7629	12433	5263	8206	6844	8614	12521	7738	7920	7409	4362	9195	9519	13993
1.5.3.1	sarcosine oxidase	82	331	104	260	922	644	107	362	547	19	187	1540	15	18	2333	71	920	1131	18	1440	496	142	234	63	138	543	113	465	1649	124
1.5.5.-	With a quinone or similar compound as acceptor	1434	786	703	1114	1667	2104	1306	2170	4842	1025	1506	2213	378	578	670	1017	1230	507	456	1056	577	1436	3903	693	639	992	802	700	1891	2163
1.5.5.1	electron-transferring-flavoprotein dehydrogenase	71	207	36	4	7	0	10	234	45	3	21	12	3	11	0	24	3	8	1	14	1	11	9	8	3	0	5	4	0	164
1.5.5.2	proline dehydrogenase	1191	738	1523	784	491	277	1152	830	674	11174	1212	2561	180	166	2403	418	823	434	157	557	648	2326	90	755	7235	233	528	251	1493	1191
1.5.8.1	dimethylamine dehydrogenase	0	0	0	0	0	0	0	0	1	0	0	0	0	0	0	0	0	0	0	1	1	3	0	7	0	2	2	0	0	0
1.5.8.2	trimethylamine dehydrogenase	0	0	0	0	0	0	0	0	1	0	0	0	0	0	0	0	0	0	0	1	1	3	0	7	0	2	2	0	0	0
1.5.8.3	sarcosine dehydrogenase	1	0	0	2	0	0	0	0	0	0	0	0	0	0	0	0	1	0	0	0	0	0	0	0	0	0	0	0	0	4
1.5.8.4	dimethylglycine dehydrogenase	1	0	0	1	0	0	0	2	0	0	0	0	0	0	0	0	3	0	0	0	0	0	0	0	0	0	0	0	1	2
1.5.98.2	5,10-methylenetetrahydromethanopterin reductase	0	1	0	2	0	0	0	0	0	0	0	0	0	0	0	0	0	0	0	0	0	0	0	0	0	0	0	0	0	0
1.5.99.6	spermidine dehydrogenase	0	0	0	0	0	0	0	0	0	0	0	0	0	0	0	0	0	0	0	0	0	0	0	0	0	0	0	0	0	1
1.6.1.1	NAD(P)+ transhydrogenase (Si-specific)	2	0	0	0	0	0	0	0	1	1	0	0	1	1	0	0	0	1	1	0	0	1	0	0	1	0	0	1	0	3
1.6.1.2	NAD(P)+ transhydrogenase (Re/Si-specific)	479	962	1492	3137	1577	180	4810	743	416	1808	3029	175	5167	8153	863	1368	4890	90	8967	4713	572	1157	938	921	1474	938	4063	311	1179	679
1.6.4.-	-	13537	7959	3245	6201	4447	7900	3351	4755	9564	5236	7220	7481	7576	6205	4931	7389	6523	10535	5168	7187	4009	8914	9730	7319	5347	5263	3265	8502	4224	13430
1.6.5.10	NADPH dehydrogenase (quinone)	637	271	560	426	178	122	580	297	329	5681	210	1214	183	131	1059	358	519	245	127	293	80	516	239	310	189	71	148	232	524	230
1.6.5.2	NAD(P)H dehydrogenase (quinone)	32	39	3	39	50	8	6	27	18	9	331	8	21	23	21	20	7	27	14	47	4	113	2	103	2373	1	15	46	135	36
1.6.5.5	NADPH:quinone reductase	668	612	346	217	759	757	165	2328	782	1748	276	837	139	396	507	165	331	521	106	387	720	2128	528	346	172	698	348	214	1867	1990
1.6.99.3	-	13893	8766	6333	8445	5315	10392	4831	7612	11585	12623	7587	9204	8031	7632	8869	7567	8474	11657	5612	7401	8168	10703	10810	7711	10032	6008	3094	9447	5222	15063
1.7.1.13	preQ1 synthase	972	1758	453	346	258	164	160	708	538	625	618	528	245	122	342	363	229	704	123	514	291	2875	436	563	2730	408	992	333	997	1749
1.7.1.15	nitrite reductase (NADH)	8	4	0	6	8	2	2	14	4	4	4	20	4	2	2	0	6	8	6	6	12	3342	2	200	2	424	214	6	18	1467
1.7.1.17	FMN-dependent NADH-azoreductase	866	821	491	563	890	1162	635	1560	2579	455	861	1492	156	291	609	502	610	475	227	742	363	2728	1917	482	342	952	2141	587	1839	1803
1.7.1.7	GMP reductase	324	405	973	2056	647	2391	745	2712	1889	2005	211	579	704	1539	2280	343	1802	936	532	321	2666	2492	1420	2644	2603	846	2803	1261	800	1656
1.7.2.1	nitrite reductase (NO-forming)	1	0	0	0	0	0	0	0	0	1	0	0	0	0	0	0	1	0	0	0	0	0	0	0	0	0	0	0	0	1
1.7.2.2	ammonia-forming)	1506	1793	855	916	1087	1186	1128	1779	2821	5949	894	2400	243	295	1396	596	972	526	266	840	495	1193	2055	571	346	544	761	330	1614	1329
1.7.2.3	trimethylamine-N-oxide reductase	1446	936	1506	1034	1050	1211	1435	1422	2850	6474	1022	2436	434	464	1716	967	1222	523	389	870	872	1434	2294	730	581	618	604	678	1558	1444
1.7.2.4	nitrous-oxide reductase	1	0	0	0	0	0	0	0	0	0	0	0	0	0	0	0	1	0	0	0	0	0	0	0	0	0	0	0	0	0
1.7.2.5	nitric oxide reductase (cytochrome c)	1	0	0	6	0	2	1	0	0	0	0	2	2	8	9	0	2	2	0	0	0	1	9	0	5	6	0	4	1	1
1.7.3.3	factor-independent urate hydroxylase	2	39	2	32	48	1	4	8	14	6	331	0	20	21	18	20	2	0	12	40	3	62	1	103	2372	0	10	46	132	29
1.7.5.1	nitrate reductase (quinone)	263	46	63	358	491	172	76	1417	116	112	388	323	184	339	684	64	168	110	92	576	737	5103	1050	781	417	1544	527	273	1091	2416
1.7.7.1	ferredoxin---nitrite reductase	108	1043	338	100	4826	1724	164	3840	657	110	824	904	46	84	952	113	606	366	40	211	1404	339	2472	157	2481	1900	1013	581	2827	425
1.7.7.2	ferredoxin---nitrate reductase	2	1	2	2	0	0	0	0	2	0	1	0	0	0	0	0	2	4	0	0	0	0	0	2	1	0	0	0	0	1
1.7.99.-	With unknown physiological acceptors	265	85	65	390	539	173	81	1425	130	118	719	324	204	361	702	84	170	110	105	616	741	5166	1051	884	2789	1544	537	319	1223	2444
1.7.99.1	hydroxylamine reductase	2	9	0	2	2	2	1	2	2	1	2	6	1	0	2	0	4	5	1	2	1	2	0	1	0	4	1	1	16	0
1.8.-.-	Acting on a sulfur group of donors	50	382	756	62	75	37	160	37	84	184	338	119	22	24	324	54	28	27	18	50	500	130	2	118	2372	32	41	50	212	118
1.8.1.13	bis-gamma-glutamylcystine reductase	490	298	1011	345	179	144	639	292	322	5646	90	1312	55	42	1318	160	406	197	56	210	561	128	32	164	40	17	42	49	566	26
1.8.1.14	CoA-disulfide reductase	3	1	0	1	4	1	0	6	2	2	2	10	2	0	1	0	3	3	2	3	6	1670	1	100	0	212	107	1	8	733
1.8.1.2	assimilatory sulfite reductase (NADPH)	14	116	5	93	151	5	15	35	46	26	997	22	65	65	57	62	16	8	44	125	23	3525	5	511	7117	423	242	138	411	1552
1.8.1.4	dihydrolipoyl dehydrogenase	14675	9617	4882	7791	9047	11068	5344	10017	11590	7932	9263	11751	9397	9319	8576	8071	10044	13258	8257	11139	6796	13633	12969	8184	8280	9562	5912	9359	11702	17157
1.8.1.7	glutathione-disulfide reductase	39	8	13	73	19	42	19	467	20	32	14	65	60	108	158	11	25	31	20	15	62	199	134	2244	98	221	2476	78	119	32
1.8.1.8	protein-disulfide reductase	1	0	0	0	0	0	0	0	0	0	0	0	0	0	0	0	1	0	0	0	0	1	0	0	0	0	0	1	0	0
1.8.1.9	thioredoxin-disulfide reductase	19485	16444	15942	16731	25487	23483	14398	27580	24047	25483	18419	24739	13731	15545	24439	14583	19074	21246	11023	18850	17814	18554	23284	15025	18878	18590	18169	18264	27193	21864
1.8.2.1	sulfite dehydrogenase (cytochrome)	0	0	0	0	0	0	0	0	0	0	0	1	0	0	0	0	0	0	0	0	0	0	0	0	0	0	0	0	0	0
1.8.4.-	With a disulfide as acceptor	5	4	0	1	0	2	1	7	6	6	1	5	2	1	1	2	3	2	0	3	3	11	0	1	1	1	0	1	5	14
1.8.4.10	adenylyl-sulfate reductase (thioredoxin)	269	270	262	311	372	159	56	839	292	311	393	856	100	138	439	122	141	347	54	305	469	2006	150	2489	2482	543	2737	198	851	1102
1.8.4.11	peptide-methionine (S)-S-oxide reductase	29523	18667	15410	18720	16248	22030	15033	16220	26055	21999	22630	22571	19844	19106	20351	19953	20012	26074	15000	21849	13877	22387	23518	18356	20456	16292	13201	22710	17797	31139
1.8.4.12	peptide-methionine (R)-S-oxide reductase	29337	17632	9465	16847	14287	21839	10300	15632	25187	19024	17327	22495	17439	16833	19201	16048	19158	26022	14006	20338	13498	18295	23473	17826	18401	13452	10828	19229	17399	29412
1.8.4.15	protein dithiol oxidoreductase (disulfide-forming)	321	333	192	176	51	22	191	60	145	424	240	28	255	177	85	398	269	102	142	176	31	786	414	292	297	142	217	373	71	449
1.8.4.16	thioredoxin:protein disulfide reductase	41	11	10	37	107	16	6	8	21	11	88	32	1	6	54	10	26	10	8	135	137	16	165	115	33	66	46	10	187	43
1.8.4.8	phosphoadenylyl-sulfate reductase (thioredoxin)	269	270	262	311	372	159	56	839	292	311	393	856	100	138	439	122	141	347	54	305	469	2006	150	2489	2482	543	2737	198	851	1102
1.8.5.3	respiratory dimethylsulfoxide reductase	2548	1230	1219	2048	3280	4184	2422	4280	9542	1629	2768	4393	501	978	1255	1636	2192	907	769	1933	1123	2084	7400	1093	982	1832	1384	1025	3682	3879
1.8.5.5	thiosulfate reductase (quinone)	1939	1313	2012	1551	2515	3204	2126	3264	7290	1578	2077	3521	376	733	1546	1232	1690	688	576	1461	1835	1570	5556	823	736	1409	1042	778	2917	2951
1.8.5.7	glutathionyl-hydroquinone reductase	136	120	70	81	1609	1215	101	2295	684	1678	662	467	87	284	67	81	659	387	70	158	361	211	2140	173	2403	1523	113	139	1770	715
1.8.5.9	protein dithiol:quinone oxidoreductase DsbB	230	374	132	91	32	11	104	265	118	216	141	26	130	100	43	222	137	59	71	102	16	404	216	154	152	71	114	191	36	388
1.8.7.1	assimilatory sulfite reductase (ferredoxin)	2	1	2	2	0	0	0	0	2	0	1	0	0	0	0	0	2	4	0	0	0	0	0	2	1	0	0	0	0	1
1.8.7.3	ferredoxin:CoB-CoM heterodisulfide reductase	40561	19811	9785	19233	14773	24768	10336	14452	30688	15782	22427	24064	22319	18646	15487	22137	19942	32082	15550	22678	13015	21018	31216	22128	15907	15747	8314	25301	14381	38215
1.8.98.4	coenzyme F420:CoB-CoM heterodisulfide,ferredoxin reductase	40561	19811	9785	19233	14773	24768	10336	14452	30688	15782	22427	24064	22319	18646	15487	22137	19942	32082	15550	22678	13015	21018	31216	22128	15907	15747	8314	25301	14381	38215
1.8.98.5	H2:CoB-CoM heterodisulfide,ferredoxin reductase	40561	19811	9785	19233	14773	24768	10336	14452	30688	15782	22427	24067	22319	18646	15487	22137	19942	32085	15550	22678	13015	21018	31216	22128	15907	15747	8314	25301	14381	38215
1.8.98.6	formate:CoB-CoM heterodisulfide,ferredoxin reductase	40561	19811	9785	19233	14773	24768	10336	14452	30688	15782	22427	24065	22319	18646	15487	22137	19942	32083	15550	22678	13015	21018	31216	22128	15907	15747	8314	25301	14381	38215
1.8.99.2	adenylyl-sulfate reductase	203	53	36	151	401	86	29	94	71	60	284	147	17	23	177	72	89	298	38	443	543	99	502	379	107	317	173	59	816	137
1.8.99.5	dissimilatory sulfite reductase	82	40	20	80	218	36	12	20	46	22	180	78	4	12	112	20	60	30	18	274	278	34	330	232	66	141	94	22	404	86
1.9.6.1	nitrate reductase (cytochrome)	1327	780	1420	983	1132	1216	1345	1400	2801	6274	991	2454	308	381	1728	778	1113	483	327	917	994	1056	2252	699	467	611	542	502	1708	1264
1.97.1.4	[formate-C-acetyltransferase]-activating enzyme	35758	32927	38382	29817	56516	42039	34163	49587	43189	32620	46674	47299	30207	30990	45658	35961	35938	42811	22304	41925	29759	34797	45654	21991	27306	44929	41171	42270	55583	40955
1.97.1.9	selenate reductase	1630	2054	1115	1275	7019	4290	1478	6517	5602	974	2069	3537	302	569	1767	994	1845	1064	428	1513	2575	1669	6402	775	739	3010	2405	1198	5583	2700
2.1.1.-	Methyltransferases	55222	48498	51765	50307	69835	64572	46383	76811	66860	62214	58950	64165	44728	51128	64484	46136	54969	61022	36323	53952	52480	52753	62378	43774	62896	53183	55056	55734	72316	64233
2.1.1.10	homocysteine S-methyltransferase	293	287	173	205	159	183	208	1640	683	1935	195	443	253	412	252	248	300	301	141	244	250	2408	361	2531	271	543	2715	340	806	1636
2.1.1.104	caffeoyl-CoA O-methyltransferase	171	829	5906	1905	1984	187	4725	431	859	3109	5291	235	2416	2259	1206	3906	880	258	998	1551	388	1002	22	320	2025	2414	1871	3487	344	242
2.1.1.107	uroporphyrinogen-III C-methyltransferase	2162	4406	2701	1621	11134	5308	1338	10953	4945	1054	2710	6766	434	825	5791	1029	2558	3930	458	3582	4936	6088	5847	1490	5602	5728	2929	2164	10596	4312
2.1.1.11	magnesium protoporphyrin IX methyltransferase	3	1	2	2	0	0	0	0	2	0	1	0	0	0	0	0	2	4	0	0	0	0	0	2	1	0	0	0	0	1
2.1.1.113	site-specific DNA-methyltransferase (cytosine-N4-specific)	97	9	2	53	41	5	3	90	46	107	7	199	3	2	79	18	41	104	11	65	35	119	5	4	3	11	42	29	229	78
2.1.1.13	methionine synthase	16297	12166	5620	7805	13532	13614	4570	13858	14779	6308	9397	16133	7732	6788	12785	8472	9950	16232	5535	12288	8906	10709	15067	8140	6113	10419	7764	11041	15801	15802
2.1.1.130	precorrin-2 C20-methyltransferase	2777	6450	2834	1552	12298	6223	1484	12480	5067	1797	2247	6493	394	785	4198	1002	2356	3393	422	2614	5951	2566	7876	1161	1012	6509	2917	1808	11387	2980
2.1.1.131	precorrin-3B C17-methyltransferase	593	2021	1224	537	6558	3087	494	5494	1579	421	834	3521	124	213	3975	263	1713	2361	92	2317	3200	632	3172	398	328	3396	535	1042	6647	982
2.1.1.132	precorrin-6B C5,15-methyltransferase (decarboxylating)	2058	6227	1548	1257	13104	6253	800	10768	3466	1005	1940	7474	179	259	7471	678	3473	4936	190	4956	5234	1842	6214	873	583	6466	2782	2211	13001	2103
2.1.1.133	precorrin-4 C11-methyltransferase	598	2022	1226	536	6567	3112	499	5538	1590	423	835	3542	124	214	3978	275	1728	2358	92	2320	3249	639	3175	398	329	3397	569	1047	6695	984
2.1.1.14	5-methyltetrahydropteroyltriglutamate---homocysteine S-methyltransferase	949	2533	12887	5431	5560	1185	11730	1615	2651	12274	12322	2950	6753	7389	6060	8682	4728	1617	5126	6297	1377	4634	816	1441	7149	6080	6276	7942	2888	1462
2.1.1.144	trans-aconitate 2-methyltransferase	31	10	8	8	2	10	4	24	9	5	1	17	1	2	5	0	12	34	1	8	3	49	10	0	1	2	5	2	7	7
2.1.1.148	thymidylate synthase (FAD)	1417	1210	1684	1035	1341	1379	1289	2017	2929	6133	913	2850	193	321	1826	682	1037	1021	276	1077	1185	842	2074	608	339	678	575	357	2071	1341
2.1.1.151	cobalt-factor II C20-methyltransferase	2777	6450	2834	1552	12298	6223	1484	12480	5067	1797	2247	6493	394	785	4198	1002	2356	3393	422	2614	5951	2566	7876	1161	1012	6509	2917	1808	11387	2980
2.1.1.152	precorrin-6A synthase (deacetylating)	1	0	0	0	0	0	1	1	0	0	0	0	0	0	0	0	1	0	0	0	0	0	0	0	0	0	0	0	0	1
2.1.1.163	demethylmenaquinone methyltransferase	30654	19714	10350	14853	19406	20660	9601	20376	26159	23210	17541	21856	15760	13387	15359	16360	15861	23461	10981	16602	12557	20915	26749	16162	16405	14092	7488	18586	16572	31254
2.1.1.166	23S rRNA (uridine2552-2'-O)-methyltransferase	285	578	690	137	166	60	265	299	207	402	230	170	131	106	398	234	186	72	80	243	650	422	381	270	185	154	161	205	300	454
2.1.1.17	phosphatidylethanolamine N-methyltransferase	1	0	0	0	1	0	0	0	0	0	0	0	0	0	0	0	1	0	1	0	1	0	0	0	0	0	0	0	0	0
2.1.1.170	16S rRNA (guanine527-N7)-methyltransferase	16568	12306	12870	12772	15480	15286	12030	15984	16977	17183	15425	15557	12600	13232	14234	13055	13529	15529	10016	13609	11031	13258	16236	11106	10786	12693	12634	14736	14770	17347
2.1.1.171	16S rRNA (guanine966-N2)-methyltransferase	1218	3060	7144	3899	9810	4234	7319	6588	4752	4165	8114	4740	4331	5326	5189	5118	4737	2585	4244	5580	3418	2175	5059	1104	5241	6367	5430	4935	7532	2427
2.1.1.172	16S rRNA (guanine1207-N2)-methyltransferase	566	1127	6815	3765	2618	2891	5365	2990	2656	4769	5409	681	2942	3665	3322	4023	2499	1247	1450	1723	3031	1549	1160	2726	4408	2801	4811	4468	1168	895
2.1.1.173	23S rRNA (guanine2445-N2)-methyltransferase	5	1	2	110	15	1	80	2	4	13	86	8	12	2	19	50	16	5	6	79	1	9	4	23	2	7	604	4	2	3
2.1.1.176	16S rRNA (cytosine967-C5)-methyltransferase	2383	4318	8865	5464	10606	7209	6782	10479	7059	6124	8080	6581	3524	4480	8119	5409	5234	4445	1964	5008	7047	5962	6729	4099	10117	7538	8262	6557	9974	4468
2.1.1.177	23S rRNA (pseudouridine1915-N3)-methyltransferase	16509	12135	12829	12664	15458	15292	11941	15668	16920	17182	15651	15531	12608	13237	14247	13010	13515	15516	10024	13558	11132	13374	16225	11210	13285	12685	12063	14801	14886	17214
2.1.1.178	16S rRNA (cytosine1407-C5)-methyltransferase	17	204	556	8	28	36	157	30	72	183	0	121	0	1	306	4	30	10	0	6	499	4	12	3	1	18	3	6	80	22
2.1.1.181	23S rRNA (adenine1618-N6)-methyltransferase	3	2	0	0	1	1	1	1	2	22	4	1	0	1	3	3	3	4	2	1	0	21	0	1	9	3	166	9	3	87
2.1.1.182	16S rRNA (adenine1518-N6/adenine1519-N6)-dimethyltransferase	16496	12344	12871	12780	15483	15282	12031	15902	16948	17083	15750	15358	12616	13251	14188	13058	13491	15428	10018	13596	11097	13269	16232	11248	13285	12682	12336	14782	14414	17297
2.1.1.184	23S rRNA (adenine2085-N6)-dimethyltransferase	0	0	0	0	0	0	0	0	0	0	0	0	0	0	0	0	0	0	0	0	0	5	0	0	0	1	0	0	0	0
2.1.1.185	23S rRNA (guanosine2251-2'-O)-methyltransferase	16201	11394	6879	10950	13621	15342	7304	15283	16032	14163	10478	15534	10163	11021	13150	9148	12700	15261	9038	12181	10790	12403	16173	10933	11267	10278	10522	11346	14603	16851
2.1.1.186	23S rRNA (cytidine2498-2'-O)-methyltransferase	4	48	8	30	48	4	6	12	19	11	331	9	21	22	21	20	10	7	13	40	6	62	9	103	2372	0	10	45	133	29
2.1.1.187	23S rRNA (guanine745-N1)-methyltransferase	501	1498	6587	2962	2603	758	6442	2538	1673	5347	6329	871	4275	5319	1738	4380	2656	855	4055	3248	765	1879	365	627	2626	3047	3410	3804	1594	979
2.1.1.189	23S rRNA (uracil747-C5)-methyltransferase	2	0	0	0	0	0	0	0	1	2	0	0	0	1	1	0	0	1	1	0	0	0	0	0	1	0	0	1	0	2
2.1.1.190	23S rRNA (uracil1939-C5)-methyltransferase	176	360	644	96	53	44	250	57	139	390	120	126	128	90	344	201	158	54	72	94	512	397	207	147	149	88	110	191	113	249
2.1.1.191	23S rRNA (cytosine1962-C5)-methyltransferase	28614	18621	14142	15440	19561	20639	12067	16913	22350	13841	22308	21530	17599	14997	17749	19302	16714	26016	11506	20177	12938	19177	23003	15785	22398	17181	10853	22309	19288	28030
2.1.1.192	23S rRNA (adenine2503-C2)-methyltransferase	16635	12361	12133	11032	15279	12970	11500	13735	15349	15694	16180	15891	12208	11897	12313	13228	12132	14911	9666	13761	9025	13637	15309	9119	13428	12849	10873	14246	14440	17118
2.1.1.193	16S rRNA (uracil1498-N3)-methyltransferase	15755	11529	11584	10335	14099	11945	10796	13405	13261	16655	14896	14043	12024	11862	11780	12491	11428	14509	9433	12788	8245	12398	13281	8533	10705	11812	8808	13536	13353	16321
2.1.1.195	cobalt-precorrin-5B (C1)-methyltransferase	930	3403	1287	621	6636	3235	541	5846	1872	735	969	4061	156	225	4325	369	1786	2690	117	2576	3277	1020	3215	428	424	3584	1597	1306	7060	1101
2.1.1.196	cobalt-precorrin-6B (C15)-methyltransferase [decarboxylating]	32	7	11	64	19	38	19	460	9	32	12	63	56	100	151	9	20	22	18	12	62	14	124	8	89	212	9	71	120	19
2.1.1.197	malonyl-[acyl-carrier protein] O-methyltransferase	13643	7948	4107	6424	4590	8025	3881	4713	9713	10662	7186	8745	7442	6157	6202	7345	6790	10662	5144	7300	4547	6731	9551	7228	5237	4985	2748	8354	4464	12377
2.1.1.198	16S rRNA (cytidine1402-2'-O)-methyltransferase	30365	20494	16662	19094	20032	23225	15547	20857	26672	22730	22992	23344	20201	19462	19578	20506	20122	26216	15206	20929	15667	20914	25966	18482	18635	17769	15320	23344	18922	30141
2.1.1.199	16S rRNA (cytosine1402-N4)-methyltransferase	16901	12935	13070	13186	18688	17589	12202	18314	17809	17305	16682	18044	12695	13358	16863	13329	15110	17370	10100	15418	12583	14028	18868	11507	15884	15578	13918	15642	19293	17906
2.1.1.201	2-methoxy-6-polyprenyl-1,4-benzoquinol methylase	30654	19714	10350	14853	19406	20660	9601	20376	26159	23210	17541	21856	15760	13387	15359	16360	15861	23461	10981	16602	12557	20915	26749	16162	16405	14092	7488	18586	16572	31254
2.1.1.207	tRNA (cytidine34-2'-O)-methyltransferase	2093	4032	9326	5964	10167	6326	8070	9652	4923	11552	7834	6751	5015	6868	8961	5309	6531	4380	4720	5893	6825	5476	4801	3850	7833	7231	8546	6196	9513	3286
2.1.1.210	demethylspheroidene O-methyltransferase	1	0	0	0	0	0	0	0	0	0	0	0	0	0	0	0	1	0	0	0	0	0	0	0	0	0	0	0	0	0
2.1.1.213	tRNA (guanine10-N2)-dimethyltransferase	9	7	9	2	1	2	6	43	2	35	10	2	23	13	3	0	7	131	4	1	45	259	46	12	5	1	59	1	7	104
2.1.1.215	tRNA (guanine26-N2/guanine27-N2)-dimethyltransferase	2	1	2	2	0	0	0	0	2	0	0	0	0	0	0	0	2	3	0	0	0	0	0	2	1	0	0	0	0	1
2.1.1.216	tRNA (guanine26-N2)-dimethyltransferase	2	1	2	2	0	0	0	0	2	0	0	0	0	0	0	0	2	3	0	0	0	0	0	2	1	0	0	0	0	1
2.1.1.217	tRNA (adenine22-N1)-methyltransferase	1322	3243	7601	4479	9445	6111	5734	9256	4412	5085	6323	5374	3091	4011	7308	4470	4356	4092	1593	4038	6098	4480	4296	3167	4799	6844	7032	5820	8453	2864
2.1.1.219	tRNA (adenine57-N1/adenine58-N1)-methyltransferase	98	331	954	1008	494	87	1749	88	161	776	964	157	1719	2706	567	428	1649	17	2983	1517	642	353	262	254	472	301	1325	99	402	100
2.1.1.220	tRNA (adenine58-N1)-methyltransferase	98	331	954	1008	494	87	1749	88	161	776	964	157	1719	2706	567	428	1649	17	2983	1517	642	353	262	254	472	301	1325	99	402	100
2.1.1.222	2-polyprenyl-6-hydroxyphenol methylase	106	357	243	24	8	3	12	238	54	6	26	19	4	14	6	57	6	31	7	20	3	75	10	22	5	15	34	5	3	231
2.1.1.226	23S rRNA (cytidine1920-2'-O)-methyltransferase	2523	4170	9528	6494	10926	7114	8658	10646	7227	11749	8488	7797	5019	7012	9235	5566	6949	4522	4843	6355	7071	3820	6440	3897	7925	7412	9256	6264	10306	3282
2.1.1.227	16S rRNA (cytidine1409-2'-O)-methyltransferase	2523	4170	9528	6494	10926	7114	8658	10646	7227	11749	8488	7797	5019	7012	9235	5566	6949	4522	4843	6355	7071	3820	6440	3897	7925	7412	9256	6264	10306	3282
2.1.1.228	tRNA (guanine37-N1)-methyltransferase	16503	12038	12782	12618	14574	14622	11937	15588	16442	17173	15573	13976	12603	13238	11946	13001	12615	14222	10006	12217	10656	13310	16012	11226	13278	12149	12293	14372	12938	17276
2.1.1.245	5-methyltetrahydrosarcinapterin---corrinoid/iron-sulfur protein Co-methyltransferase	67	30	19	32	8	13	9	28	16	38	8	15	9	14	10	6	7	35	17	15	8	63	5	28	3	5	7	9	13	23
2.1.1.250	trimethylamine---corrinoid protein Co-methyltransferase	32	180	38	18	16	35	14	99	39	26	89	120	18	16	160	65	29	51	16	45	11	235	32	7	70	175	906	228	97	60
2.1.1.264	23S rRNA (guanine2069-N7)-methyltransferase	5	1	2	110	15	1	80	2	4	13	86	8	12	2	19	50	16	5	6	79	1	9	4	23	2	7	604	4	2	3
2.1.1.266	23S rRNA (adenine2030-N6)-methyltransferase	4	2	0	1	2	1	2	2	2	24	4	1	1	1	3	3	4	4	2	1	1	21	0	1	10	3	166	9	4	88
2.1.1.271	cobalt-precorrin-4 methyltransferase	598	2022	1226	536	6567	3112	499	5538	1590	423	835	3542	124	214	3978	275	1728	2358	92	2320	3249	639	3175	398	329	3397	569	1047	6695	984
2.1.1.289	cobalt-precorrin-7 (C5)-methyltransferase	46	200	559	72	46	71	173	486	75	209	12	175	56	100	452	11	42	24	18	17	558	17	124	9	89	228	10	75	197	41
2.1.1.297	peptide chain release factor N5-glutamine methyltransferase	16533	12301	12857	12684	15313	15265	11953	15795	16950	17160	15660	15150	12608	13247	14185	12988	13456	15465	10021	13551	10756	13345	16230	11228	13284	12604	11692	14773	14378	17115
2.1.1.298	ribosomal protein L3 N5-glutamine methyltransferase	161	167	96	88	26	11	96	30	73	213	120	14	128	89	43	199	134	51	71	88	15	393	207	146	149	71	108	187	36	225
2.1.1.33	tRNA (guanine46-N7)-methyltransferase	15803	11815	12515	12210	14529	14212	11407	14573	14511	16767	14955	14395	12491	12985	13893	12630	12954	15248	9824	13011	10712	12786	14215	10836	13002	12164	11969	14535	13510	16192
2.1.1.34	tRNA (guanosine18-2'-O)-methyltransferase	13246	6430	3082	6177	4558	7892	3238	4384	9410	5103	7179	7614	7394	6125	5009	7223	6447	10540	5106	7296	4148	6792	9684	7186	5199	5038	2588	8334	4327	12364
2.1.1.35	tRNA (uracil54-C5)-methyltransferase	556	180	494	374	197	214	572	1261	827	7134	150	1470	118	259	1055	196	512	392	106	312	101	267	49	212	65	24	59	116	1046	652
2.1.1.37	DNA (cytosine-5-)-methyltransferase	16508	12195	6658	11093	23147	18180	6902	20834	17187	7132	11566	17774	9997	10682	16055	9100	13807	17448	8948	14328	13773	11565	19336	11081	13603	12776	11118	12299	21975	17049
2.1.1.45	thymidylate synthase	15073	11091	11145	11743	13601	13237	10723	13641	13975	11036	14785	12441	12414	12903	12357	12378	12440	14478	9748	12498	9404	12285	14032	10597	12794	11913	11688	14400	11738	15718
2.1.1.63	methylated-DNA---[protein]-cysteine S-methyltransferase	16443	12134	12099	10845	14951	12921	11482	14402	15597	17016	15773	14846	12265	12204	12097	13037	12102	14393	9698	13434	8516	13508	15524	11286	11013	12365	11396	13997	13937	17445
2.1.1.64	3-demethylubiquinol 3-O-methyltransferase	106	357	243	24	8	3	12	238	54	6	26	19	4	14	6	57	6	31	7	20	3	75	10	22	5	15	34	5	3	231
2.1.1.67	thiopurine S-methyltransferase	1	38	2	30	48	1	4	8	14	6	331	0	20	21	18	20	2	0	12	40	3	64	1	103	2371	0	10	44	132	28
2.1.1.71	phosphatidyl-N-methylethanolamine N-methyltransferase	1	0	0	0	1	0	0	0	0	0	0	0	0	0	0	0	1	0	1	0	1	0	0	0	0	0	0	0	0	0
2.1.1.72	site-specific DNA-methyltransferase (adenine-specific)	38245	33452	29504	27861	37474	35716	24068	41727	37127	66191	30754	44704	22404	22550	43164	26114	29337	37031	14709	29866	28537	28261	32642	27869	30413	27387	28591	32122	41194	35175
2.1.1.74	methylenetetrahydrofolate---tRNA-(uracil54-C5)-methyltransferase [NAD(P)H-oxidizing]	1675	2396	8174	4696	4071	4214	6252	5241	5518	5496	6442	3416	3105	4056	4428	4679	3298	2125	1719	2779	4589	4514	3248	3400	4716	4047	6798	4938	3721	3088
2.1.1.77	protein-L-isoaspartate(D-aspartate) O-methyltransferase	580	508	1236	497	385	168	656	398	386	5664	514	1364	78	76	1399	224	440	240	82	400	703	276	198	410	2446	100	133	108	909	164
2.1.1.79	cyclopropane-fatty-acyl-phospholipid synthase	431	1166	1361	1415	2095	1308	1996	2398	1418	2523	1617	2278	1893	3096	3181	651	2810	1508	3098	3207	1602	954	842	2710	3001	1205	3997	767	3604	1411
2.1.1.80	protein-glutamate O-methyltransferase	1612	2008	2346	1037	3058	2327	1083	2533	1794	5971	1004	5642	143	203	6946	583	2496	3391	169	3514	2895	1004	737	409	2517	1712	1535	1305	6278	1092
2.1.1.86	tetrahydromethanopterin S-methyltransferase	1	9	0	2	2	2	1	2	2	1	2	7	1	0	2	0	4	6	1	2	1	2	0	1	0	5	1	1	15	0
2.1.1.90	methanol---corrinoid protein Co-methyltransferase	0	3	2	0	0	0	0	0	0	0	0	1	0	0	0	0	0	0	0	0	0	2	0	0	0	0	0	0	0	6
2.1.1.95	tocopherol C-methyltransferase	1	38	2	30	48	1	4	8	14	6	332	0	20	21	18	20	2	1	12	40	3	62	1	103	2371	0	10	44	132	28
2.1.2.1	glycine hydroxymethyltransferase	16448	11355	6562	9884	13013	15065	5647	15418	16069	13616	9516	15116	8502	8307	12848	8704	11022	15452	6063	10693	10396	12315	16114	10780	10827	9983	8600	11234	14143	17012
2.1.2.10	aminomethyltransferase	14060	8590	3578	6685	6193	9028	3497	6118	10383	5302	7884	9900	7526	6191	7448	7523	7507	12275	5164	9088	5021	9293	10170	7509	7624	6339	4097	8896	7233	14326
2.1.2.11	3-methyl-2-oxobutanoate hydroxymethyltransferase	14854	8609	4503	6719	4906	8232	3952	5952	10087	10916	7708	9200	7564	6259	6514	7568	6923	11517	5222	7644	4799	9435	9815	7641	7667	5378	3247	8496	5500	14059
2.1.2.13	UDP-4-amino-4-deoxy-L-arabinose formyltransferase	2	1	0	0	0	1	0	0	1	3	0	0	1	2	0	0	0	1	1	1	0	0	0	1	2	0	0	1	0	3
2.1.2.2	phosphoribosylglycinamide formyltransferase	29996	19713	15198	17030	19495	20913	14725	19263	25067	22117	22804	22717	19558	18218	17058	20205	18430	25545	14729	20550	12754	20480	24754	18195	16177	17403	14980	22208	18397	30239
2.1.2.3	phosphoribosylaminoimidazolecarboxamide formyltransferase	46065	32922	26982	27397	33279	32755	25625	32955	38510	38508	37969	35828	31712	30082	28749	32728	29752	40061	24168	33612	20633	33048	38455	29253	26937	29205	26537	35730	31119	46509
2.1.2.5	glutamate formimidoyltransferase	14149	7991	3228	6360	5106	8412	3315	5479	9932	5566	7203	8448	7548	6142	5302	7316	6567	11107	5143	7542	4474	7671	9675	7140	5212	5148	3369	8443	5768	13063
2.1.2.9	methionyl-tRNA formyltransferase	16592	12353	12873	12832	15524	15287	12035	15992	16994	17189	15757	15557	12620	13253	14267	13076	13532	15532	10028	13661	11132	13388	16237	11252	13287	12693	12378	14811	14643	17376
2.1.3.-	Carboxy- and carbamoyltransferases	4	39	2	32	48	1	6	8	14	7	332	1	20	22	18	21	3	0	12	40	3	67	1	103	2378	1	24	46	134	57
2.1.3.11	N-succinylornithine carbamoyltransferase	460	1255	81	67	55	37	26	376	182	234	41	280	21	5	97	88	60	465	18	85	51	540	63	16	44	26	348	47	262	681
2.1.3.15	acetyl-CoA carboxytransferase	3165	4142	3833	1968	7063	3412	2010	10507	3796	15630	2242	7912	895	1358	5165	1548	2535	4368	624	2387	4617	7874	3933	1803	5786	4733	4574	1915	9898	5891
2.1.3.2	aspartate carbamoyltransferase	16521	12157	12011	10963	14896	12998	11488	14601	15724	17054	15719	15165	12170	12119	12223	12965	12011	14834	9634	13516	8469	13220	15184	11138	10967	12345	11931	13881	14185	17342
2.1.3.3	ornithine carbamoyltransferase	3348	2940	4521	7133	5786	8729	4957	8088	9108	8038	3522	8337	3261	5948	9716	2307	7617	5151	4444	5537	8254	5600	7034	4161	8469	4190	7202	3598	8523	4181
2.1.3.6	putrescine carbamoyltransferase	1272	610	606	1024	1640	2090	1210	2138	4768	812	1384	2192	250	488	626	818	1092	450	384	966	560	1042	3696	546	490	916	692	512	1840	1938
2.1.4.1	glycine amidinotransferase	636	305	303	512	820	1045	605	1069	2384	406	692	1096	125	244	313	409	546	225	192	483	280	521	1848	273	245	458	346	256	920	969
2.10.1.1	molybdopterin molybdotransferase	2561	1846	2262	1951	3867	3540	2217	4877	5626	7245	2726	4482	802	1012	2557	1759	2602	1316	738	1992	1979	4488	7022	1670	3591	3808	2402	1555	4449	3674
2.2.1.1	transketolase	20637	25423	40616	24562	50141	31500	33860	38979	29146	34381	40645	31646	23016	23907	34160	30494	24906	25132	14864	27416	26335	20132	29138	11555	24615	34093	24766	33770	40322	22824
2.2.1.2	transaldolase	2351	4045	2573	2761	7982	4299	3394	8350	4879	9018	3073	6436	2130	3481	3797	1650	3740	2751	3441	3448	3824	4532	4955	1179	3546	4213	6458	1584	8830	4335
2.2.1.6	acetolactate synthase	33085	24423	12757	18591	34551	29500	13592	32761	31568	26410	21653	37286	19131	19372	30181	18096	25591	34078	17188	28842	20364	25519	33345	17271	17556	24173	14758	22176	37916	35559
2.2.1.7	1-deoxy-D-xylulose-5-phosphate synthase	16723	14848	18942	14482	21198	16388	16725	18664	17303	18582	21199	14495	14946	15310	13818	16884	13921	14625	10955	13715	12324	12288	18479	11429	15343	16032	14258	18081	15122	16486
2.2.1.9	2-succinyl-5-enolpyruvyl-6-hydroxy-3-cyclohexene-1-carboxylic-acid synthase	13578	8651	9099	8000	6411	8074	7979	5184	10371	8052	12710	7500	9869	8385	6029	11133	7225	10772	6094	8620	4349	9439	9586	7586	9592	7597	4702	11818	4159	13650
2.3.1.-	Transferring groups other than aminoacyl groups	46186	38050	28399	27520	38053	33902	26217	39828	41037	52679	38368	41739	31945	30885	35178	32921	32357	43653	24336	37150	22849	38177	37170	29649	29205	29953	26657	37426	39734	51391
2.3.1.1	amino-acid N-acetyltransferase	3908	4782	5370	5070	9288	6543	5959	8277	6379	13874	5577	13407	4095	6399	12409	2816	8760	7506	6664	10327	6755	5065	6493	2498	9089	7021	7330	3064	15538	3802
2.3.1.109	arginine N-succinyltransferase	2	38	2	30	48	1	5	8	14	6	331	0	21	21	19	21	2	0	13	40	4	63	1	103	2371	0	10	44	132	28
2.3.1.117	2,3,4,5-tetrahydropyridine-2,6-dicarboxylate N-succinyltransferase	13996	7039	4078	7605	5025	8088	5432	5454	9852	11415	8212	8896	9356	9063	6382	8034	8568	10827	8221	8860	4208	7774	10040	7546	5890	5474	4331	8722	5195	12804
2.3.1.118	N-hydroxyarylamine O-acetyltransferase	659	472	327	552	879	1058	619	1164	2428	427	1101	1180	159	274	480	484	556	246	217	559	284	793	1870	379	2686	619	1552	526	1348	1027
2.3.1.12	dihydrolipoyllysine-residue acetyltransferase	260	586	332	217	276	218	121	1451	745	1721	784	535	118	313	167	159	178	346	96	250	94	3653	61	512	4795	545	642	200	1367	2411
2.3.1.129	acyl-[acyl-carrier-protein]---UDP-N-acetylglucosamine O-acyltransferase	15254	10099	4703	6888	4894	8206	4078	6259	10530	11485	8093	9504	7783	6318	6585	7838	7052	11798	5290	7815	4640	8684	9898	7678	10184	5145	3447	8737	5435	14131
2.3.1.15	glycerol-3-phosphate 1-O-acyltransferase	2	0	0	0	0	0	0	0	1	2	0	0	1	1	0	0	0	1	1	0	0	1	0	0	1	0	0	1	0	2
2.3.1.157	glucosamine-1-phosphate N-acetyltransferase	4020	5378	17925	11720	7938	7651	16282	10622	9324	23083	14302	6728	9993	13641	11127	10422	10136	4339	9437	8472	8384	9822	5568	7424	10643	8192	15014	10294	6710	5441
2.3.1.16	acetyl-CoA C-acyltransferase	231	735	898	53	85	92	166	355	191	190	71	343	12	13	423	56	54	325	19	227	597	407	34	114	11	137	97	101	397	182
2.3.1.164	isopenicillin-N N-acyltransferase	70	20	5	9	42	36	8	48	26	5	15	105	3	2	7	30	112	177	2	13	59	29	117	8	10	4	75	7	63	14
2.3.1.168	dihydrolipoyllysine-residue (2-methylpropanoyl)transferase	3	1	0	2	4	1	1	6	2	2	2	10	3	0	2	1	3	3	3	4	7	1671	1	100	0	212	107	1	8	734
2.3.1.169	CO-methylating acetyl-CoA synthase	128	106	56	88	77	69	38	85	45	110	36	78	27	35	116	59	44	144	38	50	121	122	36	72	9	125	44	44	384	39
2.3.1.174	3-oxoadipyl-CoA thiolase	1	0	0	0	0	0	0	0	1	0	0	0	0	1	0	0	0	0	1	0	0	0	0	0	1	0	0	1	0	2
2.3.1.179	beta-ketoacyl-[acyl-carrier-protein] synthase II	16670	11488	5855	8321	12861	12653	5289	14444	14981	13789	10121	15327	8205	7268	11027	8916	9734	14953	5765	10962	8389	12627	15428	11062	11040	9928	9328	10589	14741	17541
2.3.1.18	galactoside O-acetyltransferase	1120	754	718	660	1769	1260	647	1636	1126	5673	503	3448	192	106	3618	370	1397	1876	112	2001	1098	1195	684	352	193	1290	1428	786	3175	1184
2.3.1.180	beta-ketoacyl-[acyl-carrier-protein] synthase III	16954	12588	5762	7952	12075	11967	4747	15167	13604	15387	9166	15254	8090	7169	11148	8442	9279	15419	5580	10896	8157	12538	13412	8446	8328	9484	6928	10254	14973	17369
2.3.1.181	lipoyl(octanoyl) transferase	13496	8026	3350	6167	4465	7898	3264	4767	9509	5161	7141	7675	7400	6135	4978	7285	6449	10659	5107	7195	4028	7039	9547	7101	5206	4998	2845	8344	4166	12716
2.3.1.182	(R)-citramalate synthase	13437	7658	3145	6067	4412	7815	3238	4590	9336	4962	7089	7299	7394	6121	4789	7256	6402	10670	5095	6975	4015	7193	9576	7060	5205	4969	2814	8311	3859	12917
2.3.1.183	phosphinothricin acetyltransferase	14170	8577	4245	7989	11678	11426	5436	11868	11528	7510	9485	11816	9534	9634	9174	8277	10074	13186	8355	10774	7051	10580	13250	7966	8682	9384	6751	9973	11545	15296
2.3.1.187	acetyl-S-ACP:malonate ACP transferase	0	0	0	0	0	1	0	0	1	0	1	1	0	0	0	0	0	0	0	1	0	0	0	0	0	0	0	0	0	0
2.3.1.19	phosphate butyryltransferase	13992	8738	4036	6427	5530	8692	3542	5828	10381	5465	7376	9635	7488	6153	7803	7370	7425	12183	5136	8858	5170	7682	9849	7195	5218	5669	3265	8886	6680	13103
2.3.1.191	UDP-3-O-(3-hydroxymyristoyl)glucosamine N-acyltransferase	14554	8715	4573	6762	4833	8083	4027	5619	10119	11099	8024	9048	7694	6315	6383	7740	7000	11209	5268	7590	4613	8094	9856	7640	10141	5109	3082	8683	5085	13492
2.3.1.193	tRNAMet cytidine acetyltransferase	1	0	0	0	0	0	0	0	1	2	0	0	1	1	0	0	0	1	1	0	0	0	0	0	1	0	0	1	0	2
2.3.1.20	diacylglycerol O-acyltransferase	1	1	0	2	0	0	0	0	0	0	0	0	1	0	0	0	0	0	0	0	0	1	0	0	0	0	0	0	0	0
2.3.1.222	phosphate propanoyltransferase	30	3	9	64	17	34	17	456	9	23	9	57	56	96	147	8	20	21	18	9	58	10	123	7	89	209	7	70	107	14
2.3.1.223	3-oxo-5,6-didehydrosuberyl-CoA thiolase	1	0	0	0	0	0	0	0	1	0	0	0	0	1	0	0	0	0	1	0	0	0	0	0	1	0	0	1	0	2
2.3.1.234	N6-L-threonylcarbamoyladenine synthase	16254	12593	12836	12515	14986	14427	11461	15803	14911	16881	15189	15440	12517	13137	14280	12784	13090	15831	9884	13488	11105	13472	14454	11119	13068	12614	12761	14703	14563	16509
2.3.1.241	Kdo2-lipid IVA lauroyltransferase	14734	8909	5044	7689	5064	8119	5695	5592	10204	11882	8356	9048	9499	9051	6593	8312	8719	11235	8288	8963	4627	8687	10131	7702	5985	5388	4443	8858	4961	13693
2.3.1.242	Kdo2-lipid IVA palmitoleoyltransferase	1	0	0	0	0	0	0	0	1	1	0	0	0	1	0	0	0	0	1	0	0	0	0	0	1	0	0	1	0	2
2.3.1.243	lauroyl-Kdo2-lipid IVA myristoyltransferase	1	0	0	0	0	0	0	0	1	2	0	0	0	1	0	0	0	1	1	0	0	0	0	0	1	0	0	1	0	2
2.3.1.245	3-hydroxy-5-phosphonooxypentane-2,4-dione thiolase	52	74	36	38	114	26	11	153	41	40	337	87	21	22	34	29	18	13	14	75	136	227	4	111	2382	20	86	52	222	106
2.3.1.251	lipid IVA palmitoyltransferase	1	0	0	0	0	0	0	0	1	1	0	0	0	1	0	0	0	0	1	0	0	0	0	0	1	0	0	1	0	2
2.3.1.266	[ribosomal protein S18]-alanine N-acetyltransferase	1550	2919	7792	3729	6283	3389	6911	5912	2938	5946	7241	4723	4485	5674	5125	5024	4568	3374	4258	5448	3181	5073	3379	3415	2958	6689	8493	4886	7318	2994
2.3.1.267	[ribosomal protein S5]-alanine N-acetyltransferase	78	143	397	968	383	44	1590	77	76	591	878	60	1723	2700	219	422	1606	201	2983	1394	44	337	97	146	445	223	1278	92	176	42
2.3.1.269	apolipoprotein N-acyltransferase	13885	7295	4436	6642	4814	7963	3976	4968	9707	10712	7711	8608	7583	6294	6211	7633	6960	10612	5241	7457	4717	7452	9932	7613	7761	5126	2755	8591	4771	12864
2.3.1.274	phosphate acyltransferase	15579	9832	6318	9796	13057	14683	5580	14824	15591	13042	9397	14937	8284	8194	12665	8484	10904	14670	5965	10473	10690	11232	15855	10615	10612	9951	8778	11024	13909	16382
2.3.1.275	acyl phosphate:glycerol-3-phosphate acyltransferase	15931	11774	12630	11776	20172	16926	10474	19393	17142	16155	15211	16521	10720	10525	14862	12519	12435	15570	6996	12210	13014	12414	18382	11002	12777	14512	11748	15085	17463	17136
2.3.1.28	chloramphenicol O-acetyltransferase	1511	5165	6719	2611	8651	3360	5106	6092	2828	3730	6240	4306	2500	2475	5002	4367	2694	3249	1115	4026	3112	2362	3195	766	2331	5417	3398	4511	7273	1719
2.3.1.29	glycine C-acetyltransferase	14503	8055	3242	6389	6177	9282	3333	6919	10014	5617	7897	8969	7528	6241	5551	7430	7094	11355	5186	7685	4436	9678	11716	7384	7670	7338	4493	8748	6601	13591
2.3.1.30	serine O-acetyltransferase	16698	16088	11820	10002	15533	13469	9942	13969	15624	14702	15395	16264	10325	9133	14076	12693	11137	16142	6627	13381	9040	13106	15231	8833	12921	12614	9743	14314	15125	17367
2.3.1.31	homoserine O-acetyltransferase	16065	11823	11922	10777	14798	12659	11443	14004	15375	16817	15661	14801	12087	12080	12013	12910	11963	14546	9613	13303	8555	12919	15151	11088	10941	12328	11843	13829	13819	17128
2.3.1.35	glutamate N-acetyltransferase	3336	4425	4344	4619	8845	6367	5306	7962	6003	8203	4977	12032	4016	6323	10966	2616	8303	7290	6578	9805	5918	4842	6138	1999	6611	6869	7185	2948	14452	3659
2.3.1.37	5-aminolevulinate synthase	70	207	36	4	7	0	10	234	47	3	21	12	2	11	0	24	3	8	1	14	1	10	9	8	3	0	5	4	0	164
2.3.1.39	[acyl-carrier-protein] S-malonyltransferase	16917	11297	5747	8257	12683	12790	5208	14717	15050	13804	9635	15604	8073	7188	11154	8718	9615	15103	5693	10907	8234	12233	15067	10722	8489	9794	9192	10374	14581	17253
2.3.1.40	acyl-[acyl-carrier-protein]---phospholipid O-acyltransferase	957	286	930	736	400	225	980	548	543	10954	842	2401	151	127	2070	360	774	390	138	490	136	373	66	534	4824	0	99	180	1240	71
2.3.1.41	beta-ketoacyl-[acyl-carrier-protein] synthase I	462	191	156	103	38	42	102	172	149	288	136	54	144	92	56	257	151	346	76	96	23	663	266	151	176	77	222	196	78	680
2.3.1.46	homoserine O-succinyltransferase	16065	11823	11922	10777	14798	12659	11443	14004	15375	16817	15661	14801	12087	12080	12013	12910	11963	14546	9613	13303	8555	12919	15151	11088	10941	12328	11843	13829	13819	17128
2.3.1.47	8-amino-7-oxononanoate synthase	14329	9536	4462	6651	4813	8085	3933	5391	10005	10808	7646	8892	7540	6194	6316	7479	6842	11084	5183	7522	4802	7533	9777	7534	7814	5093	3198	8468	4855	13148
2.3.1.48	histone acetyltransferase	639	306	304	622	834	1046	684	1071	2388	416	778	1104	136	246	332	459	562	229	197	562	280	530	1852	296	246	464	950	260	922	970
2.3.1.51	1-acylglycerol-3-phosphate O-acyltransferase	16917	13355	7755	11312	19847	17752	7636	20255	17443	14378	11243	18349	10405	11189	16385	9653	14493	17664	9174	13941	13138	13591	19404	11249	11680	13501	11838	12600	20294	18515
2.3.1.54	formate C-acetyltransferase	16666	15636	17518	12872	29099	20252	15737	24855	17534	16129	22796	21752	14657	14578	21399	17289	17302	20296	10654	19908	12777	16542	23448	9162	11222	24830	22007	21081	27155	18888
2.3.1.57	diamine N-acetyltransferase	14054	8646	3488	6439	5970	9022	3411	5924	10355	5284	7485	9686	7510	6169	7617	7449	7415	12184	5155	8923	4893	7930	9997	7213	5313	5891	4561	9127	7362	13437
2.3.1.61	dihydrolipoyllysine-residue succinyltransferase	129	398	245	58	59	5	17	254	68	38	365	30	27	37	28	83	16	37	21	63	10	1973	12	233	2392	231	383	61	147	1146
2.3.1.74	chalcone synthase	3	38	2	32	48	1	4	8	14	6	331	0	20	22	18	20	4	3	13	40	4	62	2	103	2371	0	10	45	132	30
2.3.1.75	long-chain-alcohol O-fatty-acyltransferase	1	1	0	2	0	0	0	0	0	0	0	0	1	0	0	0	0	0	0	0	0	1	0	0	0	0	0	0	0	0
2.3.1.79	maltose O-acetyltransferase	14964	11266	5223	10101	8538	12667	5954	11724	14003	9859	9361	14068	9989	10837	13226	8400	12013	16105	8773	13068	8824	10366	12077	12546	10940	8480	11952	11166	12424	15414
2.3.1.8	phosphate acetyltransferase	16487	13638	13099	12964	21596	18114	12212	20377	18200	16972	16451	18432	12537	13249	17682	13062	14984	16963	10015	15469	13336	13298	18949	11306	13446	15785	14299	15934	20019	17594
2.3.1.81	aminoglycoside 3-N-acetyltransferase	191	616	1780	3928	2097	5357	1183	2869	3019	217	242	2062	924	2293	6395	264	3925	2622	803	1655	5503	530	2350	2456	4674	1187	3065	2278	2145	163
2.3.1.82	aminoglycoside 6'-N-acetyltransferase	0	0	0	0	0	0	0	0	0	0	0	0	0	0	0	0	0	0	0	0	0	0	0	0	0	0	0	0	0	1
2.3.1.89	tetrahydrodipicolinate N-acetyltransferase	89	81	40	47	50	110	95	1024	575	1699	72	283	90	242	62	37	137	325	54	111	49	2141	33	2379	45	247	2598	81	571	1465
2.3.1.9	acetyl-CoA C-acetyltransferase	1050	4042	14213	6396	8099	5434	10401	6018	4237	6429	11831	3960	5442	6041	8038	8473	4965	3708	2548	5334	5535	6839	3942	3612	9267	9015	10649	9353	6138	2683
2.3.2.-	Aminoacyltransferases	45	129	397	959	360	40	1588	59	78	593	877	18	1719	2697	212	417	1603	7	2975	1378	11	344	96	138	439	218	1277	85	142	50
2.3.2.10	UDP-N-acetylmuramoylpentapeptide-lysine N6-alanyltransferase	142	1649	11803	3694	3929	592	9432	699	1627	5924	10544	94	4780	4503	2259	7754	1676	73	1969	2977	718	1548	42	621	4041	4810	3658	6915	299	175
2.3.2.16	lipid II:glycine glycyltransferase	7	3	0	7	6	11	0	6	3	9	4	16	4	3	2	10	3	13	2	5	7	1685	2	109	1	214	111	3	14	736
2.3.2.17	N-acetylmuramoyl-L-alanyl-D-glutamyl-L-lysyl-(N6-glycyl)-D-alanyl-D-alanine-diphosphoundecaprenyl-N-acetylglucosamine:glycine glycyltransferase	49	822	5898	1846	1943	172	4716	331	808	2960	5273	37	2390	2245	1124	3875	837	22	985	1486	357	2377	16	411	2019	2615	1924	3457	110	805
2.3.2.18	N-acetylmuramoyl-L-alanyl-D-glutamyl-L-lysyl-(N6-triglycine)-D-alanyl-D-alanine-diphosphoundecaprenyl-N-acetylglucosamine:glycine glycyltransferase	3	1	0	1	4	1	0	6	2	2	2	10	2	0	1	0	3	3	2	3	6	1670	1	100	0	212	107	1	8	733
2.3.2.2	gamma-glutamyltransferase	1000	1747	6848	2469	2909	780	5341	1255	1379	8696	6011	1710	2610	2430	2522	4339	1464	526	1153	2263	1040	3225	577	1069	4629	2959	2839	3872	2640	1503
2.3.2.3	lysyltransferase	142	83	46	118	74	152	108	1487	589	1691	75	349	125	330	211	45	157	254	72	128	106	1877	166	157	132	459	139	153	681	1405
2.3.2.6	lysine/arginine leucyltransferase	241	1437	246	91	162	36	30	166	104	54	442	103	26	29	89	71	42	120	30	193	155	164	175	233	2426	88	122	60	337	146
2.3.2.8	arginyltransferase	478	142	465	368	201	112	490	274	270	5475	421	1201	75	62	1036	180	388	194	69	245	69	187	33	266	2411	0	50	90	620	34
2.3.3.-	Acyl groups converted into alkyl groups on transfer	16	36	34	8	66	24	6	144	22	30	2	85	0	0	13	2	11	11	1	32	132	13	2	1	4	18	8	6	84	5
2.3.3.1	citrate (Si)-synthase	15614	11989	11893	10639	14853	12896	11274	12997	14773	14789	15405	14584	11830	11690	11790	12660	11664	14348	9464	13121	8644	11892	14616	8615	10778	12143	9266	13530	13274	15876
2.3.3.10	hydroxymethylglutaryl-CoA synthase	165	238	877	1973	622	2383	651	2682	1818	1795	91	567	579	1460	2246	144	1669	887	461	233	2650	2095	1223	2498	2460	780	2695	1080	764	1433
2.3.3.13	2-isopropylmalate synthase	17122	12249	7248	9611	14786	14367	7451	14484	17246	12958	11524	17611	9738	9836	13886	9505	12465	15897	8790	13806	9424	12549	17070	8914	11424	10822	7450	10985	16241	17652
2.3.3.14	homocitrate synthase	405	295	599	36	103	190	176	502	111	222	42	271	3	38	440	16	54	94	16	58	654	120	23	19	6	84	46	29	478	58
2.3.3.15	sulfoacetaldehyde acetyltransferase	39	1	3	38	107	13	4	4	17	7	88	25	1	5	51	10	19	4	8	135	135	16	156	115	33	66	46	10	185	44
2.3.3.5	2-methylcitrate synthase	478	105	464	338	153	111	485	266	257	5470	90	1200	56	42	1017	159	385	195	57	205	65	125	32	164	41	0	40	46	489	7
2.3.3.9	malate synthase	3	1	0	4	1	0	1	1	1	2	0	0	1	2	1	0	1	1	1	1	1	2	0	0	2	0	0	3	1	6
2.4.-.-	Glycosyltransferases	2257	4223	9244	3331	5170	2486	6640	3692	2879	15456	7083	5553	3043	2723	6929	5107	3656	2693	1404	4117	2911	2901	3188	1413	7391	5433	3449	4975	5045	1176
2.4.1.-	Hexosyltransferases	16403	16051	22879	23874	28635	28906	21190	35686	28444	37026	24213	24499	19242	25049	34240	17826	26821	24181	15927	23030	25263	16960	22570	21634	35247	21131	27094	25114	30067	23644
2.4.1.1	glycogen phosphorylase	15766	14223	11697	10490	20051	14439	10676	17669	14426	11232	15616	16459	11871	11711	14179	12532	12624	16760	9368	14793	10616	11272	15748	10641	10706	14603	13689	14415	18532	16156
2.4.1.10	levansucrase	29	0	11	17	4	17	8	27	11	4	1	10	7	12	14	2	10	32	6	10	12	50	9	1	16	5	6	11	3	6
2.4.1.12	cellulose synthase (UDP-forming)	237	328	144	103	94	86	109	169	131	250	208	202	143	101	234	257	156	126	86	144	40	662	239	153	220	287	1021	421	247	271
2.4.1.129	peptidoglycan glycosyltransferase	33664	25959	26041	26641	30209	33607	20552	36207	33603	31904	29611	30098	23089	23643	31723	25052	25963	33807	14756	24728	27036	31507	31465	29293	37322	25814	28739	31513	29800	37635
2.4.1.13	sucrose synthase	0	0	0	0	0	0	0	0	0	0	1	0	0	0	0	0	0	1	0	0	0	0	0	0	0	0	0	0	0	0
2.4.1.14	sucrose-phosphate synthase	2	1	2	2	0	0	0	0	2	0	0	0	0	0	0	0	2	3	0	0	0	0	0	2	1	0	0	0	0	1
2.4.1.144	beta-1,4-mannosyl-glycoprotein 4-beta-N-acetylglucosaminyltransferase	49	296	91	207	919	637	97	349	536	14	183	1521	12	14	2312	69	897	1114	15	1425	392	70	222	16	4	537	82	428	1622	92
2.4.1.15	alpha,alpha-trehalose-phosphate synthase (UDP-forming)	184	1241	28	4	8	17	20	149	66	61	24	66	4	2	15	16	15	91	5	16	14	184	11	9	29	10	255	14	21	140
2.4.1.173	sterol 3beta-glucosyltransferase	0	0	0	0	0	0	0	0	0	0	1	0	0	0	0	0	0	1	0	0	0	0	0	0	0	0	0	0	0	0
2.4.1.18	1,4-alpha-glucan branching enzyme	15330	11689	10735	10163	15424	12979	10258	13311	13559	10864	15030	14641	11826	11644	12832	12350	11919	15937	9324	14405	8611	10726	13358	10495	10432	12239	11860	13783	15991	15657
2.4.1.180	lipopolysaccharide N-acetylmannosaminouronosyltransferase	246	1239	29	3	10	24	18	148	68	42	25	72	6	3	14	15	16	101	5	16	15	186	11	10	39	9	139	9	30	94
2.4.1.182	lipid-A-disaccharide synthase	14549	8668	4565	6731	4776	8078	4022	5607	10101	11092	7693	9044	7673	6292	6362	7719	6996	11204	5254	7548	4609	8026	9836	7537	7769	5101	3069	8637	4944	13462
2.4.1.187	N-acetylglucosaminyldiphosphoundecaprenol N-acetyl-beta-D-mannosaminyltransferase	1012	1973	1117	2157	845	2628	694	3372	2123	1885	257	1442	553	1516	2403	311	1754	1657	513	536	2935	2809	1174	2703	2545	1022	3526	1196	1422	1520
2.4.1.20	cellobiose phosphorylase	410	109	26	42	222	134	11	550	50	17	34	496	4	34	173	45	72	361	18	51	426	60	18	17	9	128	130	49	342	273
2.4.1.21	starch synthase (glycosyl-transferring)	15450	11307	10730	8939	13446	11875	8683	12917	12872	10379	13520	12903	10063	8926	10503	11736	9297	14555	6319	11220	8059	10147	12672	10116	7579	11163	10320	13185	12602	15150
2.4.1.212	hyaluronan synthase	1	0	0	0	0	0	0	0	0	0	0	0	0	1	0	0	0	0	0	0	0	0	0	0	0	0	0	0	4	0
2.4.1.213	glucosylglycerol-phosphate synthase	2	1	2	2	0	0	0	0	2	0	0	0	0	0	0	0	2	3	0	0	0	0	0	2	1	0	0	0	0	1
2.4.1.227	undecaprenyldiphospho-muramoylpentapeptide beta-N-acetylglucosaminyltransferase	16586	12348	12865	12830	15523	15258	12032	15943	16965	17189	15740	15468	12620	13244	14263	13073	13521	15504	10023	13657	11129	13341	16237	11247	13288	12681	12636	14809	14879	17375
2.4.1.230	kojibiose phosphorylase	100	205	55	23	612	487	28	349	111	55	117	380	20	16	246	68	69	91	16	126	469	288	160	20	74	316	1222	263	1241	337
2.4.1.246	mannosylfructose-phosphate synthase	1	38	2	30	48	1	4	8	14	6	331	0	20	21	18	20	2	0	12	40	3	62	1	103	2371	0	10	44	132	28
2.4.1.25	4-alpha-glucanotransferase	14663	11339	11004	10854	14369	11561	11686	11752	12326	9454	15966	12678	13475	14079	10294	12643	12431	14189	12212	13971	8007	10395	13112	8394	13202	11993	10706	13357	12025	15119
2.4.1.266	glucosyl-3-phosphoglycerate synthase	0	1	0	2	0	0	0	0	0	0	0	0	0	0	0	0	0	0	0	0	0	0	0	0	0	0	0	0	0	0
2.4.1.315	diglucosyl diacylglycerol synthase (1,6-linking)	325	713	1055	2252	1745	3160	773	3479	2489	1908	626	2697	623	1509	4731	258	2631	2224	496	1880	3214	2365	1472	2642	4846	1797	3121	1606	3226	1609
2.4.1.325	TDP-N-acetylfucosamine:lipid II N-acetylfucosaminyltransferase	1	0	0	0	0	0	0	0	1	1	0	0	0	1	0	0	0	0	1	0	0	0	0	0	1	0	0	1	0	2
2.4.1.345	phosphatidyl-myo-inositol alpha-mannosyltransferase	41	125	396	961	360	38	1587	52	73	588	876	12	1717	2696	211	416	1601	4	2975	1376	8	333	96	137	439	217	1276	84	138	36
2.4.1.346	phosphatidyl-myo-inositol dimannoside synthase	1	1	0	2	0	0	0	0	0	0	0	0	0	0	0	0	0	0	0	0	0	0	0	0	0	0	0	0	0	0
2.4.1.347	alpha,alpha-trehalose-phosphate synthase (ADP-forming)	184	1241	28	4	8	17	20	149	66	61	24	66	4	2	15	16	15	91	5	16	14	184	11	9	29	10	255	14	21	140
2.4.1.348	N-acetyl-alpha-D-glucosaminyl-diphospho-ditrans,octacis-undecaprenol 3-alpha-mannosyltransferase	6	0	0	0	0	0	0	38	0	0	0	8	0	0	5	0	0	58	0	0	2	1	0	0	0	2	24	1	0	2
2.4.1.4	amylosucrase	44	13	7	48	5	4	6	5	7	19	4	3	5	8	20	4	3	7	10	17	103	71	2	57	132	3	30	35	9	3
2.4.1.46	monogalactosyldiacylglycerol synthase	0	0	0	0	0	0	0	0	0	0	0	1	0	0	0	0	0	1	0	0	0	0	0	0	0	0	0	0	0	0
2.4.1.5	dextransucrase	30	3	11	64	17	36	18	458	10	23	9	58	56	97	147	8	20	22	18	9	58	13	124	8	89	209	9	71	108	14
2.4.1.52	poly(glycerol-phosphate) alpha-glucosyltransferase	94	10	30	209	56	111	54	1383	30	72	32	195	174	315	470	24	65	70	56	29	178	1703	397	124	287	859	135	227	331	774
2.4.1.7	sucrose phosphorylase	243	621	1344	3123	1904	2995	2260	2347	1916	753	1090	2237	2251	3951	4739	606	4058	2102	3413	3059	3050	730	1524	2522	2884	1698	4233	1549	2285	210
2.4.1.8	maltose phosphorylase	254	1465	903	1968	621	2388	669	2813	1872	1821	103	605	577	1459	2251	149	1671	958	461	238	2654	406	1230	2388	2471	572	2585	1078	752	687
2.4.1.80	ceramide glucosyltransferase	1	0	0	0	0	0	0	0	0	0	1	0	0	0	0	0	1	1	0	0	0	0	0	0	0	0	0	0	0	2
2.4.1.83	dolichyl-phosphate beta-D-mannosyltransferase	14329	8489	4401	7337	5579	8587	5063	5709	9908	6053	8754	8145	9241	8916	5719	7831	8196	11176	8141	8764	5017	8178	9884	7515	10399	5478	4360	8582	6248	13527
2.4.2.-	Pentosyltransferases	205	370	652	102	54	54	254	80	147	393	121	142	128	92	348	200	169	87	72	101	514	444	216	147	150	90	115	192	117	253
2.4.2.1	purine-nucleoside phosphorylase	16133	12854	16627	11493	17466	14203	13926	14505	15841	12020	19847	14705	12630	11340	12184	16212	10812	15219	7508	13835	9365	13616	15225	8783	10054	15023	12322	17274	15995	17082
2.4.2.10	orotate phosphoribosyltransferase	16615	13650	12572	11374	20750	15376	11856	18830	17052	17462	16518	18040	12352	12264	15479	13376	13673	16496	9750	15343	10393	14011	18110	11392	11233	15381	13154	15079	18919	18074
2.4.2.14	amidophosphoribosyltransferase	29939	21319	21289	19127	22355	21848	19570	20281	26648	25180	28417	24966	21999	20504	20853	24161	20224	26851	15745	23893	13460	21301	25094	18646	18247	20966	17570	26407	20401	29917
2.4.2.17	ATP phosphoribosyltransferase	15492	11454	11586	10191	14033	11801	10670	11667	12611	14961	14843	13759	11839	11520	11680	12417	11279	14308	9349	12839	8194	10649	13148	8431	10576	11423	8576	13454	12864	14812
2.4.2.18	anthranilate phosphoribosyltransferase	15375	10480	5928	8652	11267	10869	6491	9260	12078	17250	9832	14362	9497	9159	13497	8597	11018	14601	8384	12630	7442	10639	11350	8439	10938	7522	5817	10273	12615	14975
2.4.2.19	nicotinate-nucleotide diphosphorylase (carboxylating)	15121	10432	10790	8730	11864	10340	8855	10387	11661	14072	13166	11055	9992	8557	8834	11593	8477	12525	6233	9546	7072	9261	12391	7895	7564	10192	6444	12563	9615	14066
2.4.2.2	pyrimidine-nucleoside phosphorylase	590	1240	446	329	4000	1421	303	3810	800	235	390	1459	136	198	1342	168	305	1129	81	505	1740	2306	736	240	170	1013	1374	451	3967	1586
2.4.2.21	nicotinate-nucleotide---dimethylbenzimidazole phosphoribosyltransferase	1535	3672	1597	824	6766	3395	566	6647	2076	825	1059	4730	177	360	4511	546	1879	3350	169	2635	3330	1641	3342	501	438	3840	2254	1355	7472	1625
2.4.2.22	xanthine phosphoribosyltransferase	1659	3486	8229	4405	8539	5484	5883	9262	4086	5338	6283	3984	3107	4000	5383	4515	3517	3252	1586	2884	6239	4970	4148	3264	4834	6357	7842	5487	6987	3440
2.4.2.28	S-methyl-5'-thioadenosine phosphorylase	226	581	870	212	153	57	262	160	187	397	459	162	149	118	373	254	176	103	89	150	519	532	217	280	2520	111	156	239	286	342
2.4.2.29	tRNA-guanosine34 transglycosylase	16545	12198	12030	10963	14966	13019	11486	14730	15737	17088	15722	15250	12165	12105	12213	12976	12005	14845	9632	13549	8582	13092	15165	8915	10946	12357	9780	13876	14534	17349
2.4.2.3	uridine phosphorylase	14875	8968	9685	8642	10649	11431	8221	9502	11730	8434	13346	12113	9971	8661	9491	11685	9101	13707	6246	11031	7058	9821	12423	7712	7638	11201	8605	13259	10702	14301
2.4.2.37	NAD+---dinitrogen-reductase ADP-D-ribosyltransferase	14	194	548	8	26	33	154	26	66	177	0	112	0	0	301	2	22	3	0	6	496	4	0	1	0	17	2	4	77	22
2.4.2.4	thymidine phosphorylase	2	0	0	0	0	0	1	1	1	1	0	0	0	2	1	0	1	1	1	0	0	0	0	0	1	0	0	1	1	3
2.4.2.43	lipid IVA 4-amino-4-deoxy-L-arabinosyltransferase	16	194	548	8	27	34	154	26	67	179	0	112	1	2	301	2	22	4	1	6	496	4	0	2	2	17	2	5	77	25
2.4.2.46	galactan 5-O-arabinofuranosyltransferase	0	0	0	0	0	0	1	0	0	0	0	0	0	0	0	0	0	0	0	0	0	0	0	0	0	0	0	0	0	0
2.4.2.52	triphosphoribosyl-dephospho-CoA synthase	374	711	1076	1970	659	2324	655	1595	1441	326	215	521	583	1227	2200	338	1780	1002	468	407	2673	703	1434	346	2484	487	598	1203	702	314
2.4.2.53	undecaprenyl-phosphate 4-deoxy-4-formamido-L-arabinose transferase	102	316	102	338	938	651	182	376	551	43	273	1541	29	24	2335	122	918	1151	30	1517	397	134	226	52	7	548	692	436	1635	109
2.4.2.6	nucleoside deoxyribosyltransferase	227	303	907	2008	662	2484	738	3660	2377	3449	149	818	639	1684	2290	178	1792	1078	507	332	2677	546	1248	2435	2488	595	2606	1150	1306	1330
2.4.2.60	cysteine-dependent adenosine diphosphate thiazole synthase	33	0	0	0	1	0	0	1	6	4	4	2	1	1	3	7	4	2	1	3	0	152	1	7	7	2	68	2	6	74
2.4.2.7	adenine phosphoribosyltransferase	2150	4723	14292	7884	7899	5292	12558	6123	5550	14110	12619	6676	7283	8880	10769	9007	7395	5081	5600	8245	4910	5720	2094	3766	9383	7768	9984	9150	7632	3000
2.4.2.8	hypoxanthine phosphoribosyltransferase	15832	11807	12267	12372	15109	15192	11459	15640	16559	11498	15523	13982	12495	13207	13294	12669	12972	15232	9915	13320	10743	13006	16112	13139	13196	12748	14608	14613	13944	16737
2.4.2.9	uracil phosphoribosyltransferase	17387	12869	13547	13304	16452	16846	12520	18463	19811	14055	16660	16140	12859	13868	14336	13473	13956	16120	10289	14305	12187	16308	18426	16141	13740	13788	18826	15240	16715	19771
2.4.99.12	lipid IVA 3-deoxy-D-manno-octulosonic acid transferase	14535	8665	4559	6668	4725	8073	4017	5520	10076	11091	7691	9031	7673	6286	6360	7718	6995	11186	5254	7538	4609	8022	9836	7522	7769	5099	3067	8633	4921	13461
2.4.99.13	(Kdo)-lipid IVA 3-deoxy-D-manno-octulosonic acid transferase	14535	8665	4559	6668	4725	8073	4017	5520	10076	11091	7691	9031	7673	6286	6360	7718	6995	11186	5254	7538	4609	8022	9836	7522	7769	5099	3067	8633	4921	13461
2.4.99.14	(Kdo)2-lipid IVA (2-8) 3-deoxy-D-manno-octulosonic acid transferase	14535	8665	4559	6668	4725	8073	4017	5520	10076	11091	7691	9031	7673	6286	6360	7718	6995	11186	5254	7538	4609	8022	9836	7522	7769	5099	3067	8633	4921	13461
2.4.99.15	(Kdo)3-lipid IVA (2-4) 3-deoxy-D-manno-octulosonic acid transferase	14535	8665	4559	6668	4725	8073	4017	5520	10076	11091	7691	9031	7673	6286	6360	7718	6995	11186	5254	7538	4609	8022	9836	7522	7769	5099	3067	8633	4921	13461
2.4.99.17	S-adenosylmethionine:tRNA ribosyltransferase-isomerase	29995	18659	8848	14194	16860	20415	8409	18289	24338	18706	16581	22308	15450	13145	15456	15850	15912	25586	10750	17762	11706	18977	24462	15492	13392	14273	8516	18315	17993	29718
2.4.99.18	dolichyl-diphosphooligosaccharide---protein glycotransferase	66	206	557	106	184	50	163	116	106	185	89	148	1	11	355	13	40	19	8	151	631	25	156	130	33	85	53	18	285	64
2.5.1.-	Transferring alkyl or aryl groups, other than methyl groups (only sub-subclass identified to date)	7	2	0	2	7	1	1	11	3	4	4	19	3	0	2	0	7	6	5	6	11	3205	2	193	0	414	207	3	15	1436
2.5.1.1	dimethylallyltranstransferase	49190	35929	37791	37550	44236	44454	35314	46629	49392	45818	46650	41767	37649	39598	37093	38671	38196	44010	29921	37771	32141	39394	48014	33383	39657	36814	36369	43293	39441	51294
2.5.1.10	(2E,6E)-farnesyl diphosphate synthase	49190	35929	37791	37550	44236	44454	35314	46629	49392	45818	46650	41767	37649	39598	37093	38671	38196	44010	29921	37771	32141	39394	48014	33383	39657	36814	36369	43293	39441	51294
2.5.1.105	7,8-dihydropterin-6-yl-methyl-4-(beta-D-ribofuranosyl)aminobenzene 5'-phosphate synthase	595	1316	987	457	1693	1316	415	1201	1007	496	441	2337	172	150	3028	390	1259	2050	119	2013	1480	912	685	312	190	957	652	787	3785	895
2.5.1.114	tRNAPhe (4-demethylwyosine37-C7) aminocarboxypropyltransferase	14	11	6	61	51	4	5	86	24	0	0	13	0	6	3	2	0	12	0	10	0	6	0	14	0	2	6	4	23	0
2.5.1.115	homogentisate phytyltransferase	0	0	0	0	0	0	0	0	0	0	1	0	0	0	0	0	0	1	0	0	0	0	0	0	0	0	0	0	0	0
2.5.1.116	homogentisate geranylgeranyltransferase	0	0	0	0	0	0	0	0	0	0	1	0	0	0	0	0	0	1	0	0	0	0	0	0	0	0	0	0	0	0
2.5.1.129	flavin prenyltransferase	13792	7379	4433	6755	6245	9053	3996	5589	10259	10556	7542	10797	7470	6203	8674	7536	7841	11884	5191	8972	5547	7337	10151	7410	5316	6258	3634	9059	7068	12888
2.5.1.133	bacteriochlorophyll a synthase	3	1	2	2	0	0	0	0	2	0	1	0	0	0	0	0	2	4	0	0	0	0	0	2	1	0	0	0	0	2
2.5.1.143	pyridinium-3,5-biscarboxylic acid mononucleotide synthase	1038	1563	1063	549	1922	1510	454	1722	1074	552	975	2567	212	215	3381	500	1316	2117	164	2272	2005	1421	953	602	2790	1340	1474	1115	4420	913
2.5.1.144	S-sulfo-L-cysteine synthase (O-acetyl-L-serine-dependent)	259	180	100	143	66	17	98	121	119	319	128	214	131	92	121	217	176	155	82	153	50	515	213	150	152	82	151	216	264	310
2.5.1.145	phosphatidylglycerol---prolipoprotein diacylglyceryl transferase	2840	4545	9324	5728	10876	7385	7187	11124	7344	11455	8083	7965	3453	4439	9145	5404	5503	4634	1959	5187	7247	5739	6570	4150	10008	7541	8513	6431	10957	4430
2.5.1.147	5-amino-6-(D-ribitylamino)uracil---L-tyrosine 4-hydroxyphenyl transferase	0	1	0	2	0	0	0	0	0	0	1	0	0	1	0	0	0	1	0	0	0	0	0	0	0	0	0	0	1	0
2.5.1.15	dihydropteroate synthase	15128	9091	4729	7182	6008	9019	4190	6771	10743	11249	8432	10966	7800	6495	9350	7918	8011	12655	5350	9263	5469	10336	10426	7964	10490	6516	4355	9512	7871	14306
2.5.1.16	spermidine synthase	1432	2007	1314	933	5457	2233	799	5463	1330	5726	871	3583	157	302	2562	575	1213	1844	176	946	2142	1532	2664	516	324	2536	2974	844	4993	987
2.5.1.17	corrinoid adenosyltransferase	2350	3301	1556	1738	9191	5541	1203	8122	5083	1179	2118	7829	298	564	6993	1078	3432	4836	385	4981	4047	2795	5462	936	589	4863	3398	2121	11313	2750
2.5.1.18	glutathione transferase	170	521	462	120	64	13	26	331	91	8	34	40	7	24	17	90	21	81	19	37	11	147	9	55	11	34	72	11	30	311
2.5.1.19	3-phosphoshikimate 1-carboxyvinyltransferase	16390	11833	11907	10661	13987	12247	11288	12934	14625	15392	15470	13410	12035	11780	9719	12862	10970	13519	9550	12008	8098	12866	14812	8837	10831	11584	9969	13310	12512	16598
2.5.1.21	squalene synthase	1	38	2	30	48	1	4	8	14	6	332	0	20	21	18	20	2	1	12	40	3	63	1	103	2371	0	10	44	132	28
2.5.1.26	alkylglycerone-phosphate synthase	34	154	33	16	33	44	17	312	87	33	82	450	19	10	156	62	22	97	15	149	8	215	30	21	72	560	905	249	63	49
2.5.1.29	geranylgeranyl diphosphate synthase	47845	35180	36635	36694	43872	44209	34142	45801	48687	34452	46209	39327	37282	39326	34973	37931	37154	43511	29665	37169	31978	38350	47526	32755	39276	36672	36067	42825	38392	50669
2.5.1.3	thiamine phosphate synthase	16001	12889	13270	12556	14910	11793	14530	12563	13056	21859	16644	15276	15395	17046	13456	13460	14934	14700	15387	15752	8918	12792	13558	8952	11589	12687	11350	13704	13599	15581
2.5.1.30	heptaprenyl diphosphate synthase	1304	2601	7891	4433	6289	5528	5745	6901	3955	5166	6156	4855	3058	3977	6831	4449	4305	3796	1581	3950	5639	4039	3963	902	4757	6631	4805	5535	7272	2461
2.5.1.31	ditrans,polycis-undecaprenyl-diphosphate synthase [(2E,6E)-farnesyl-diphosphate specific]	16588	12357	12865	12829	15521	15260	12033	15945	16967	17190	15742	15475	12620	13244	14264	13073	13524	15510	10023	13659	11131	13342	16237	11247	13287	12686	12339	14808	14632	17375
2.5.1.32	15-cis-phytoene synthase	37	189	210	60	49	6	7	11	21	7	337	9	23	31	32	52	8	27	18	45	5	126	11	118	2378	22	40	50	135	94
2.5.1.39	4-hydroxybenzoate polyprenyltransferase	13852	7124	4336	6639	4844	8044	3895	5006	9816	10757	7628	8956	7472	6206	6353	7461	6857	10779	5180	7578	4712	7064	9718	7490	7613	5078	2678	8438	5064	12645
2.5.1.44	homospermidine synthase	0	0	0	0	0	0	0	0	0	0	0	0	0	0	0	0	0	0	0	0	0	0	0	0	0	0	0	0	0	1
2.5.1.46	deoxyhypusine synthase	29	11	6	61	52	4	5	88	30	2	3	15	0	6	5	5	1	15	2	12	1	13	1	14	1	3	8	4	29	3
2.5.1.47	cysteine synthase	17132	13932	12311	10594	15812	14018	10611	17058	16912	23397	15538	18083	10590	9855	15500	12857	11834	16529	6813	13897	9267	14536	15505	9217	13079	13217	9286	14440	17493	18842
2.5.1.48	cystathionine gamma-synthase	557	277	865	1374	567	158	2081	347	358	6076	1304	1239	1800	2774	1275	599	2001	217	3049	1643	187	3801	141	645	2991	640	1564	215	782	1522
2.5.1.49	O-acetylhomoserine aminocarboxypropyltransferase	29796	22313	21960	19871	27496	23461	21106	22690	26427	23536	29589	25034	23416	22866	21410	24515	22156	27488	18610	25159	15145	21092	27528	16559	18641	22868	16603	26498	22897	30001
2.5.1.54	3-deoxy-7-phosphoheptulonate synthase	3788	7815	17153	8110	19397	8452	15233	14178	8131	14582	15965	11450	8936	10853	12747	10552	9802	6449	8589	11414	8667	9820	8569	2745	10839	13437	12541	10367	16966	6014
2.5.1.55	3-deoxy-8-phosphooctulonate synthase	14574	8667	4564	6707	4832	8086	4022	5525	10095	11099	7779	9054	7674	6292	6411	7727	7014	11193	5262	7673	4744	8037	9993	7638	7803	5165	3114	8643	5106	13505
2.5.1.56	N-acetylneuraminate synthase	1736	4527	1813	1480	6305	3208	1634	4779	4637	6479	1539	6544	237	337	7334	786	2921	3192	314	4143	2932	1053	2995	763	422	1937	783	1506	6994	1655
2.5.1.6	methionine adenosyltransferase	16907	14476	13586	12991	23696	17675	12329	22442	18261	17355	16397	17517	12653	13333	16027	13190	14282	16247	10056	14099	13810	13744	19069	11424	13364	14863	12724	15535	19468	18385
2.5.1.61	hydroxymethylbilane synthase	1581	2437	1926	815	5904	2652	1009	6136	1439	6115	1327	3290	320	398	2924	655	1394	1199	234	1125	2830	3059	3290	887	2816	3311	1549	1090	5945	2097
2.5.1.62	chlorophyll synthase	3	1	2	2	0	0	0	0	2	0	1	0	0	0	0	0	2	4	0	0	0	0	0	2	1	0	0	0	0	2
2.5.1.63	adenosyl-fluoride synthase	107	344	111	231	1464	1067	119	594	607	40	218	1730	25	29	2380	82	957	1155	23	1509	851	148	359	32	22	645	101	465	2396	406
2.5.1.68	(2Z,6E)-farnesyl diphosphate synthase	1	1	0	2	0	0	0	1	0	0	0	0	0	1	0	0	0	0	0	0	0	0	0	0	0	0	0	1	1	0
2.5.1.7	UDP-N-acetylglucosamine 1-carboxyvinyltransferase	17747	13434	13276	13261	17211	16867	12309	19173	18395	19006	16176	18108	12784	13690	17267	13306	14752	17581	10159	15706	12283	15761	16878	11583	13450	14025	12867	15550	18468	19333
2.5.1.72	quinolinate synthase	15072	10405	10791	8731	11736	10331	8857	10260	11645	14059	13506	10703	10017	8582	8711	11580	8403	12587	6251	9546	6723	9271	12385	7999	9954	10115	6377	12566	9372	13834
2.5.1.74	1,4-dihydroxy-2-naphthoate polyprenyltransferase	16508	13391	6720	13211	7866	14215	8771	13677	17331	13231	11035	11306	12661	15142	10887	9496	14114	14462	12458	12012	10071	14422	14919	11263	16436	7842	9533	11581	8950	18799
2.5.1.75	tRNA dimethylallyltransferase	17290	13732	12999	12954	15590	15385	12083	16587	17379	17576	15809	15928	12710	13248	14466	13171	13575	16098	10045	13884	11157	13934	16298	11284	13329	12725	12703	14863	14976	18016
2.5.1.78	6,7-dimethyl-8-ribityllumazine synthase	15312	9919	11427	10792	8175	11226	9374	8616	12409	14287	13227	10371	10615	9947	10094	11896	9589	12724	6731	9490	8345	11249	11450	10521	12272	8871	8660	13226	7791	14708
2.5.1.84	all-trans-nonaprenyl diphosphate synthase [geranyl-diphosphate specific]	4	2	3	4	0	1	0	1	5	0	2	0	0	1	0	0	3	8	0	0	0	0	0	3	2	1	1	0	0	2
2.5.1.85	all-trans-nonaprenyl diphosphate synthase [geranylgeranyl-diphosphate specific]	4	2	3	4	0	1	0	1	5	0	2	0	0	1	0	0	3	8	0	0	0	0	0	3	2	1	1	0	0	2
2.5.1.9	riboflavin synthase	15312	9918	11417	10780	8173	11217	9368	8608	12403	14286	13227	10369	10609	9937	10082	11894	9583	12719	6726	9488	8333	11081	11442	8293	12256	8868	6197	13216	7786	14707
2.5.1.90	all-trans-octaprenyl-diphosphate synthase	14457	8671	4565	6681	4830	7999	4010	5539	9933	10841	7744	8703	7659	6297	6229	7703	6977	10984	5254	7478	4733	8039	9992	7629	7801	5150	3085	8616	4814	13500
2.5.1.96	4,4'-diapophytoene synthase	3	1	0	1	4	1	0	6	2	2	2	10	2	0	1	0	3	3	2	3	6	1666	1	100	0	211	107	1	8	733
2.6.1.-	Transaminases	16060	14303	18132	14394	18107	15663	16096	16974	16093	19829	20553	16575	15026	15573	17902	16589	14816	16885	10881	16423	11632	13753	15178	15790	15249	15990	17986	18736	16592	16635
2.6.1.1	aspartate transaminase	16514	12109	5418	8843	12594	12445	6453	12431	14341	12346	10406	14061	9538	9340	10683	8914	10836	14496	8500	12109	7149	10010	14972	8389	8755	9324	8044	10278	13145	15902
2.6.1.11	acetylornithine transaminase	17127	13535	7492	9551	20386	16558	7098	18721	16349	12716	11159	20322	9580	9637	17016	9207	13533	18647	8619	15549	11821	11196	18050	8688	9022	13640	7861	11561	22092	16864
2.6.1.112	(S)-ureidoglycine---glyoxylate transaminase	480	143	466	369	204	113	490	282	272	5477	424	1211	77	64	1036	180	390	198	71	249	74	1857	34	367	2412	212	156	91	629	765
2.6.1.113	putrescine---pyruvate transaminase	1	0	0	0	0	0	0	0	0	0	0	0	0	0	0	0	1	0	0	0	0	0	0	0	0	0	0	0	0	1
2.6.1.117	L-glutamine---4-(methylsulfanyl)-2-oxobutanoate aminotransferase	106	133	408	1037	381	85	1609	536	92	620	886	83	1778	2805	371	426	1627	55	2995	1395	68	404	230	145	534	435	1289	160	253	70
2.6.1.13	ornithine aminotransferase	210	8	4	89	60	99	17	78	188	265	43	382	19	3	189	34	43	231	12	212	19	1839	4	128	18	231	243	36	338	819
2.6.1.16	glutamine---fructose-6-phosphate transaminase (isomerizing)	16577	12667	12943	13023	16430	15692	12124	16205	17482	17220	15902	16981	12619	13224	16585	13135	14414	16445	10025	15079	11497	13155	16461	11258	13245	13261	12628	15235	16580	17384
2.6.1.17	succinyldiaminopimelate transaminase	2326	5132	2957	1493	14430	7431	1151	12644	4065	1006	1951	10304	247	495	10411	875	4528	7296	266	6121	7297	2867	6316	797	680	7890	3262	2772	16046	2783
2.6.1.18	beta-alanine---pyruvate transaminase	1	0	0	0	0	0	0	0	0	0	1	0	0	0	0	0	1	1	0	0	0	0	0	0	0	0	0	0	0	1
2.6.1.19	4-aminobutyrate---2-oxoglutarate transaminase	248	551	162	373	1052	809	224	1944	1173	1730	665	1960	172	378	2681	190	1065	1416	114	1637	495	2265	408	278	2566	1157	1136	846	2471	1566
2.6.1.2	alanine transaminase	1062	777	1235	2852	1732	1218	4077	1354	2648	1900	2772	1244	3737	5751	866	1622	3963	634	6249	3552	653	1793	2309	841	1418	1207	4312	700	1695	1315
2.6.1.21	D-amino-acid transaminase	154	1171	6002	2070	3421	1234	4835	926	1409	2994	5496	1807	2409	2264	3492	3974	1834	1253	1004	2995	1199	2516	423	444	2025	3256	2061	3912	2503	1197
2.6.1.22	(S)-3-amino-2-methylpropionate transaminase	85	343	98	254	976	650	109	381	558	26	515	1533	36	45	2336	91	903	1146	32	1475	396	188	236	120	2378	543	98	476	1763	135
2.6.1.37	2-aminoethylphosphonate---pyruvate transaminase	498	644	260	408	1058	809	236	702	884	571	468	2098	212	151	2724	380	1120	1781	130	1777	547	1288	513	227	279	827	1560	894	2149	671
2.6.1.42	branched-chain-amino-acid transaminase	16617	12260	12029	11027	15123	12861	11501	14319	15943	17347	16174	15603	12145	12028	12296	13040	12096	15112	9644	13906	8573	13145	15258	11333	13126	12231	11977	13859	14729	17404
2.6.1.44	alanine---glyoxylate transaminase	239	374	263	205	378	48	27	339	131	26	291	101	6	35	162	84	69	62	28	434	405	127	478	384	106	215	181	39	581	361
2.6.1.45	serine---glyoxylate transaminase	239	374	263	205	378	48	27	339	131	26	291	101	6	35	162	84	69	62	28	434	405	127	478	384	106	215	181	39	581	361
2.6.1.48	5-aminovalerate transaminase	85	343	98	254	976	650	109	381	558	26	515	1533	36	45	2336	91	903	1146	32	1475	396	188	236	120	2378	543	98	476	1763	135
2.6.1.51	serine---pyruvate transaminase	239	374	263	205	378	48	27	339	131	26	291	101	6	35	162	84	69	62	28	434	405	127	478	384	106	215	181	39	581	361
2.6.1.52	phosphoserine transaminase	15849	11469	10744	10387	14536	12798	10802	13621	15287	11382	15170	13777	12025	11918	10658	12707	11541	14553	9525	13117	7809	11099	14833	8373	8399	11829	9223	13686	13226	16276
2.6.1.57	aromatic-amino-acid transaminase	280	1048	6036	1951	2041	446	4817	486	929	3178	5420	180	2531	2361	1271	4081	990	312	1067	1599	409	1266	226	462	2196	2484	1964	3655	364	331
2.6.1.59	dTDP-4-amino-4,6-dideoxygalactose transaminase	101	316	103	338	938	650	181	376	552	43	273	1541	29	24	2336	122	918	1150	30	1518	397	136	226	52	7	551	692	437	1634	109
2.6.1.62	adenosylmethionine---8-amino-7-oxononanoate transaminase	13697	8147	4326	6556	4748	8037	3892	4734	9754	10692	7610	8769	7467	6188	6292	7407	6815	10683	5174	7494	4786	7057	9709	7524	7764	5077	2833	8441	4778	12535
2.6.1.66	valine---pyruvate transaminase	1064	815	1237	2882	1780	1219	4081	1362	2662	1907	3104	1244	3758	5773	884	1642	3965	636	6262	3592	656	1856	2310	944	3790	1207	4322	745	1827	1344
2.6.1.76	diaminobutyrate---2-oxoglutarate transaminase	1	1	0	2	0	0	0	0	0	0	0	0	0	0	0	0	0	0	0	0	0	0	0	0	1	0	0	0	0	0
2.6.1.77	taurine---pyruvate aminotransferase	41	11	10	38	107	16	6	8	21	10	88	33	1	6	54	10	27	10	8	135	137	16	165	115	33	66	46	10	187	43
2.6.1.82	putrescine---2-oxoglutarate transaminase	29	0	1	7	2	7	1	20	4	2	1	9	1	2	2	0	3	28	1	8	0	49	1	0	1	1	5	1	3	6
2.6.1.83	LL-diaminopimelate aminotransferase	2493	6071	8209	3316	13098	5428	6113	10749	5829	4116	7675	6795	2769	2832	6697	4977	3429	4040	1373	4731	5453	3800	5543	1239	5126	7033	6268	5585	10357	3464
2.6.1.84	arginine---pyruvate transaminase	0	0	0	0	0	0	0	0	0	0	0	0	0	0	0	0	0	0	0	0	0	0	0	0	0	0	0	0	0	1
2.6.1.85	aminodeoxychorismate synthase	14602	8494	5284	7799	5123	8204	5980	5488	10226	16803	8174	10029	9294	8907	7447	8011	8797	11188	8200	8904	4640	11017	9736	7757	5727	5664	4372	8500	5153	14443
2.6.1.86	2-amino-4-deoxychorismate synthase	0	0	0	0	0	0	0	0	0	0	0	0	0	1	0	0	0	0	0	0	0	0	0	0	0	0	0	0	1	0
2.6.1.87	UDP-4-amino-4-deoxy-L-arabinose aminotransferase	1	0	0	0	0	0	0	0	1	1	0	0	0	1	0	0	0	0	1	0	0	0	0	0	1	0	0	1	0	2
2.6.1.9	histidinol-phosphate transaminase	16711	13382	12107	11015	14971	13082	11588	14205	15948	17457	15850	15407	12245	12084	12220	13137	12124	15037	9683	13762	8524	13409	15232	9050	11017	12235	10030	13997	14540	17400
2.6.1.98	UDP-2-acetamido-2-deoxy-ribo-hexuluronate aminotransferase	0	0	0	0	0	0	0	0	0	0	0	0	0	0	0	0	0	0	0	0	0	1	0	0	0	0	0	0	0	0
2.6.99.2	pyridoxine 5'-phosphate synthase	14159	8437	4462	6569	4659	7964	3988	5074	9773	10760	7627	8630	7643	6274	6168	7614	6947	10688	5242	7313	4593	7776	9770	7491	7761	5078	2992	8594	4592	12860
2.7.-.-	Transferring phosphorus-containing groups	13581	7858	3697	6162	4492	7940	3409	4688	9588	5397	7125	7776	7409	6122	5275	7285	6460	10891	5105	7186	4523	7146	9578	7082	5206	5004	2830	8347	4251	12870
2.7.1.-	Phosphotransferases with an alcohol group as acceptor	3221	16482	44060	22741	50744	26665	33373	37286	18626	21766	36945	14420	17624	20409	30678	25459	17878	13375	8489	15412	29365	20853	16792	11269	33002	27035	31290	31268	29087	11216
2.7.1.1	hexokinase	26	34	23	2	59	56	3	33	23	44	10	98	1	1	44	7	12	26	2	12	24	33	10	4	9	55	174	18	178	95
2.7.1.100	S-methyl-5-thioribose kinase	28	51	43	13	69	36	11	149	31	33	7	94	4	2	22	5	16	37	2	40	139	18	8	3	4	22	14	9	102	13
2.7.1.105	6-phosphofructo-2-kinase	94	215	568	82	240	64	165	42	109	196	177	176	2	12	409	21	75	22	16	276	771	34	329	231	66	148	94	24	450	108
2.7.1.107	diacylglycerol kinase (ATP)	32374	24729	24099	24199	31746	31556	21984	34174	34375	31317	31053	29940	23509	24133	27066	25358	25647	30851	17034	25708	21963	27677	34298	22240	28591	27104	23420	29558	30188	36231
2.7.1.11	6-phosphofructokinase	31264	24996	16564	18735	34910	30947	13880	32955	29760	17050	24244	31594	18389	16941	25688	20456	22137	32350	12285	23996	21658	23023	33672	18605	20806	26251	19028	25602	34055	32697
2.7.1.113	deoxyguanosine kinase	320	472	1750	3933	1239	4789	1296	5375	3645	3585	195	1196	1145	2915	4469	296	3334	1795	919	457	5271	721	2431	2563	4892	1139	2752	2144	1531	1387
2.7.1.12	gluconokinase	69	47	31	182	90	86	49	944	42	59	354	129	144	240	348	40	53	54	57	64	143	1924	271	2446	2583	645	2596	207	361	793
2.7.1.121	phosphoenolpyruvate---glycerone phosphotransferase	2542	2758	2992	5204	9348	11844	2733	12997	9702	4841	3441	8301	1474	3449	6310	1780	6191	4683	1445	3027	9642	7681	11057	5979	10397	8437	11565	4118	11874	7270
2.7.1.130	tetraacyldisaccharide 4'-kinase	14534	8665	4559	6668	4725	8073	4017	5520	10076	11091	7691	9031	7673	6286	6360	7718	6994	11186	5254	7538	4609	8022	9836	7522	7769	5099	3067	8633	4921	13461
2.7.1.14	sedoheptulokinase	67	306	98	217	922	639	98	353	542	31	186	1522	15	18	2316	71	899	1117	21	1429	394	74	223	30	5	540	84	432	1630	95
2.7.1.144	tagatose-6-phosphate kinase	317	2149	6356	2271	7714	2821	5056	4539	2030	3129	6073	2596	2476	2357	4458	4093	2365	1857	1044	3167	2182	3089	2731	550	2290	5097	3686	4464	4627	1424
2.7.1.146	ADP-specific phosphofructokinase	104	983	310	69	4737	1748	158	3942	684	91	494	1195	29	65	929	95	621	424	26	250	1322	273	2480	64	106	2275	999	555	2682	410
2.7.1.147	ADP-specific glucose/glucosamine kinase	104	983	310	69	4737	1748	158	3942	684	91	494	1195	29	65	929	95	621	424	26	250	1322	273	2480	64	106	2275	999	555	2682	410
2.7.1.148	4-(cytidine 5'-diphospho)-2-C-methyl-D-erythritol kinase	16476	11991	11993	10965	14960	13020	11478	14502	15691	17085	15702	15238	12164	12100	12225	12952	12004	14837	9631	13535	8587	13081	15160	8907	10955	12360	9775	13877	14535	17187
2.7.1.15	ribokinase	1961	10544	4446	6045	26124	14048	4031	23790	7667	3526	4187	9597	3161	5924	12168	1719	8473	6003	4131	5153	14024	5445	11942	3643	10694	10170	9482	5418	19693	5676
2.7.1.156	adenosylcobinamide kinase	2305	6681	2737	1534	11915	5327	1147	10780	3683	1496	2003	7944	324	541	8372	784	3127	5524	264	4961	6029	2161	4432	941	2825	5107	2442	2137	12785	2582
2.7.1.16	ribulokinase	323	139	63	259	760	561	66	971	324	443	418	897	104	131	504	87	149	392	55	432	637	270	267	149	2474	365	120	210	1591	426
2.7.1.162	N-acetylhexosamine 1-kinase	1	1	0	0	0	0	1	0	0	0	0	0	0	1	0	0	0	0	0	0	0	0	0	1	0	0	0	0	0	0
2.7.1.165	glycerate 2-kinase	1537	3488	7381	4675	6114	5386	5801	6680	4190	5573	6650	4471	3322	4061	6460	4736	4381	4233	1671	4102	4616	6671	4157	3373	7189	6659	7928	5641	6438	3817
2.7.1.166	3-deoxy-D-manno-octulosonic acid kinase	0	0	0	0	0	0	0	0	0	1	0	0	0	0	0	0	0	0	0	0	0	0	0	0	0	0	0	0	0	0
2.7.1.167	D-glycero-beta-D-manno-heptose-7-phosphate kinase	1339	3402	1836	1045	1569	942	1274	1228	1310	11229	1235	4200	170	154	4807	494	1748	1692	179	2219	1319	548	617	796	4916	714	305	636	3318	337
2.7.1.168	D-glycero-alpha-D-manno-heptose-7-phosphate kinase	244	1349	6040	2117	3959	1645	4861	1209	1485	3025	5604	2075	2426	2276	3709	4036	1882	1311	1017	3115	1690	1179	577	401	2226	3306	2897	4188	3252	789
2.7.1.17	xylulokinase	2362	7861	2790	2373	23967	10312	2736	20016	4946	1539	4196	11310	2017	3265	9983	1669	6476	6337	3288	6542	8918	5521	11238	1071	3780	12341	9648	4135	19935	5197
2.7.1.170	anhydro-N-acetylmuramic acid kinase	369	1748	186	108	50	36	134	502	218	265	235	171	147	112	202	284	155	165	89	154	29	631	246	162	234	242	1312	419	340	424
2.7.1.180	FAD:protein FMN transferase	16623	12418	12129	11506	15105	15292	9898	15975	16742	11134	15425	14507	10870	10572	13310	12499	11575	15595	7042	12305	11277	11895	16159	13412	17690	12387	13631	14910	15371	16546
2.7.1.189	autoinducer-2 kinase	17	36	34	8	66	24	6	144	22	30	2	85	0	0	13	2	12	11	1	32	132	13	2	1	4	18	8	6	84	5
2.7.1.19	phosphoribulokinase	4	1	2	2	0	1	0	0	3	1	2	0	1	1	0	0	2	6	1	0	0	0	0	2	2	0	0	1	0	3
2.7.1.191	protein-Npi-phosphohistidine---D-mannose phosphotransferase	2788	12522	58381	24240	34868	17834	46204	25590	17968	39590	50080	9032	23707	25853	21028	36368	14722	8657	10704	16677	18896	12944	8257	11125	26354	26704	31730	35970	19456	8825
2.7.1.192	protein-Npi-phosphohistidine---N-acetylmuramate phosphotransferase	1	0	0	0	0	0	0	0	1	1	0	0	0	1	0	0	0	1	1	0	0	0	0	0	1	0	0	1	0	2
2.7.1.193	protein-Npi-phosphohistidine---N-acetyl-D-glucosamine phosphotransferase	256	1367	451	330	6270	2831	288	4499	1251	185	730	2708	71	98	3330	197	1615	1767	55	1700	2395	2419	2925	254	258	2826	1339	1025	5579	1625
2.7.1.194	protein-Npi-phosphohistidine---L-ascorbate phosphotransferase	546	2725	878	1003	9011	3472	843	5988	2346	468	1214	4822	259	224	6614	636	2284	3317	169	3545	3254	1320	1595	371	370	1977	3152	1899	7928	1490
2.7.1.196	protein-Npi-phosphohistidine---N,N'-diacetylchitobiose phosphotransferase	1766	6468	37738	15850	16095	9845	30020	9781	9518	21923	32717	4718	15826	16778	12116	24108	9063	6755	7063	10453	10273	10157	3509	7162	17504	16409	21119	23323	7890	4408
2.7.1.197	protein-Npi-phosphohistidine---D-mannitol phosphotransferase	224	882	5922	1897	2544	851	4736	626	884	2996	5316	304	2407	2274	1202	3898	890	191	999	1600	776	4699	151	5003	2035	2938	7611	3496	1487	1873
2.7.1.198	protein-Npi-phosphohistidine---D-sorbitol phosphotransferase	129	124	58	63	66	174	99	1058	606	1673	70	323	77	234	146	49	159	343	58	139	56	675	30	2303	43	125	2511	91	1176	730
2.7.1.199	protein-Npi-phosphohistidine---D-glucose phosphotransferase	288	290	120	137	1289	1258	146	1668	814	1744	514	959	124	306	300	107	333	662	98	354	1000	588	353	214	2452	269	236	207	2527	1321
2.7.1.2	glucokinase	29205	21383	14324	15988	21066	21712	12357	19681	23915	15901	22352	24966	17691	15288	20771	19510	17997	28575	11552	22007	14353	20374	23470	17885	20305	18260	15533	22971	22631	29964
2.7.1.20	adenosine kinase	200	178	106	128	132	27	102	38	94	220	208	46	128	94	96	208	161	60	78	223	153	408	372	261	181	137	155	197	222	267
2.7.1.200	protein-Npi-phosphohistidine---galactitol phosphotransferase	467	930	332	637	1482	1948	443	1262	531	194	740	1386	164	177	1061	533	399	1465	118	979	1077	1694	514	2418	360	982	7871	827	3288	975
2.7.1.201	protein-Npi-phosphohistidine---trehalose phosphotransferase	135	482	127	229	1492	1078	128	696	639	56	303	1867	36	30	2518	155	1009	1257	34	1551	851	2162	429	144	77	1024	1148	681	2438	1200
2.7.1.202	protein-Npi-phosphohistidine---D-fructose phosphotransferase	1175	1634	1433	2714	4714	5978	986	6341	2868	2148	1747	3968	771	1748	3360	770	2936	3815	646	1531	5557	5206	4171	3238	7789	3857	7528	2020	7450	3309
2.7.1.205	protein-Npi-phosphohistidine---cellobiose phosphotransferase	1766	6468	37738	15850	16095	9845	30020	9781	9518	21923	32717	4718	15826	16778	12116	24108	9063	6755	7063	10453	10273	10157	3509	7162	17504	16409	21119	23323	7890	4408
2.7.1.207	protein-Npi-phosphohistidine---lactose phosphotransferase	216	2087	13492	7527	5022	4835	10611	3230	4116	6166	10750	611	5717	6768	6497	8056	4736	1406	2771	3313	5895	5345	2291	1077	8769	6042	5642	9000	432	1755
2.7.1.208	protein-Npi-phosphohistidine---maltose phosphotransferase	148	369	883	1987	1133	2681	656	1584	1339	197	236	558	513	1165	2340	217	1619	926	418	323	3034	2368	1264	2479	2394	800	4327	1188	1062	1172
2.7.1.21	thymidine kinase	1173	2742	1411	2270	4050	3458	861	5978	2888	2444	447	2173	678	1549	3472	347	1898	2304	531	880	3920	3613	1719	2741	2710	1176	4027	1586	3877	2590
2.7.1.211	protein-Npi-phosphohistidine---sucrose phosphotransferase	441	2266	2278	4202	9662	7342	1652	9747	4242	2059	958	2404	1050	2587	5959	480	4015	2339	886	852	8047	2873	5263	2857	5102	3189	5254	2854	6143	2488
2.7.1.218	fructoselysine 6-kinase	121	933	268	95	3935	1006	154	2736	597	89	189	1172	14	14	883	60	218	314	8	204	1770	143	523	50	34	405	115	345	2525	877
2.7.1.22	ribosylnicotinamide kinase	51	297	91	210	922	637	97	349	537	16	183	1521	13	15	2313	69	897	1115	16	1425	392	71	222	17	6	537	380	430	1884	94
2.7.1.221	N-acetylmuramate 1-kinase	162	204	98	119	74	12	101	38	86	216	451	15	147	109	61	220	138	50	84	128	19	456	208	249	2519	71	118	231	167	252
2.7.1.23	NAD+ kinase	16587	12311	12864	12799	15472	15257	12027	15936	16954	17183	15410	15468	12600	13223	14244	13052	13520	15508	10010	13618	11126	13278	16236	11145	10917	12683	12329	14763	14486	17349
2.7.1.24	dephospho-CoA kinase	16538	12333	12851	12789	15411	15240	12025	15934	16942	17180	15651	15431	12619	13238	14205	13063	13491	15472	10014	13522	10991	13325	16069	11131	13254	12616	12291	14797	14429	17330
2.7.1.25	adenylyl-sulfate kinase	1204	1982	834	597	518	276	566	1199	727	5848	932	1820	187	106	1331	320	484	768	124	719	408	2382	216	651	4863	358	587	217	1416	1282
2.7.1.26	riboflavin kinase	32269	24232	25385	24981	29915	29481	23439	30113	31405	33823	30853	29100	25111	26237	28195	25701	26398	30507	19855	26632	21551	26180	30606	22182	26369	24590	25137	29480	27856	33246
2.7.1.28	triokinase	216	273	108	71	2128	1654	127	2805	801	1726	444	1108	90	278	257	133	713	512	76	344	763	428	2293	94	104	2181	1020	364	2423	1043
2.7.1.29	glycerone kinase	216	273	108	71	2128	1654	127	2805	801	1726	444	1108	90	278	257	133	713	512	76	344	763	428	2293	94	104	2181	1020	364	2423	1043
2.7.1.30	glycerol kinase	2787	6814	9523	7466	17122	12290	7366	16142	9608	6220	8419	9343	3865	5568	13209	5498	8133	6648	2317	6859	10943	5906	10373	4047	10034	10249	9323	8225	15020	4903
2.7.1.33	pantothenate kinase	17044	13781	13088	12967	15648	15362	12141	16450	17199	17343	15900	15812	12650	13247	14425	13189	13586	15973	10046	13977	11344	13892	16325	11368	13332	12816	13121	14911	15013	17715
2.7.1.35	pyridoxal kinase	2179	4117	1748	2476	8714	4901	2880	8660	5232	3652	2835	6648	2204	3522	4738	1645	4375	3842	3437	4763	3932	5207	5426	3346	1231	4753	7412	1963	9930	4869
2.7.1.36	mevalonate kinase	165	238	877	1973	622	2383	651	2682	1818	1795	91	567	579	1460	2246	144	1669	887	461	233	2650	2095	1223	2498	2460	780	2695	1080	764	1433
2.7.1.39	homoserine kinase	3003	3415	8170	5036	7222	5007	8477	7273	7847	11986	8940	7369	4756	6079	6044	5919	5863	4025	4673	6661	2518	6223	6629	4212	5796	7006	8361	5226	8160	4210
2.7.1.4	fructokinase	15717	13487	6086	10141	17654	16137	6203	19300	14286	8154	10166	14457	10018	10800	12764	8594	12253	15577	8785	11846	11391	12489	16752	10432	11124	12456	12295	11801	16473	16746
2.7.1.40	pyruvate kinase	15283	11706	12006	11900	14532	14135	10856	14521	14267	11151	14924	13320	12348	12892	13048	12340	12480	15208	9727	12910	10818	12810	14208	10676	12927	12330	13134	14547	13501	16150
2.7.1.45	2-dehydro-3-deoxygluconokinase	14523	11320	4409	7137	15442	12269	3923	13336	12252	5380	8798	14156	7552	6420	11835	7894	9297	14904	5271	11129	8472	8867	13219	7685	7930	9435	6122	10444	14897	14677
2.7.1.47	D-ribulokinase	1	0	0	0	0	0	0	0	0	0	0	0	0	0	0	0	1	0	0	0	0	0	0	0	0	0	0	0	0	0
2.7.1.48	uridine/cytidine kinase	28823	18846	8345	15044	19632	22339	7682	21129	23330	12587	15434	21243	15628	14017	16900	15179	16462	25936	10838	17014	14750	18385	23765	17070	13220	14669	11036	19350	18257	28905
2.7.1.49	hydroxymethylpyrimidine kinase	30153	22991	24427	25398	28883	28131	24410	27350	31725	21560	31414	26176	26669	28912	25953	25774	26968	28741	22778	27219	21150	24693	30451	21946	26831	23888	23368	29127	24239	32576
2.7.1.5	rhamnulokinase	795	3768	863	452	11196	4637	470	8809	2127	394	1337	4432	109	164	4512	447	2296	2518	99	2011	3896	1401	5451	218	453	5173	3440	1855	8620	2062
2.7.1.50	hydroxyethylthiazole kinase	1147	2890	7029	3587	9065	3416	6772	6620	2563	4084	7129	4431	4403	5404	5315	4921	4407	2915	4173	5053	3418	4354	3481	963	2995	6625	5695	4987	7415	2359
2.7.1.51	L-fuculokinase	134	232	70	80	287	108	22	539	149	91	101	941	18	13	279	99	95	178	19	201	504	334	46	68	214	697	1186	331	497	399
2.7.1.52	fucokinase	101	1138	340	299	4101	1212	234	2661	1031	81	329	2061	23	26	3091	81	958	1264	26	1531	1437	190	551	103	164	757	124	744	3126	416
2.7.1.53	L-xylulokinase	249	1157	395	129	5606	2240	188	4516	823	179	549	2000	38	72	1101	149	786	630	35	407	2255	385	2682	86	117	2531	1116	630	3923	986
2.7.1.55	allose kinase	76	172	32	19	552	433	26	317	89	33	111	283	20	16	204	64	59	53	15	115	445	276	150	16	70	264	916	250	801	328
2.7.1.56	1-phosphofructokinase	761	2563	7356	4440	8542	5207	5772	7918	3736	5068	6519	3462	3061	3867	4644	4473	3428	2746	1563	2614	5686	4186	3888	3185	7071	5919	8035	5273	6388	2716
2.7.1.58	2-dehydro-3-deoxygalactonokinase	31	66	44	20	106	56	15	372	83	48	9	490	5	2	21	16	73	170	6	149	145	20	66	23	8	417	14	30	111	26
2.7.1.59	N-acetylglucosamine kinase	1	0	0	0	0	0	0	0	1	2	0	0	0	1	0	0	0	1	1	0	0	0	0	0	1	0	0	1	0	3
2.7.1.6	galactokinase	15225	11145	11176	11806	14283	13869	10676	14226	14247	11122	14410	13282	12277	12800	12669	12233	12420	14974	9683	12867	10161	10451	14008	10331	10442	11855	11667	14278	12945	15068
2.7.1.60	N-acylmannosamine kinase	0	0	0	0	0	0	0	0	0	1	0	0	0	0	0	0	0	0	0	0	0	0	0	0	0	0	0	0	0	0
2.7.1.63	polyphosphate---glucose phosphotransferase	43	126	397	961	361	39	1590	54	73	588	876	13	1718	2699	212	416	1601	5	2975	1376	8	334	97	138	439	218	1276	84	139	36
2.7.1.71	shikimate kinase	16675	12716	6912	10290	19223	14983	8434	17274	15616	12991	11619	17796	11279	12209	14544	9489	14115	16330	11540	15156	10557	12708	17811	8769	6996	12695	10391	11275	19303	17078
2.7.1.72	streptomycin 6-kinase	0	0	0	0	0	0	0	0	0	0	0	0	0	0	0	0	0	0	0	0	0	0	0	0	0	0	0	1	0	0
2.7.1.73	inosine kinase	1	0	0	0	0	0	0	0	1	1	0	0	0	1	0	0	0	1	1	0	0	0	0	0	1	0	0	1	0	2
2.7.1.87	streptomycin 3''-kinase	0	0	0	0	0	0	0	0	0	0	0	0	0	0	0	0	0	0	0	0	0	0	0	0	0	0	0	0	0	1
2.7.1.89	thiamine kinase	1	0	0	0	0	0	0	0	1	1	0	0	0	1	0	0	0	0	1	0	0	0	0	0	1	0	0	1	0	2
2.7.1.90	diphosphate---fructose-6-phosphate 1-phosphotransferase	618	1437	149	110	171	55	47	592	269	147	453	136	96	31	93	101	55	391	34	196	159	666	234	236	2446	90	387	79	364	708
2.7.1.92	5-dehydro-2-deoxygluconokinase	126	478	129	226	1470	1072	123	670	629	49	294	1813	32	28	2518	133	964	1173	30	1539	840	345	381	32	75	801	999	679	2425	422
2.7.1.95	kanamycin kinase	20	128	58	39	28	76	18	69	77	3	4	122	8	15	71	35	26	230	8	146	19	17	15	5	21	34	50	16	45	46
2.7.10.1	receptor protein-tyrosine kinase	0	0	0	0	0	0	0	0	0	0	1	0	0	0	0	0	0	1	0	0	0	0	0	0	0	0	0	0	0	1
2.7.10.2	non-specific protein-tyrosine kinase	454	142	55	91	52	17	22	394	158	139	22	231	69	8	86	46	52	175	22	89	41	664	11	29	7	34	136	41	275	206
2.7.11.-	Protein-serine/threonine kinases	2887	7239	16594	9168	19144	12257	11880	18529	9024	10748	13499	10897	6350	8145	15340	9220	8881	8219	3284	8381	13290	9503	8934	6807	14519	13843	14229	11923	17433	6150
2.7.11.1	non-specific serine/threonine protein kinase	19620	17106	15968	16307	25185	20568	16222	24616	22104	15216	20113	23262	16357	19225	19704	15167	19233	20821	16382	20251	16763	19355	21671	12526	19529	18464	19773	17073	25924	22513
2.7.11.17	Ca2+/calmodulin-dependent protein kinase	0	0	0	0	0	0	0	0	0	0	2	0	0	0	0	0	0	2	0	0	0	0	0	0	0	0	0	0	0	0
2.7.11.33	[pyruvate, water dikinase] kinase	1011	1111	1852	2622	1501	3437	1577	3579	4376	2581	1006	1765	786	1701	2755	818	2372	1160	714	899	3389	4677	3151	3039	2751	1332	3858	1454	1717	3522
2.7.11.5	[isocitrate dehydrogenase (NADP+)] kinase	2	1	0	0	0	1	0	0	1	2	0	1	1	2	0	0	0	1	1	1	0	0	0	1	2	0	0	1	0	3
2.7.13.3	histidine kinase	61524	69233	70703	55637	134522	91577	56883	116124	79161	77739	78255	104595	47617	50367	117988	57834	74407	86087	33303	84333	75729	75839	86653	42362	76491	89375	63875	77569	134001	76922
2.7.2.1	acetate kinase	16618	12468	12951	13047	16543	16192	12233	18636	18567	20408	15942	17731	12716	13716	16794	13009	14591	17137	10098	15235	11831	13968	16461	15676	13304	13442	17682	15277	17805	18495
2.7.2.11	glutamate 5-kinase	16098	11052	6061	8992	13003	12792	6734	13834	14621	13882	10397	14907	9698	9847	10941	9041	11139	14590	8627	11850	8233	10463	15146	8461	8919	9763	7478	10382	13999	16274
2.7.2.15	propionate kinase	1	0	0	0	0	0	0	0	1	0	0	0	0	1	0	0	0	0	1	0	0	0	0	0	1	0	0	1	0	2
2.7.2.2	carbamate kinase	2345	3812	2541	3757	14027	9635	2467	13129	8516	1756	2939	7708	1016	1980	7447	1580	5277	4396	976	3959	7481	4456	10784	3557	3360	7236	5978	3271	12461	4603
2.7.2.3	phosphoglycerate kinase	16592	12353	12873	12832	15524	15287	12034	15992	16994	17189	15757	15557	12620	13253	14267	13076	13532	15532	10028	13661	11132	13387	16237	11252	13287	12693	12378	14811	14643	17375
2.7.2.4	aspartate kinase	43856	30072	24754	26023	26687	29402	24356	24954	35631	30712	36542	30263	31205	29356	23427	31862	27318	36547	23824	30613	17499	30840	34688	26021	26446	25415	22129	34367	23297	44293
2.7.2.7	butyrate kinase	14134	8936	4085	6476	6168	9151	3590	6196	10473	5516	7508	10006	7524	6172	8022	7498	7545	12610	5160	9008	5707	8006	10076	7231	5292	6051	4333	9160	7701	13432
2.7.2.8	acetylglutamate kinase	31674	22272	12068	17763	25769	24999	13197	24597	28360	24646	20562	29406	19137	19005	21533	17881	21964	28604	17098	23852	16175	20062	29918	16896	17518	18839	13382	20337	26736	30952
2.7.3.3	arginine kinase	1	38	2	30	48	1	4	8	14	6	331	0	20	21	18	20	2	0	12	40	3	62	1	103	2371	0	10	44	132	28
2.7.3.9	phosphoenolpyruvate---protein phosphotransferase	1520	4228	8471	4885	11207	7249	6130	11461	4900	5599	7426	6347	3356	4290	8202	4905	5131	4510	1750	4777	7167	5561	6979	3694	7612	9428	10018	6723	10461	3361
2.7.4.-	Phosphotransferases with a phosphate group as acceptor	2849	7238	16591	9131	19037	12244	11876	18525	9007	10741	13411	10874	6349	8140	15289	9210	8863	8216	3276	8246	13155	9488	8778	6692	14486	13778	14183	11913	17248	6107
2.7.4.1	polyphosphate kinase	15483	11714	6200	8887	17492	14040	6704	15962	14657	12341	10628	15588	9628	9619	11626	8917	11556	14305	8567	11965	9472	11582	17502	10807	9052	11951	9594	10658	15740	16285
2.7.4.16	thiamine-phosphate kinase	27595	14893	7601	12821	9277	15877	7234	9683	19276	15932	14816	16280	15049	12406	11186	14893	13398	21513	10352	14626	8745	14808	19502	14693	12965	10126	5624	16938	8970	25656
2.7.4.2	phosphomevalonate kinase	165	238	877	1973	622	2383	651	2682	1818	1795	91	567	579	1460	2246	144	1669	887	461	233	2650	2095	1223	2498	2460	780	2695	1080	764	1433
2.7.4.22	UMP kinase	16592	12353	12873	12832	15524	15287	12034	15992	16994	17189	15757	15557	12620	13253	14267	13076	13532	15532	10028	13661	11132	13387	16237	11252	13287	12694	12378	14811	14643	17375
2.7.4.23	ribose 1,5-bisphosphate phosphokinase	2	10	7	1	0	3	2	4	4	2	0	9	0	0	3	0	8	6	0	0	3	0	8	0	0	0	0	0	2	1
2.7.4.25	(d)CMP kinase	17232	17899	19594	14608	36169	24150	15640	30229	21912	14386	22453	24412	13423	13057	26474	17201	18061	22446	8165	20484	18288	15593	24962	11778	15472	24204	16965	21743	32080	20127
2.7.4.28	[pyruvate, water dikinase]-phosphate phosphotransferase	1011	1111	1852	2622	1501	3437	1577	3579	4376	2581	1006	1765	786	1701	2755	818	2372	1160	714	899	3389	4677	3151	3039	2751	1332	3858	1454	1717	3522
2.7.4.3	adenylate kinase	16514	12277	12842	12795	15479	15184	11948	14997	16424	15527	15697	15287	12557	13036	14229	13039	13404	15335	9979	13554	11096	13244	16220	11203	13263	12670	12359	14741	14085	16730
2.7.4.6	nucleoside-diphosphate kinase	15156	8085	5697	9125	6264	11611	5327	10201	14512	14471	8570	10402	8395	8235	8818	8196	9267	11857	5942	8205	7648	10101	13020	8203	10491	6424	3554	9979	6837	15960
2.7.4.7	phosphooxymethylpyrimidine kinase	30153	22991	24427	25398	28883	28131	24410	27350	31725	21560	31414	26176	26669	28912	25953	25774	26968	28741	22778	27219	21150	24693	30451	21946	26831	23888	23368	29127	24239	32576
2.7.4.8	guanylate kinase	16754	13412	13991	14847	19324	18239	12818	20964	19291	19029	15986	16641	13203	14719	17273	13230	15254	16554	10489	13975	14719	13842	17789	13671	15776	13476	15274	16171	17149	18382
2.7.4.9	dTMP kinase	15556	9480	12265	12322	9142	12250	11683	10740	15252	16643	14967	12044	12467	13165	10672	12708	11845	12785	9949	11489	8752	12296	13261	11043	12990	9532	10813	13688	8522	15884
2.7.6.1	ribose-phosphate diphosphokinase	17161	14255	14685	16157	22921	20727	14586	23545	20280	19782	17466	19406	14974	17505	20168	13907	18463	18465	13521	17247	16261	14752	20483	13948	16442	16676	17498	17050	21547	18976
2.7.6.2	thiamine diphosphokinase	2443	4098	2479	4312	8762	7119	3327	10364	6357	3513	2757	6820	2589	4704	6926	1562	5727	4858	3793	4717	6061	5014	6284	3315	3507	5144	7740	2751	9733	4404
2.7.6.3	2-amino-4-hydroxy-6-hydroxymethyldihydropteridine diphosphokinase	15717	10624	5312	8252	8135	10352	5830	8883	11202	12006	9292	12181	9535	9233	9631	8496	10294	13858	8347	10941	6328	11112	12773	8108	8746	8831	6249	9684	9492	15272
2.7.6.5	GTP diphosphokinase	30801	21510	17358	21127	25326	27312	16202	27330	29115	24507	23264	24669	20807	20974	22438	20792	22412	27837	15692	21276	19104	23455	29772	20943	18834	20423	19341	24915	22392	32363
2.7.7.-	Nucleotidyltransferases	612	740	671	765	2070	1445	682	1008	1360	5522	464	4358	84	71	5689	304	2191	2454	94	3073	883	1962	488	311	57	1347	917	919	4449	934
2.7.7.1	nicotinamide-nucleotide adenylyltransferase	82	442	122	222	945	676	112	659	618	47	264	1969	30	25	2467	128	918	1208	28	1572	396	286	251	31	74	1093	1283	676	1942	142
2.7.7.101	DNA primase DnaG	16608	12353	12863	12821	15522	15279	12028	15984	16988	17190	15759	15555	12614	13244	14255	13077	13529	15527	10024	13659	11120	13527	16230	11256	13272	12690	12429	14801	14643	17417
2.7.7.12	UDP-glucose---hexose-1-phosphate uridylyltransferase	1242	3420	8437	5354	9466	5849	7533	8658	4337	5808	7182	4351	4778	6560	7679	4817	5878	3502	4520	5417	6145	2691	4365	3195	5185	6578	8120	5834	8144	1852
2.7.7.13	mannose-1-phosphate guanylyltransferase	16218	10686	5456	8276	6970	9646	5744	7650	11568	12268	9230	11900	9491	9000	9545	8316	9610	13924	8265	11123	5652	9346	10407	7889	10548	6133	5291	9173	8645	14840
2.7.7.15	choline-phosphate cytidylyltransferase	172	1534	118	208	924	646	115	496	600	50	200	1578	15	15	2321	80	907	1193	18	1438	405	219	231	23	21	546	148	431	1626	167
2.7.7.18	nicotinate-nucleotide adenylyltransferase	16343	12341	12901	12713	15493	15298	12026	16025	16935	17071	15407	15426	12590	13225	14158	13010	13487	15382	10002	13554	11124	12910	16224	11089	10783	12697	12243	14705	14328	17213
2.7.7.19	polynucleotide adenylyltransferase	14453	8752	4913	7688	5191	8114	5608	5520	10109	11615	8317	9064	9360	8975	6604	8072	8609	10942	8223	9015	4747	8082	10041	7683	5865	5380	4346	8682	5123	13078
2.7.7.2	FAD synthase	32269	24232	25385	24981	29915	29481	23439	30113	31405	33823	30853	29100	25111	26237	28195	25701	26398	30507	19855	26632	21551	26180	30606	22182	26369	24590	25137	29480	27856	33246
2.7.7.23	UDP-N-acetylglucosamine diphosphorylase	4059	5395	17925	11726	7960	7656	16282	10683	9326	23084	14303	6784	9997	13641	11138	10428	10140	4605	9444	8490	8422	9824	5568	7432	10648	8199	15040	10302	6746	5447
2.7.7.24	glucose-1-phosphate thymidylyltransferase	15738	10996	11380	10301	13866	11936	10700	11366	12813	15397	14791	13594	11828	11354	11903	12250	11188	14528	9303	13062	7797	10154	12924	10485	10459	11069	11289	13251	13135	14464
2.7.7.27	glucose-1-phosphate adenylyltransferase	2779	8537	14736	6703	27017	10503	12407	20767	7521	9059	14712	13073	6915	8115	14468	9457	8746	8598	5364	11116	9885	6202	9358	6382	7919	15514	16948	11029	21873	4475
2.7.7.3	pantetheine-phosphate adenylyltransferase	16613	12481	12895	12835	15532	15299	12043	16078	17020	17203	15834	15638	12634	13262	14415	13129	13539	15552	10040	13696	11132	13596	16258	11253	13355	12855	13277	15034	14674	17405
2.7.7.33	glucose-1-phosphate cytidylyltransferase	266	330	100	131	986	497	53	689	196	122	559	852	45	46	361	155	214	225	41	362	1098	577	382	248	2502	440	1357	359	1484	804
2.7.7.38	3-deoxy-manno-octulosonate cytidylyltransferase	14729	8760	4609	6742	5089	8162	4029	5756	10165	11143	7800	9562	7677	6295	6522	7768	7097	11285	5266	7716	5147	8232	10020	7650	7818	5302	3291	8691	5555	13822
2.7.7.39	glycerol-3-phosphate cytidylyltransferase	263	1896	7049	3828	5957	3042	5430	4268	2607	3235	5502	1289	2917	3427	4017	4055	2502	1433	1406	1740	4397	3450	1490	2829	4412	3370	4767	4724	2175	1680
2.7.7.4	sulfate adenylyltransferase	1416	3320	461	475	569	342	159	1456	839	749	1270	1107	258	103	561	311	189	1445	127	819	510	2780	248	691	7250	615	957	322	1813	1554
2.7.7.41	phosphatidate cytidylyltransferase	16795	12561	12974	12987	15705	15313	12139	16035	17098	17437	16301	15596	12768	13369	14381	13307	13691	15590	10121	13924	11285	13878	16602	11617	15849	12833	12708	15060	14998	17756
2.7.7.42	[glutamine synthetase] adenylyltransferase	220	487	1040	1059	414	83	1840	110	213	979	996	139	1846	2789	556	617	1758	59	3047	1471	521	731	304	285	589	306	1387	276	252	283
2.7.7.43	N-acylneuraminate cytidylyltransferase	1128	3226	718	891	2709	1942	751	1565	1722	5854	647	4961	109	82	5957	363	2306	2857	114	3503	1468	396	782	351	128	1279	375	979	5039	559
2.7.7.47	streptomycin 3''-adenylyltransferase	50	296	91	208	919	637	97	349	537	14	183	1522	12	14	2313	69	897	1114	15	1427	392	72	222	17	4	540	83	430	1626	92
2.7.7.49	RNA-directed DNA polymerase	612	402	153	130	592	570	143	676	191	274	273	370	152	142	371	292	212	160	107	219	485	729	389	193	221	384	1091	458	1140	578
2.7.7.5	sulfate adenylyltransferase (ADP)	2	1	2	2	0	0	0	0	2	0	0	0	0	0	0	0	2	3	0	0	0	0	0	2	1	0	0	0	0	1
2.7.7.53	ATP adenylyltransferase	2	1	2	2	0	0	0	0	2	0	0	0	0	0	0	0	2	3	0	0	0	0	0	2	1	0	0	0	0	1
2.7.7.56	tRNA nucleotidyltransferase	806	1313	1455	1252	534	276	1958	971	415	1027	1536	422	1893	2879	824	786	1829	306	3090	1821	610	1134	369	539	2977	474	2506	430	1044	616
2.7.7.58	(2,3-dihydroxybenzoyl)adenylate synthase	2	0	0	0	0	0	0	0	1	1	0	0	0	1	0	0	1	0	1	0	0	0	0	0	1	0	0	1	0	2
2.7.7.59	[protein-PII] uridylyltransferase	220	525	1042	1089	461	84	1844	117	226	985	1327	140	1866	2809	574	637	1761	59	3060	1510	524	793	305	388	2960	306	1396	319	382	312
2.7.7.6	DNA-directed RNA polymerase	51743	40463	41811	42764	54829	52375	39646	57418	57069	55017	50525	51804	40517	44529	49736	40874	46282	50094	33925	45744	38837	44650	55411	37467	45712	43154	44084	47238	52646	55587
2.7.7.60	2-C-methyl-D-erythritol 4-phosphate cytidylyltransferase	17967	12923	12969	11891	16815	14603	12592	16425	18537	22817	16658	18490	12304	12412	13593	13758	13118	15993	9907	14463	9804	12866	17334	9393	11211	12860	10947	14190	16994	18731
2.7.7.61	citrate lyase holo-[acyl-carrier protein] synthase	585	835	1127	2000	646	2329	667	1880	1529	327	210	497	643	1236	2208	332	1734	935	473	402	2668	869	1388	349	2490	502	622	1213	712	348
2.7.7.62	adenosylcobinamide-phosphate guanylyltransferase	2305	6681	2737	1534	11915	5327	1147	10780	3683	1496	2003	7944	324	541	8372	784	3127	5524	264	4961	6029	2161	4432	941	2825	5107	2442	2137	12785	2582
2.7.7.65	diguanylate cyclase	131	743	1338	39	60	68	319	289	182	357	29	242	4	13	608	58	50	38	5	29	994	81	9	24	3	49	38	12	156	269
2.7.7.66	malonate decarboxylase holo-[acyl-carrier protein] synthase	0	0	0	0	0	1	0	0	1	0	1	1	0	0	0	0	0	0	0	1	0	0	0	0	0	0	0	0	0	0
2.7.7.68	2-phospho-L-lactate guanylyltransferase	0	1	0	2	0	0	0	0	0	0	0	0	0	1	0	0	0	0	0	0	0	0	0	0	0	0	0	0	1	0
2.7.7.7	DNA-directed DNA polymerase	135381	105682	102529	106533	140267	134181	94356	144677	143703	138624	124131	137444	100011	107001	131684	102145	115663	133536	80473	116040	101530	112307	137155	100071	116705	106553	112431	120806	136113	143525
2.7.7.70	D-glycero-beta-D-manno-heptose 1-phosphate adenylyltransferase	1339	3402	1836	1045	1569	942	1274	1228	1310	11229	1235	4200	170	154	4807	494	1748	1692	179	2219	1319	548	617	796	4916	714	305	636	3318	337
2.7.7.72	CCA tRNA nucleotidyltransferase	5139	11470	25224	14004	28587	18183	17970	27795	13701	16397	20513	15862	9693	12298	23378	14111	13627	12393	5036	13330	19987	14756	14427	10918	19776	20980	21415	18204	26569	9521
2.7.7.73	sulfur carrier protein ThiS adenylyltransferase	486	400	607	134	261	200	189	441	158	225	293	320	19	58	692	87	97	96	42	335	891	363	380	293	267	357	1051	296	779	165
2.7.7.74	1L-myo-inositol 1-phosphate cytidylyltransferase	514	106	466	374	260	124	489	270	274	5476	178	1223	56	47	1068	169	403	197	64	340	200	139	188	278	73	65	86	55	674	48
2.7.7.75	molybdopterin adenylyltransferase	528	159	483	502	273	154	514	824	308	5502	433	1282	135	174	1195	190	414	237	90	268	132	1874	166	389	2508	430	170	170	758	783
2.7.7.76	molybdenum cofactor cytidylyltransferase	396	1384	6158	1922	2707	960	4778	1230	1081	3078	5422	752	2451	2310	1435	3956	1023	890	1025	1852	1128	1432	305	450	2075	2643	2130	3607	1547	578
2.7.7.77	molybdenum cofactor guanylyltransferase	794	702	1354	667	439	222	772	898	480	5922	651	1454	268	274	1605	435	605	329	180	506	785	2358	543	682	2690	606	359	377	1081	1143
2.7.7.8	polyribonucleotide nucleotidyltransferase	16415	12125	11997	10858	14906	12901	11383	13308	15184	15401	15669	15003	12044	11793	12021	12934	11865	14626	9569	13429	8491	12937	15015	8865	10828	12128	9788	13734	13892	16684
2.7.7.80	molybdopterin-synthase adenylyltransferase	408	202	226	223	136	148	48	569	237	349	405	474	107	136	379	118	84	340	54	288	89	3766	143	361	2491	679	560	171	624	1732
2.7.7.83	UDP-N-acetylgalactosamine diphosphorylase	39	17	0	6	22	5	0	61	2	1	1	56	4	0	11	6	4	266	7	18	38	2	0	8	5	7	26	8	36	6
2.7.7.85	diadenylate cyclase	323	53	13	117	20	121	89	299	11	12	111	62	12	34	117	59	26	50	15	85	15	45	15	31	2	50	628	12	65	12
2.7.7.87	L-threonylcarbamoyladenylate synthase	29213	17945	8883	15692	12578	20897	8338	15936	24635	13238	16134	20707	15823	14305	15863	15730	16484	25493	11082	17584	12965	18719	23139	17620	15730	13091	11223	18960	15382	29088
2.7.7.89	[glutamine synthetase]-adenylyl-L-tyrosine phosphorylase	220	487	1040	1059	414	83	1840	110	213	979	996	139	1846	2789	556	617	1758	59	3047	1471	521	731	304	285	589	306	1387	276	252	283
2.7.7.9	UTP---glucose-1-phosphate uridylyltransferase	2280	1997	3210	4392	2716	3978	3730	5625	5097	8842	2559	4487	2687	4750	4740	1612	4587	2096	3854	3014	4354	4883	3703	5894	5776	2146	8807	1924	4441	3342
2.7.8.-	Transferases for other substituted phosphate groups	19729	24095	37453	20521	42536	25522	30086	35466	26014	27596	38971	25652	21075	20465	28534	29150	20435	24910	11359	24650	20702	21994	25904	17878	24366	31879	27566	32024	35262	24414
2.7.8.13	phospho-N-acetylmuramoyl-pentapeptide-transferase	16637	12646	12946	13023	16446	15889	12123	16286	17498	17202	15922	16989	12626	13248	16564	13142	14411	16615	10036	15079	11512	13410	16452	11267	13278	13219	12419	15227	16239	17467
2.7.8.20	phosphatidylglycerol---membrane-oligosaccharide glycerophosphotransferase	176	1836	6249	1924	6696	1908	4889	4372	1508	3120	5807	1288	2473	2341	2063	3972	1450	858	1026	1739	1699	1531	2540	400	2154	4696	2900	4010	2757	705
2.7.8.24	phosphatidylcholine synthase	1	0	0	0	0	0	0	0	0	0	0	0	0	0	0	0	1	0	0	0	0	0	0	0	0	0	0	0	0	1
2.7.8.26	adenosylcobinamide-GDP ribazoletransferase	1556	3927	1657	943	7636	4016	665	6772	2529	830	1204	5724	186	281	6772	544	2754	4297	154	4035	3702	1445	3562	494	436	4189	1814	1759	9010	1712
2.7.8.28	2-phospho-L-lactate transferase	0	1	0	2	0	0	0	0	0	0	0	0	0	1	0	0	0	0	0	0	0	0	0	0	0	0	0	0	1	0
2.7.8.33	UDP-N-acetylglucosamine---undecaprenyl-phosphate N-acetylglucosaminephosphotransferase	1	0	0	0	0	0	0	0	1	2	0	0	1	1	0	0	0	1	1	0	0	0	0	0	1	0	0	1	0	2
2.7.8.35	UDP-N-acetylglucosamine---decaprenyl-phosphate N-acetylglucosaminephosphotransferase	1	0	0	0	0	0	0	0	1	2	0	0	1	1	0	0	0	1	1	0	0	0	0	0	1	0	0	1	0	2
2.7.8.37	alpha-D-ribose 1-methylphosphonate 5-triphosphate synthase	71	424	94	16	24	48	35	274	103	50	234	282	42	27	456	162	53	84	36	108	12	627	95	6	204	484	2697	669	104	94
2.7.8.43	lipid A phosphoethanolamine transferase	636	280	562	426	178	122	581	297	330	5679	210	1214	182	130	1060	358	519	245	127	293	80	520	239	310	189	72	152	231	524	229
2.7.8.5	CDP-diacylglycerol---glycerol-3-phosphate 1-phosphatidyltransferase	3961	8305	11779	9208	18071	10294	12528	16652	9226	13649	11756	11583	8720	12729	13900	7008	12107	7279	10988	11560	10284	7954	9912	4933	11687	11068	14717	7878	17486	5718
2.7.8.6	undecaprenyl-phosphate galactose phosphotransferase	9	7	9	2	1	2	6	43	2	36	10	2	23	13	3	0	7	131	4	1	45	259	46	12	5	1	59	1	7	105
2.7.8.7	holo-[acyl-carrier-protein] synthase	2034	1500	2170	2374	2432	2347	3109	4298	3772	8493	2443	4031	2120	3562	2554	1312	2961	1520	3407	2657	1727	4099	2588	3340	3332	1671	6030	721	4535	3213
2.7.8.8	CDP-diacylglycerol---serine O-phosphatidyltransferase	15221	9972	5017	7133	9870	10121	4243	10400	11024	11291	8720	11074	7766	6539	7640	8024	7759	12506	5359	8208	6320	9147	12627	7956	10435	7895	5212	9349	9308	14126
2.7.9.1	pyruvate, phosphate dikinase	15662	11700	11019	9359	14199	12689	9202	12807	14700	9117	14477	13641	10140	8941	10687	12144	9711	14323	6451	11606	8261	11989	14522	8270	10163	11755	7971	13398	12725	16360
2.7.9.2	pyruvate, water dikinase	1276	1040	2211	2563	1303	2594	1321	2056	1785	6019	1027	1838	674	1351	3954	612	2173	1099	587	1064	3669	1126	1967	1017	5077	894	1409	1484	1804	592
2.7.9.3	selenide, water dikinase	1094	2817	7675	2560	7733	2681	5661	5356	2086	8836	6175	3212	2524	2397	3773	4350	2090	1353	1116	2553	3214	1671	2947	886	2360	5199	4121	4270	5813	1009
2.8.1.-	Sulfurtransferases	207	187	106	129	135	29	102	41	98	228	210	53	131	97	99	209	166	68	82	225	155	412	372	262	185	142	155	200	238	273
2.8.1.1	thiosulfate sulfurtransferase	913	1569	1138	740	3570	761	841	2829	992	5993	1158	1899	370	299	2020	668	803	616	245	597	1118	1224	844	747	5133	391	671	824	2810	917
2.8.1.10	thiazole synthase	1583	1991	1370	655	2041	1605	753	2565	852	6106	996	2590	145	181	1926	426	1093	1240	153	861	1321	2668	2422	654	2696	2563	1615	503	2959	1184
2.8.1.11	molybdopterin synthase sulfurtransferase	408	202	226	223	136	148	48	569	237	349	405	474	107	136	379	118	84	340	54	288	89	3766	143	361	2491	679	560	171	624	1732
2.8.1.12	molybdopterin synthase	735	668	1333	619	325	201	764	884	450	5890	558	1414	263	265	1544	421	572	312	165	365	644	2334	374	549	2656	533	310	361	874	1091
2.8.1.13	tRNA-uridine 2-sulfurtransferase	30377	21274	16079	18319	19931	23267	14195	20968	26672	27157	22096	24638	18347	16713	20034	20043	18769	26328	12203	19621	15562	19703	25710	18338	18110	17535	14064	23123	19171	29980
2.8.1.2	3-mercaptopyruvate sulfurtransferase	419	1454	668	392	3414	648	355	2551	729	504	1064	687	312	253	998	507	417	418	181	388	1051	1096	811	566	5086	389	629	773	2316	907
2.8.1.4	tRNA uracil 4-sulfurtransferase	1970	3549	7912	5155	10326	7149	6422	10412	6822	5496	7097	6478	3226	4260	7641	4921	4913	4320	1789	4608	6377	5002	6147	3473	5045	7307	7983	6081	9376	3832
2.8.1.6	biotin synthase	16395	12776	12312	10024	19303	14537	10135	16267	15668	15379	15518	15606	10444	9259	13349	12717	10974	15141	6706	12429	10298	12707	17869	9095	10885	14119	9488	14526	16294	16410
2.8.1.7	cysteine desulfurase	33729	27305	33517	31681	36031	37314	29854	38969	39476	35409	38032	34488	28750	31701	38260	30395	32625	36074	21951	32302	28443	32304	35184	23373	38144	30816	29781	36286	36047	37808
2.8.1.8	lipoyl synthase	13728	8209	3411	6289	4569	7909	3286	5155	9644	5171	7476	7712	7480	6163	5000	7308	6456	10694	5128	7249	4037	8947	9550	7325	7579	5223	2993	8400	4339	13512
2.8.2.22	aryl-sulfate sulfotransferase	396	368	227	184	119	53	198	205	166	453	245	121	256	177	100	401	282	121	143	210	164	816	417	294	309	161	262	380	168	461
2.8.3.1	propionate CoA-transferase	440	717	257	130	2207	1916	64	2094	361	76	540	881	56	101	539	208	693	792	54	424	1081	969	2389	221	421	2098	2165	661	2834	488
2.8.3.10	citrate CoA-transferase	791	1300	2527	3922	2441	5451	1404	3548	2947	662	396	1334	1104	2367	4693	492	3460	1870	877	822	6635	1282	2959	2837	4835	1179	3303	2189	2998	1045
2.8.3.12	glutaconate CoA-transferase	70	53	16	19	547	424	18	232	64	19	33	211	5	6	61	9	58	79	3	79	447	68	135	14	3	105	21	29	773	306
2.8.3.16	formyl-CoA transferase	195	514	554	1269	1923	1170	1739	1256	711	677	1108	1926	1799	2827	2753	526	2635	1272	3018	2929	1052	665	636	2406	555	1090	3892	626	2729	448
2.8.3.17	3-(aryl)acryloyl-CoA:(R)-3-(aryl)lactate CoA-transferase	636	305	303	512	820	1045	605	1069	2384	406	692	1096	125	244	313	409	546	225	192	483	280	521	1848	273	245	458	346	256	920	969
2.8.3.21	L-carnitine CoA-transferase	1272	610	606	1024	1640	2090	1210	2138	4768	812	1384	2192	250	488	626	818	1092	450	384	966	560	1042	3696	546	490	916	692	512	1840	1938
2.8.3.5	3-oxoacid CoA-transferase	371	616	733	130	210	212	189	593	396	478	103	799	25	12	621	54	100	557	26	468	739	278	47	117	20	150	404	140	1048	99
2.8.3.6	3-oxoadipate CoA-transferase	2	0	0	0	0	0	0	1	0	0	0	0	0	2	0	0	0	0	0	0	0	0	0	0	0	0	0	2	2	0
2.8.3.8	acetate CoA-transferase	317	391	153	107	117	149	26	395	306	268	100	587	24	8	306	50	66	538	22	421	110	212	47	112	10	113	390	126	884	67
2.8.3.9	butyrate---acetoacetate CoA-transferase	317	391	153	107	117	149	26	395	306	268	100	587	24	8	306	50	66	538	22	421	110	212	47	112	10	113	390	126	884	67
2.8.4.3	tRNA-2-methylthio-N6-dimethylallyladenosine synthase	16373	12058	11976	10820	14703	12867	11376	13075	15108	15379	15642	14525	12042	11780	11951	12896	11801	14570	9559	13397	8112	12885	15012	8845	10822	12028	9664	13691	13602	16417
2.8.4.4	[ribosomal protein S12] (aspartate89-C3)-methylthiotransferase	15155	11317	10739	8854	13463	11660	8597	11427	12325	8877	13851	12477	10097	8758	10436	11867	9287	13869	6319	11250	8051	9971	12969	8114	10069	11207	7001	13327	11998	14661
2.9.1.-	-	39	206	550	20	35	47	155	30	77	188	6	127	3	5	307	15	30	24	3	11	498	24	2	7	5	23	305	9	367	30
2.9.1.1	L-seryl-tRNASec selenium transferase	846	926	1282	564	2514	1825	789	2603	733	5785	724	2528	102	124	1739	362	1132	733	105	901	1675	665	2572	444	169	2360	2097	457	3299	525
3.-.-.-	Hydrolases	318	42	11	6	7	118	8	294	6	0	24	48	0	32	98	8	8	41	10	4	13	36	11	8	2	38	320	7	310	10
3.1.-.-	Acting on ester bonds	43661	46219	63585	51552	88127	64386	58264	83204	65918	71783	66915	65826	45691	54534	70729	48865	57044	53264	39531	56239	54333	53738	62123	38666	61052	59938	64236	57509	79848	54192
3.1.1.-	Carboxylic-ester hydrolases	16961	16757	18252	14413	28547	20694	15601	24666	22050	14286	22078	21145	13345	13073	20875	16975	15607	19014	8219	17476	15601	16378	21371	11783	17697	19628	15296	20313	24304	19963
3.1.1.1	carboxylesterase	886	3233	1599	2048	4332	2851	2294	2475	2658	1216	1948	6730	1989	2962	10276	1068	5457	5206	3163	7546	2349	6712	1578	801	819	3631	3145	2323	7352	3485
3.1.1.108	iron(III)-enterobactin esterase	578	4057	227	252	997	683	161	942	818	196	571	1721	53	38	2362	174	931	1622	45	1509	439	661	297	146	2429	567	248	487	1777	680
3.1.1.11	pectinesterase	364	20	55	16	18	37	8	141	77	122	29	43	19	5	22	68	15	305	8	12	6	279	57	12	55	15	465	33	63	559
3.1.1.110	xylono-1,5-lactonase	16	36	34	8	66	24	6	144	22	30	2	85	0	0	13	2	11	11	1	32	132	13	2	1	4	18	8	6	84	5
3.1.1.17	gluconolactonase	4	38	2	32	49	1	6	8	14	6	331	1	20	22	18	20	4	3	14	40	5	62	1	103	2371	0	10	44	132	30
3.1.1.2	arylesterase	7	86	10	60	95	6	11	19	33	16	662	10	41	44	39	41	13	7	26	80	9	125	10	207	4744	0	19	90	265	60
3.1.1.23	acylglycerol lipase	0	0	0	0	0	0	0	0	0	0	1	0	0	0	0	0	0	1	0	0	0	0	0	0	0	0	0	0	0	0
3.1.1.24	3-oxoadipate enol-lactonase	2	1	0	3	0	0	1	1	0	0	0	0	0	1	0	0	1	0	0	0	0	0	0	0	0	0	0	1	1	2
3.1.1.29	aminoacyl-tRNA hydrolase	16593	12351	12872	12940	15536	15285	12112	15993	16994	17194	15842	15564	12628	13255	14282	13123	13546	15535	10034	13737	11131	13395	16236	11271	13287	12700	12979	14812	14641	17375
3.1.1.3	triacylglycerol lipase	64	85	13	50	595	423	23	246	78	28	366	212	29	29	75	32	59	40	18	122	454	1801	131	218	2375	316	135	74	908	1060
3.1.1.31	6-phosphogluconolactonase	989	2821	1848	3640	4297	4848	2569	4510	3522	2867	2024	4914	2432	4272	7714	992	5401	4555	3552	5248	4703	1963	2412	2914	5451	2568	5580	2427	7142	2010
3.1.1.32	phospholipase A1	624	111	468	422	206	203	501	338	442	5730	128	1565	71	44	1203	190	423	413	66	413	77	275	33	191	48	19	140	78	804	82
3.1.1.4	phospholipase A2	624	111	468	422	206	203	501	338	442	5730	128	1565	71	44	1203	190	423	413	66	413	77	275	33	191	48	19	140	78	804	82
3.1.1.41	cephalosporin-C deacetylase	354	88	17	41	56	129	15	329	31	19	358	62	22	58	121	33	16	71	24	56	19	159	18	114	2374	41	40	55	194	65
3.1.1.45	carboxymethylenebutenolidase	38	227	212	86	97	5	12	19	34	13	668	8	41	44	42	73	9	27	32	84	9	188	3	221	4744	16	50	91	265	125
3.1.1.47	1-alkyl-2-acetylglycerophosphocholine esterase	9	6	0	6	3	13	0	7	5	13	3	11	3	3	2	11	2	12	1	4	3	22	1	2	1	1	3	3	11	17
3.1.1.5	lysophospholipase	159	285	433	1050	1021	452	1624	318	164	678	1584	262	1795	2762	317	475	1662	369	3022	1557	453	686	242	383	5195	330	1325	209	1172	488
3.1.1.53	sialate O-acetylesterase	14089	8235	3709	7430	6055	8642	4956	5434	10270	5985	8887	9639	9199	8884	7623	7901	9018	12387	8131	10099	4814	8130	9960	7452	10468	5842	4975	9016	6509	14049
3.1.1.56	methylumbelliferyl-acetate deacetylase	770	2982	1008	1931	4115	2710	2114	1937	2532	979	1836	6405	1927	2859	9729	1044	5370	5136	3131	7376	1620	3325	1278	466	694	2856	2865	2222	6775	1931
3.1.1.61	protein-glutamate methylesterase	1385	1060	2056	607	590	502	851	1232	533	5900	928	1781	114	176	1970	326	560	738	137	535	1419	581	285	571	4832	253	337	203	1644	334
3.1.1.73	feruloyl esterase	0	0	0	0	0	0	1	0	0	0	0	0	0	0	0	0	0	0	0	0	0	0	0	0	0	0	0	0	0	0
3.1.1.75	poly(3-hydroxybutyrate) depolymerase	1	0	0	0	1	0	1	0	0	0	0	0	0	0	0	0	1	0	1	0	1	0	0	0	0	0	0	0	0	1
3.1.1.81	quorum-quenching N-acyl-homoserine lactonase	0	0	0	0	0	0	0	0	0	0	0	0	0	0	0	0	0	0	0	0	0	0	0	0	0	0	0	0	0	1
3.1.1.84	cocaine esterase	770	2982	1008	1931	4115	2710	2114	1937	2532	979	1836	6405	1927	2859	9729	1044	5370	5136	3131	7376	1620	3325	1278	466	694	2856	2865	2222	6775	1931
3.1.1.85	pimelyl-[acyl-carrier protein] methyl ester esterase	13641	7947	4106	6422	4591	8024	3881	4712	9711	10662	7186	8745	7442	6156	6202	7346	6789	10659	5144	7300	4547	6732	9551	7227	5236	4985	2748	8354	4464	12376
3.1.1.96	D-aminoacyl-tRNA deacylase	16023	12013	12354	12420	15306	15132	11532	15355	16633	11707	15627	14237	12562	13183	13238	12877	13132	15276	9965	13426	11062	13187	16192	11056	13241	12677	12280	14751	14097	17201
3.1.11.-	Exodeoxyribonucleases producing 5'-phosphomonoesters	1	0	0	0	1	0	0	0	1	0	0	0	0	1	0	0	0	0	2	0	1	1	0	0	1	0	0	1	0	2
3.1.11.1	exodeoxyribonuclease I	161	167	96	89	26	11	96	30	73	213	120	14	128	89	43	199	134	51	71	88	15	393	207	146	149	71	108	187	36	226
3.1.11.2	exodeoxyribonuclease III	3650	6681	15248	8702	12878	7643	13494	12231	8548	15346	14070	7829	7816	9560	10434	9929	8045	5216	6007	8233	6592	5904	7063	4515	10258	10104	11544	10164	10686	4358
3.1.11.5	exodeoxyribonuclease V	16367	14332	7985	9302	19171	15858	5365	19858	14984	8718	9573	15075	8570	8268	14370	8673	10664	15901	6004	11100	13690	13390	15551	10969	10989	10718	9673	12380	17670	17508
3.1.11.6	exodeoxyribonuclease VII	33094	24566	25681	25592	30381	30060	24037	31504	33832	34316	31113	30644	25212	26458	28437	26105	26975	30951	20027	27162	21677	26524	32342	22373	24193	25241	24634	29535	28243	34414
3.1.12.1	5' to 3' exodeoxyribonuclease (nucleoside 3'-phosphate-forming)	1177	2117	760	688	6257	2846	441	5480	1777	687	1070	4007	234	257	3920	558	1895	2819	168	2547	2482	1437	3278	519	333	3414	1611	1389	6431	1304
3.1.13.-	Exoribonucleases producing 5'-phosphomonoesters	2	0	0	0	0	0	0	0	1	2	0	0	1	1	0	0	0	1	1	0	0	1	0	0	1	0	0	1	0	2
3.1.13.1	exoribonuclease II	16421	11932	12399	11830	15000	15226	10430	15372	16831	16562	14937	15075	10899	10547	14012	12612	11877	15439	7058	12329	10653	12955	16285	11177	12742	12434	11023	14660	14329	16958
3.1.13.3	oligonucleotidase	15894	11771	11899	11488	15094	15171	9863	15467	16594	10926	14756	14443	10718	10427	13055	12291	11446	15311	6940	12115	11182	12600	16057	10918	12691	12480	11332	14505	14457	16988
3.1.13.5	ribonuclease D	790	828	947	1641	1250	1089	2290	1370	2529	1017	2010	1135	1878	2979	568	952	2173	267	3191	1997	294	1000	1959	559	3061	698	2271	393	1194	1262
3.1.2.-	Thioester hydrolases	30819	21104	15439	17039	15619	19594	14571	15358	24432	20562	23244	22173	19645	18003	16188	20483	18008	25646	14756	20986	12160	24434	22949	16704	20798	16138	11814	21919	16718	32204
3.1.2.1	acetyl-CoA hydrolase	161	558	690	23	58	81	164	331	181	187	65	293	4	8	411	18	44	102	6	202	558	207	33	87	8	103	59	91	343	80
3.1.2.12	S-formylglutathione hydrolase	2	0	0	0	1	0	1	0	1	2	1	0	1	1	1	0	1	2	1	1	1	1	0	0	1	0	0	1	0	3
3.1.2.2	palmitoyl-CoA hydrolase	7	86	10	60	95	6	11	19	33	16	662	10	41	44	39	41	13	7	26	80	9	125	10	207	4744	0	19	90	265	60
3.1.2.20	acyl-CoA hydrolase	108	79	40	100	62	137	104	1451	579	1685	69	327	118	313	185	45	147	218	67	116	94	153	140	55	113	234	27	140	665	659
3.1.2.21	dodecanoyl-[acyl-carrier-protein] hydrolase	192	233	879	2005	724	2394	654	2676	1830	1800	177	576	577	1465	2295	153	1684	885	466	363	2780	432	1378	2510	2492	633	2633	1087	938	742
3.1.2.22	palmitoyl[protein] hydrolase	828	185	478	378	210	240	499	591	281	5478	446	1257	76	98	1136	188	399	264	79	257	82	272	54	274	2413	42	78	97	676	49
3.1.2.23	4-hydroxybenzoyl-CoA thioesterase	160	166	96	89	26	11	96	31	72	210	120	14	127	88	42	199	135	50	70	88	15	392	207	146	148	71	108	186	36	224
3.1.2.28	1,4-dihydroxy-2-naphthoyl-CoA hydrolase	3	39	3	32	48	2	4	8	16	6	332	0	20	22	18	20	4	4	12	40	3	62	1	104	2372	0	10	44	132	28
3.1.2.30	(3S)-malyl-CoA thioesterase	1	0	0	0	0	0	0	0	0	0	0	0	0	0	0	0	1	0	0	0	0	0	0	0	0	0	0	0	0	0
3.1.2.6	hydroxyacylglutathione hydrolase	326	671	420	167	760	531	50	864	267	91	447	544	42	57	232	103	120	346	37	388	656	506	186	256	2398	259	253	185	1361	488
3.1.21.-	Endodeoxyribonucleases producing 5'-phosphomonoesters	30288	21384	22071	21181	22775	23972	20275	21263	27880	25383	28518	24502	22606	21717	22637	24467	21791	27203	16198	23805	15747	21449	26205	18821	20653	20673	17765	27193	20259	30158
3.1.21.1	deoxyribonuclease I	162	176	103	89	26	14	98	36	77	214	120	23	128	89	45	199	142	57	71	88	18	393	216	146	149	71	108	187	37	225
3.1.21.2	deoxyribonuclease IV	15346	11426	10932	9299	14229	12814	9192	13256	15108	10716	14110	13966	10104	9145	10697	12040	9832	14237	6488	11600	8294	11773	14473	8224	7813	11777	7638	13420	13445	16355
3.1.21.3	type I site-specific deoxyribonuclease	34759	26134	45056	32675	25414	31132	36200	30052	36403	47376	44080	28777	29733	30312	31308	36622	26611	30330	17786	25819	25994	28412	28783	29755	36333	28724	33336	39810	21516	33469
3.1.21.4	type II site-specific deoxyribonuclease	1038	2766	645	529	296	286	618	858	557	5664	235	1620	91	52	1194	325	454	1144	83	503	263	454	129	252	230	121	971	125	798	525
3.1.21.5	type III site-specific deoxyribonuclease	78	158	833	1865	557	2248	544	1228	1230	103	21	232	453	1140	2056	97	1517	707	388	117	2541	301	1078	2331	2332	331	2565	929	99	39
3.1.21.7	deoxyribonuclease V	15	194	548	8	27	33	154	26	67	178	2	112	0	1	301	2	22	4	1	6	496	4	0	1	1	17	2	5	77	23
3.1.22.4	crossover junction endodeoxyribonuclease	15968	9764	5570	8593	6562	9499	6350	8125	12947	12230	9603	11625	9553	9408	7471	8764	9363	12072	8499	9973	5689	9584	12036	8241	8519	6353	6185	9190	7587	14887
3.1.26.-	Endoribonucleases producing 5'-phosphomonoesters	15966	13150	12144	11193	20319	17084	9562	18967	15484	10852	14652	15958	10772	10365	16218	12284	12603	17264	6860	13213	13007	12934	17003	10688	12785	14712	11281	15465	18815	17008
3.1.26.11	tRNase Z	14656	10325	5308	8979	13070	14472	4549	13301	13774	7739	8347	13858	8206	7746	13751	7889	10865	15859	5706	11171	10478	10702	14219	9877	8039	9775	8547	11251	14521	15846
3.1.26.12	ribonuclease E	315	511	540	1092	499	65	1699	326	217	813	1106	71	1848	2804	309	649	1766	77	3055	1613	162	752	477	408	626	354	1437	286	361	469
3.1.26.3	ribonuclease III	16592	12344	12871	12832	15524	15287	12034	15991	16993	17189	15757	15557	12620	13253	14266	13076	13532	15532	10028	13660	11132	13385	16237	11252	13286	12693	12374	14811	14642	17375
3.1.26.4	ribonuclease H	33257	24745	25748	25798	30907	30646	24175	33265	34516	36067	31914	30966	25400	26854	28661	26181	27151	31339	20135	27452	22105	29130	32643	25050	29193	25704	27656	29796	29932	36008
3.1.26.5	ribonuclease P	15783	11871	12467	12173	14631	14226	11329	14806	14512	16572	14945	14434	12368	12915	13909	12466	12852	15244	9766	13079	10837	12467	14182	10820	12896	12163	12214	14366	13926	16183
3.1.26.8	ribonuclease M5	586	1638	7087	4041	2924	3037	5410	4094	2991	4896	5539	1777	3026	3879	3725	4152	2631	1794	1514	2046	3343	3856	1352	2972	4539	3582	5673	4695	2106	1730
3.1.27.3	-	0	0	0	0	0	0	0	0	0	0	0	0	0	0	0	0	0	0	0	0	0	0	0	0	0	0	0	1	0	0
3.1.3.-	Phosphoric-monoester hydrolases	5252	11979	26378	15028	29023	18260	19719	27887	13868	17175	21727	15996	11435	15023	23917	14584	15259	12429	8031	14759	20495	15227	14526	11177	22591	21231	22735	18339	26924	9678
3.1.3.1	alkaline phosphatase	14218	10356	4131	6599	5631	8772	3752	6788	11044	7305	8312	9936	7729	6516	7985	7679	7685	12276	5297	9143	5059	10124	10059	7706	10223	6129	4301	9447	7096	14498
3.1.3.10	glucose-1-phosphatase	1	0	0	0	0	0	0	0	1	1	0	0	0	1	0	0	0	0	1	0	0	0	0	0	1	0	0	1	0	2
3.1.3.100	thiamine phosphate phosphatase	15941	11954	11490	11609	15551	15724	9881	15475	17002	10970	14864	15319	10859	10506	14932	12514	12339	16380	7003	13313	10444	12976	16152	10833	12783	12851	11468	15066	15381	17034
3.1.3.11	fructose-bisphosphatase	2716	4359	2291	1795	7870	4407	1831	7540	4851	6910	2406	6443	513	549	5567	1291	2929	3534	459	3629	3726	4396	5461	1397	3201	4218	3403	1805	8902	3841
3.1.3.12	trehalose-phosphatase	1	1	0	2	1	0	1	1	0	0	0	0	0	1	1	1	0	0	1	0	1	1	0	0	0	0	0	1	1	0
3.1.3.15	histidinol-phosphatase	17140	17318	22894	13763	18763	13720	19190	14531	17294	21371	26066	16241	15202	13687	14620	20417	12107	16137	8650	15892	9108	13667	15283	9603	17060	16872	13939	21031	15410	16607
3.1.3.16	protein-serine/threonine phosphatase	4029	7444	16001	8810	18983	10593	13299	17706	9371	9758	15349	10324	7600	9651	11357	9876	8439	7554	5984	9097	10399	10973	9450	7257	15158	13536	16829	10782	16638	6924
3.1.3.18	phosphoglycolate phosphatase	18726	17646	14325	12320	31916	20324	12279	28090	19975	13561	18352	24256	12588	12572	20309	14220	15716	21326	9985	18882	16137	16949	21994	9989	14154	19683	14627	17058	30624	21328
3.1.3.2	acid phosphatase	476	358	166	184	186	42	120	337	206	235	543	77	207	118	120	231	173	91	100	265	161	656	384	370	2564	147	227	251	380	344
3.1.3.23	sugar-phosphatase	40	148	825	1848	551	2229	538	1198	1220	99	17	216	447	1123	2025	95	1508	654	386	106	2530	248	1059	2330	2313	317	2556	917	82	25
3.1.3.24	sucrose-phosphate phosphatase	21023	32784	83477	44241	68277	40997	70637	53538	39476	54082	80465	36302	44954	49416	50723	58786	38952	34643	28855	44268	35348	42664	33476	35145	45521	57061	72099	61844	50912	31180
3.1.3.25	inositol-phosphate phosphatase	14684	9475	5184	8087	6343	8978	5826	7523	11310	13387	8982	11235	9469	9351	9290	8238	9751	12483	8333	10856	5552	10205	10512	8114	8529	6478	4686	9432	7925	14652
3.1.3.26	4-phytase	202	187	113	126	134	30	104	42	98	223	208	55	128	95	99	208	169	66	81	223	157	408	380	261	182	137	155	197	224	269
3.1.3.27	phosphatidylglycerophosphatase	983	2147	1420	534	373	286	857	1713	1105	7592	404	1706	253	369	1469	471	712	568	193	573	765	915	439	506	279	213	734	333	1618	1314
3.1.3.3	phosphoserine phosphatase	3818	4458	3188	3261	5469	4714	3806	6561	7150	8294	3869	7712	2315	3482	5758	2175	5026	4470	3652	5910	2875	5629	6997	1939	3873	4761	4234	2069	8548	4621
3.1.3.37	sedoheptulose-bisphosphatase	4	2	3	4	0	1	0	1	5	0	2	0	0	1	0	0	3	8	0	0	0	0	0	3	2	1	1	0	0	2
3.1.3.4	phosphatidate phosphatase	81	76	31	36	47	103	87	997	572	1665	60	271	63	218	38	37	128	198	50	108	38	276	17	56	26	34	26	71	559	677
3.1.3.41	4-nitrophenylphosphatase	541	1572	6981	4163	4097	3868	5574	3650	3301	4997	5701	2365	3114	3821	5794	4299	3592	2152	1535	3329	3960	3521	1794	3028	4758	3892	5070	5207	3647	2141
3.1.3.45	3-deoxy-manno-octulosonate-8-phosphatase	14539	8749	4637	6845	5649	8764	4103	5660	10578	11118	7528	10637	7665	6269	8695	7747	7896	12318	5258	8920	5022	8032	10058	7432	5402	5689	3143	9022	6587	13372
3.1.3.46	fructose-2,6-bisphosphate 2-phosphatase	94	215	568	82	240	64	165	42	109	196	177	176	2	12	409	21	75	22	16	276	771	34	329	231	66	148	94	24	450	108
3.1.3.48	protein-tyrosine-phosphatase	19076	18312	23786	25883	30340	31278	23404	32644	29265	25816	25055	25840	20918	26773	33197	19356	28146	25073	19066	24302	25568	22723	26581	22091	26474	23291	30958	25106	28613	23131
3.1.3.5	5'-nucleotidase	28261	16819	14805	16269	13616	17489	14013	11434	21472	20021	21563	19609	19386	17579	17714	19598	17845	24142	14450	20582	10612	16692	20619	15452	15745	14199	9880	21632	13419	26783
3.1.3.6	3'-nucleotidase	891	1804	325	168	185	228	72	1108	569	445	143	754	105	26	344	143	104	786	37	472	229	850	103	148	55	168	812	161	1039	686
3.1.3.69	glucosylglycerol 3-phosphatase	2	1	2	2	0	0	0	0	2	0	0	0	0	0	0	0	2	3	0	0	0	0	0	2	1	0	0	0	0	1
3.1.3.7	3'(2'),5'-bisphosphate nucleotidase	15894	11771	11899	11488	15094	15171	9863	15467	16594	10926	14756	14443	10718	10427	13055	12291	11446	15311	6940	12115	11182	12600	16057	10918	12691	12480	11332	14505	14457	16988
3.1.3.70	mannosyl-3-phosphoglycerate phosphatase	2	1	2	2	0	0	0	0	2	0	0	0	0	0	0	0	2	3	0	0	0	0	0	2	1	0	0	0	0	1
3.1.3.71	2-phosphosulfolactate phosphatase	21	11	2	6	2	3	1	4	11	3	5	9	1	2	4	4	7	12	2	4	2	12	1	4	9	6	18	3	21	33
3.1.3.73	adenosylcobalamin/alpha-ribazole phosphatase	1030	2121	806	688	6324	2892	356	6435	1686	320	878	4471	137	348	4017	415	1756	2790	141	2260	2751	1179	2947	325	376	3761	2074	1323	6596	948
3.1.3.77	acireductone synthase	2	1	2	2	0	0	0	0	2	0	0	0	0	2	0	0	2	3	0	0	0	0	0	2	1	0	0	0	1	1
3.1.3.81	diacylglycerol diphosphate phosphatase	81	76	31	36	47	103	87	997	572	1665	60	271	63	218	38	37	128	198	50	108	38	276	17	56	26	34	26	71	559	677
3.1.3.82	D-glycero-beta-D-manno-heptose 1,7-bisphosphate 7-phosphatase	1013	1958	1371	623	975	700	802	806	748	6186	723	2034	228	166	1686	484	716	694	168	779	1191	738	600	580	2607	297	323	350	2010	690
3.1.3.83	D-glycero-alpha-D-manno-heptose 1,7-bisphosphate 7-phosphatase	1013	1958	1371	623	975	700	802	806	748	6186	723	2034	228	166	1686	484	716	694	168	779	1191	738	600	580	2607	297	323	350	2010	690
3.1.3.89	5'-deoxynucleotidase	575	496	225	48	175	271	37	820	191	87	113	444	16	55	297	51	74	290	27	265	246	342	71	115	19	216	199	128	873	104
3.1.3.90	maltose 6'-phosphate phosphatase	27524	18037	6331	12468	9200	15892	6650	10677	19624	12121	15004	15895	14909	12523	10051	14635	13169	21791	10310	14593	8471	15463	19177	14491	15346	10049	6054	16923	9508	26136
3.1.3.97	3',5'-nucleoside bisphosphate phosphatase	3287	6257	8888	4969	16363	9000	7599	12048	6209	5443	8976	14624	4677	5641	16417	5923	9285	9827	4433	12649	7558	5854	7404	1534	3266	12088	9693	7948	19931	3960
3.1.30.1	Aspergillus nuclease S1	1	38	2	30	48	1	4	8	14	6	331	0	20	21	18	20	2	0	12	40	3	62	1	103	2371	0	10	44	132	28
3.1.31.1	micrococcal nuclease	12	13	7	8	10	15	3	17	8	13	6	34	6	4	6	10	14	23	4	8	15	3353	11	203	2	424	216	5	24	1469
3.1.4.-	Phosphoric-diester hydrolases	19077	19509	28653	20222	33169	26233	21247	32954	23302	21505	28070	23425	17174	18477	28443	21430	20057	23229	10167	20614	24132	21954	24173	18240	27383	26091	24298	26583	30883	22485
3.1.4.14	[acyl-carrier-protein] phosphodiesterase	1	0	0	0	0	0	0	0	1	1	0	0	0	1	0	0	0	1	1	0	0	0	0	0	1	0	0	1	0	2
3.1.4.16	2',3'-cyclic-nucleotide 2'-phosphodiesterase	891	1804	325	168	185	228	72	1108	569	445	143	754	105	26	344	143	104	786	37	472	229	850	103	148	55	168	812	161	1039	686
3.1.4.17	3',5'-cyclic-nucleotide phosphodiesterase	1	38	2	30	48	1	4	8	14	6	331	0	20	21	18	20	2	0	12	40	3	62	1	103	2371	0	10	44	132	28
3.1.4.3	phospholipase C	4	2	0	5	3	11	1	0	0	7	2	6	2	2	1	9	0	10	0	1	1	12	1	2	1	0	3	2	6	5
3.1.4.37	2',3'-cyclic-nucleotide 3'-phosphodiesterase	476	104	464	338	152	111	485	266	256	5469	90	1200	55	42	1017	159	384	194	56	205	65	124	32	164	40	0	40	45	488	5
3.1.4.4	phospholipase D	0	0	0	0	0	0	0	0	0	0	0	0	0	0	0	0	0	0	0	0	0	1	0	0	0	0	0	0	0	0
3.1.4.46	glycerophosphodiester phosphodiesterase	14912	10239	3763	6984	7142	10122	3730	9343	11834	9074	8453	11880	7765	6880	8425	7781	8142	14021	5393	9681	5971	16491	10560	12537	10437	7838	10628	9607	11167	18354
3.1.4.52	cyclic-guanylate-specific phosphodiesterase	161	542	689	273	1131	730	267	553	656	240	280	1767	22	33	2693	99	967	1227	30	1613	1160	167	387	142	46	654	235	455	2023	180
3.1.4.53	3',5'-cyclic-AMP phosphodiesterase	4	1	2	2	0	1	0	0	3	2	1	0	1	1	0	0	2	5	1	0	0	1	0	2	2	0	0	1	0	3
3.1.4.55	phosphoribosyl 1,2-cyclic phosphate phosphodiesterase	13904	8094	3248	6230	5079	8334	3298	5422	9739	5249	7514	7930	7495	6159	5048	7346	6542	11028	5127	7319	4480	7506	9774	7214	7583	5100	2906	8424	5086	13447
3.1.4.58	RNA 2',3'-cyclic 3'-phosphodiesterase	432	428	796	106	145	221	172	462	125	202	34	283	3	42	450	46	45	127	17	42	534	170	22	40	4	126	370	26	591	112
3.1.5.1	dGTPase	3215	4662	1853	1992	10061	6645	1746	10602	7153	1577	3265	7601	517	872	4946	1540	3510	4421	596	3902	3757	3481	9126	1224	3328	6662	5109	2143	10869	4049
3.1.6.-	Sulfuric-ester hydrolases	581	4632	341	570	2719	1778	306	1641	1441	246	1612	3618	113	114	4977	317	1921	2538	105	3293	1543	812	782	484	7272	1450	1420	1272	4728	783
3.1.6.1	arylsulfatase	507	4355	391	387	1176	681	180	834	805	219	1906	1712	124	124	2443	242	952	1396	95	1669	446	824	255	564	11934	583	812	686	2315	684
3.1.6.12	N-acetylgalactosamine-4-sulfatase	0	9	2	0	0	0	0	0	1	0	0	0	0	0	0	0	0	0	0	0	0	2	0	0	1	1	3	0	0	0
3.1.6.13	iduronate-2-sulfatase	4	76	3	60	95	2	9	15	27	12	663	1	40	43	36	41	5	0	25	79	6	129	2	206	4748	0	33	90	263	84
3.1.6.14	N-acetylglucosamine-6-sulfatase	22	166	24	34	56	13	14	94	42	20	409	82	34	30	166	74	10	20	24	76	3	272	22	105	2439	161	908	268	164	58
3.1.6.6	choline-sulfatase	232	1745	151	255	1523	1080	146	822	703	108	644	1863	54	51	2545	162	970	1249	46	1592	853	432	381	137	2465	811	1174	733	2561	536
3.1.6.8	cerebroside-sulfatase	170	1534	118	208	924	646	115	496	600	50	199	1578	15	14	2321	80	907	1193	18	1438	404	214	231	23	15	545	134	430	1625	137
3.1.7.2	guanosine-3',5'-bis(diphosphate) 3'-diphosphatase	568	1071	766	402	4857	1810	637	3954	876	5546	581	2017	83	105	1937	248	978	548	80	345	1332	386	2502	209	143	1876	1035	574	3101	399
3.10.1.1	N-sulfoglucosamine sulfohydrolase	1	38	2	30	48	1	4	8	14	6	331	0	20	21	18	20	2	0	12	40	3	62	1	103	2371	0	10	44	132	28
3.11.1.1	phosphonoacetaldehyde hydrolase	606	1848	255	425	1125	784	247	736	913	601	542	2077	199	132	2759	378	1115	1630	124	1909	614	1280	666	329	295	874	1505	893	2223	703
3.13.1.1	UDP-sulfoquinovose synthase	2	1	2	2	0	0	0	0	2	0	1	0	0	0	0	0	2	4	0	0	0	0	0	2	1	0	0	0	0	1
3.2.-.-	Glycosylases	810	2432	1562	2185	7630	4268	1054	9780	3589	3616	564	2742	716	1823	4205	244	2015	1623	544	908	5139	1100	2187	2628	2623	1862	2744	1912	5514	2402
3.2.1.-	Glycosidases, i.e. enzymes that hydrolyse O- and S-glycosyl compounds	394	1382	61	93	73	131	48	312	285	317	138	530	36	12	351	97	65	343	27	260	29	396	43	31	99	188	1058	262	379	97
3.2.1.1	alpha-amylase	14730	8461	4225	8412	6020	8366	6584	7020	10865	8492	9194	9413	11059	11755	5947	8334	9998	11789	11154	10615	5168	8852	10197	7694	6194	5899	5872	8742	6607	14827
3.2.1.10	oligo-1,6-glucosidase	886	1951	1062	1890	7850	3971	2138	6716	2767	2809	1860	5450	1962	3157	6269	824	4347	4095	3152	5120	3321	1564	3402	564	1052	4163	2575	1658	9509	1787
3.2.1.122	maltose-6'-phosphate glucosidase	261	1212	6818	3839	3144	3126	5383	2076	2187	3189	5536	700	2928	3439	3483	4103	2466	1226	1409	1817	3467	1828	1282	2701	4440	3007	6036	4644	1272	647
3.2.1.133	glucan 1,4-alpha-maltohydrolase	234	227	93	111	138	308	260	2983	1710	4987	181	810	187	651	115	111	384	593	148	321	108	429	51	146	74	73	354	211	1936	1937
3.2.1.135	neopullulanase	78	76	31	36	45	103	87	994	570	1662	61	270	62	217	38	37	128	198	49	107	36	143	17	48	24	24	19	70	558	646
3.2.1.139	alpha-glucuronidase	239	8	51	13	11	22	5	140	72	91	17	24	15	2	10	59	8	282	5	7	4	215	50	5	24	7	220	15	30	455
3.2.1.14	chitinase	718	2892	188	253	980	885	230	1941	1242	1749	299	1960	82	271	2480	130	1050	1520	81	1561	473	274	273	76	74	617	162	517	2248	765
3.2.1.141	4-alpha-D-{(1->4)-alpha-D-glucano}trehalose trehalohydrolase	1	1	0	2	1	0	1	1	0	0	0	0	0	1	0	0	0	0	1	0	1	0	0	0	0	0	0	1	1	2
3.2.1.17	lysozyme	14184	8407	3522	6492	4651	8129	3659	8060	10788	8631	7537	7819	7996	6945	5243	7712	6940	11107	5379	7440	4341	8442	10438	7581	5778	5663	3097	8968	5195	14701
3.2.1.177	alpha-D-xyloside xylohydrolase	14977	14859	4022	7400	10283	11908	3894	8667	12761	5341	8390	17138	7536	6377	17239	8017	11185	17771	5275	14554	7436	8680	11027	7261	5489	8769	6321	11107	14285	14899
3.2.1.18	exo-alpha-sialidase	13091	8849	3427	6305	8554	9002	3468	7024	10255	4864	8052	9135	7432	6181	7811	7282	7309	11503	5122	8478	5319	6870	10070	7297	9983	5710	2966	9081	6971	12927
3.2.1.196	limit dextrin alpha-1,6-maltotetraose-hydrolase	593	2370	1611	2638	8083	3706	3611	5266	2102	1392	3104	4842	3554	5541	6329	1321	5826	3514	6061	6237	2970	1734	3433	649	3719	4394	4881	1984	8059	1140
3.2.1.20	alpha-glucosidase	41749	34450	11961	22049	29528	32000	12816	28465	33594	18163	24221	29407	24688	22744	24488	22758	25879	37213	18880	26573	19813	24287	36056	26478	21355	21603	17400	28348	25138	41239
3.2.1.21	beta-glucosidase	59900	58478	17604	29779	47500	46543	18562	44949	48570	25064	35087	53596	33776	31087	46897	32209	40038	61896	27029	47291	28533	37331	49816	30069	23067	34977	27029	41062	51330	59358
3.2.1.22	alpha-galactosidase	28100	19160	8557	16283	25379	23687	10841	20931	24903	13299	18518	29775	18554	18357	29106	16302	23534	31297	16460	27952	14939	16958	24217	17289	14470	17922	14701	21373	27734	28520
3.2.1.23	beta-galactosidase	84346	68199	29412	43793	71348	66137	30018	62688	69714	39306	55616	70378	51070	45922	61769	50111	55606	81717	38175	63664	39915	48139	74241	50988	40371	51545	37880	62134	64925	84347
3.2.1.24	alpha-mannosidase	763	4536	703	1162	5384	3857	609	2775	3095	335	1216	8544	158	142	12159	601	4697	6760	147	7528	2684	1424	1446	178	239	3348	2950	2688	9858	1149
3.2.1.25	beta-mannosidase	13579	8986	3528	7027	8217	10548	3660	6050	11669	5233	7857	13866	7454	6190	14291	7557	10048	15377	5172	13031	5698	7093	10449	7159	5218	7276	3099	10072	10877	12825
3.2.1.26	beta-fructofuranosidase	1016	3399	3097	5768	13873	10345	3598	13542	6316	4516	2605	7087	2921	5642	11148	1229	8174	5899	4000	5556	9789	3933	7949	3162	5636	6695	7052	4007	12146	3862
3.2.1.28	alpha,alpha-trehalase	93	0	1	6	5	5	7	4	10	12	6	12	4	3	4	14	7	18	3	13	2	125	1	7	3	2	54	4	29	16
3.2.1.3	glucan 1,4-alpha-glucosidase	1	38	2	30	48	1	4	8	14	6	331	0	20	21	18	20	2	0	12	40	3	62	1	103	2371	0	10	44	132	28
3.2.1.31	beta-glucuronidase	254	2004	1037	2272	2412	3518	755	2062	2372	191	407	3360	478	1157	6675	252	3362	3050	422	2977	3340	263	1573	149	2353	1410	432	1788	3334	314
3.2.1.35	hyaluronoglucosaminidase	474	1426	148	50	46	41	67	700	202	249	100	168	188	76	41	24	49	916	39	30	224	1566	200	70	82	36	849	28	342	710
3.2.1.37	xylan 1,4-beta-xylosidase	191	574	524	1212	1373	732	1710	565	650	640	1152	1685	1759	2734	2701	582	2526	1417	3013	2871	536	677	376	180	526	1040	2591	766	2298	164
3.2.1.4	cellulase	3169	5029	1325	905	1796	1516	310	5150	1491	712	1322	4877	250	561	1705	837	743	2937	284	1616	2292	2883	549	854	5044	2034	3108	931	5511	2355
3.2.1.40	alpha-L-rhamnosidase	13851	11955	4979	9079	14697	15211	4497	12170	14027	5316	8629	16545	7944	7397	19577	7851	13063	17424	5597	14662	10645	8219	14236	7376	7904	10296	5815	12202	15305	13736
3.2.1.41	pullulanase	603	3125	6680	2937	5791	1100	6482	3349	1605	3797	6371	1194	4177	5003	2215	4417	2597	946	3996	3025	1790	2290	558	4981	2572	2962	9477	3895	2973	1403
3.2.1.45	glucosylceramidase	543	3246	661	1392	2278	1404	1825	1091	1303	739	1293	3289	1755	2735	4919	589	3432	2439	3017	4271	849	857	576	195	519	1372	2109	977	3867	453
3.2.1.50	alpha-N-acetylglucosaminidase	13049	6462	3071	6107	4457	7873	3230	4285	9345	5030	7421	7380	7405	6136	4902	7203	6381	10391	5100	7118	3977	6571	9513	7162	7573	4967	3000	8363	4039	12504
3.2.1.51	alpha-L-fucosidase	41229	26759	16533	22012	27741	30830	15448	21155	34242	18487	29489	36189	24861	20867	35848	26524	27926	41615	16508	34603	17199	23420	33040	21968	22786	24224	15605	33231	28767	40181
3.2.1.52	beta-N-acetylhexosaminidase	68115	40455	16931	32405	25526	41397	18281	26464	49170	28322	38607	41541	39214	33936	28027	37340	35245	56658	28786	39554	22631	38361	49056	38791	36525	26858	21294	43153	26951	66178
3.2.1.54	cyclomaltodextrinase	78	76	31	36	45	103	87	994	570	1662	61	270	62	217	38	37	128	198	49	107	36	143	17	48	24	24	19	70	558	646
3.2.1.55	non-reducing end alpha-L-arabinofuranosidase	14838	10349	4461	8674	13244	13865	5531	9912	13404	6056	9696	19129	9277	9121	19874	8541	14222	19214	8273	17550	8259	8944	13457	7460	5868	11232	7353	11665	18154	14847
3.2.1.58	glucan 1,3-beta-glucosidase	7	4	3	117	20	3	84	4	5	13	86	8	13	6	21	51	16	4	6	80	0	11	5	24	2	8	901	5	264	1
3.2.1.65	levanase	899	4195	306	296	1006	749	172	1253	923	272	260	1829	96	23	2410	162	946	1680	42	1498	557	710	310	96	209	632	596	511	1858	757
3.2.1.70	glucan 1,6-alpha-glucosidase	45	153	835	1858	554	2238	545	1214	1232	107	18	223	455	1133	2037	99	1517	661	391	111	2544	92	1067	105	2329	322	96	927	82	39
3.2.1.78	mannan endo-1,4-beta-mannosidase	229	1584	133	241	1120	657	119	729	642	66	208	1981	16	16	2391	111	968	1304	20	1469	782	238	238	24	19	630	240	466	1884	396
3.2.1.8	endo-1,4-beta-xylanase	1188	317	91	106	102	462	55	1119	137	63	439	333	30	134	438	91	71	582	56	233	79	402	62	150	2400	169	408	107	837	239
3.2.1.80	fructan beta-fructosidase	8	4	9	1	0	2	7	16	2	35	9	1	22	12	2	0	4	123	3	1	1	328	1	2230	3	1	2473	1	6	87
3.2.1.81	beta-agarase	0	0	0	0	0	0	0	0	1	0	0	0	0	0	1	0	0	0	0	2	0	2	0	1	0	3	0	1	1	0
3.2.1.85	6-phospho-beta-galactosidase	120	1108	6758	3820	2522	2424	5350	1659	2074	3095	5457	350	2871	3389	3332	4080	2379	715	1395	1714	2947	2782	1158	551	4419	3105	3572	4613	233	893
3.2.1.86	6-phospho-beta-glucosidase	1489	5374	14829	8401	16240	10665	11389	14261	7726	10265	12220	6407	6303	7743	11416	8596	7065	7178	3098	6002	11078	7881	6431	10448	9518	9260	18448	10767	12019	4767
3.2.1.89	arabinogalactan endo-beta-1,4-galactanase	880	1443	151	116	58	187	63	1347	247	150	63	239	134	134	267	87	45	623	47	50	121	471	192	34	121	276	262	104	221	585
3.2.1.91	cellulose 1,4-beta-cellobiosidase (non-reducing end)	318	42	11	3	4	118	8	294	6	0	24	47	0	32	97	8	7	40	9	4	13	35	10	8	1	38	23	6	48	10
3.2.1.93	alpha,alpha-phosphotrehalase	175	630	961	2090	2043	3315	674	1907	1864	156	320	2084	490	1166	4567	251	2524	1916	424	1659	3397	2110	1501	240	2416	1339	1237	1611	2514	1193
3.2.1.96	mannosyl-glycoprotein endo-beta-N-acetylglucosaminidase	7	3	1	6	10	1	1	16	5	5	5	21	4	2	3	1	6	8	4	7	12	3342	3	203	3	424	511	5	279	1466
3.2.1.99	arabinan endo-1,5-alpha-L-arabinanase	534	1252	83	99	72	130	39	357	321	386	70	453	33	4	207	95	53	588	19	226	30	301	61	28	52	32	323	51	361	573
3.2.2.-	Hydrolysing N-glycosyl compounds	15355	11445	11585	10332	12160	11848	10465	11734	13226	11164	15863	14388	11969	11804	12883	12403	11886	15076	9380	14088	8585	13525	13023	8672	17688	12667	10225	13881	13579	16907
3.2.2.1	purine nucleosidase	816	1913	3015	5998	7965	7735	4754	9551	4655	5125	2538	2861	4690	8381	5766	1402	7428	2461	6955	3718	7601	3588	5498	3175	5902	4087	5680	2839	6672	3367
3.2.2.10	pyrimidine-5'-nucleotide nucleosidase	14252	9853	10990	9404	7188	8428	10111	7439	11410	10784	14209	8280	11818	11471	7214	11751	9098	11125	9192	10436	5640	12020	10039	8196	12608	8470	7057	12170	5687	15583
3.2.2.20	DNA-3-methyladenine glycosylase I	13902	10403	9291	8401	8136	9588	8244	7463	11628	9983	13138	10096	10009	8794	8903	11320	8433	12485	6229	10428	5571	10509	10153	9950	9863	8689	8636	12700	7970	14554
3.2.2.21	DNA-3-methyladenine glycosylase II	199	256	864	2094	906	2328	590	1749	1323	176	878	373	567	1310	2365	186	1601	827	460	481	2899	2121	1529	2894	7253	901	3497	1133	1423	933
3.2.2.23	DNA-formamidopyrimidine glycosylase	2324	6228	14642	8584	6825	6731	11186	8702	6851	10618	12062	4888	6396	7929	9969	8957	6508	5209	3220	5896	7024	9235	3786	6493	11916	8122	12559	10331	5568	5188
3.2.2.24	ADP-ribosyl-[dinitrogen reductase] hydrolase	1225	2469	1925	1675	5370	2062	2336	5301	2300	3110	2255	3447	2239	3266	4085	1150	3168	2418	3250	3635	2472	2425	1477	815	5671	1996	2183	1494	5430	2741
3.2.2.27	uracil-DNA glycosylase	15415	12125	11526	11934	14236	13992	11168	13643	14380	16802	14437	13709	12460	12811	13402	12447	12861	15082	9762	12809	9972	12255	14152	10577	10636	11746	10869	14375	12631	16142
3.2.2.28	double-stranded uracil-DNA glycosylase	29	1	2	11	5	7	2	20	5	3	0	7	1	3	4	0	4	27	1	7	0	49	2	1	3	1	303	3	266	7
3.2.2.31	adenine glycosylase	15631	10148	10901	10403	8923	10161	10911	8050	13504	14773	14850	11092	11951	11633	7955	12623	10178	12321	9488	11328	5855	12185	12215	8709	10694	9102	8409	12642	8454	15566
3.2.2.4	AMP nucleosidase	529	1379	83	116	64	113	49	508	344	321	60	445	78	4	200	45	52	325	21	223	26	362	13	35	38	38	328	52	347	209
3.2.2.8	ribosylpyrimidine nucleosidase	8	2	1	3	10	24	1	32	15	2	1	12	1	4	3	0	16	1	0	3	49	8	4	1	1	3	1	4	48	2
3.2.2.9	adenosylhomocysteine nucleosidase	15225	12677	12209	11799	16439	14063	11338	15978	14193	16477	14306	12572	12333	12854	11874	12179	11838	14070	9698	11210	10783	11513	14036	10485	10434	11416	10559	13778	12380	15647
3.3.1.1	adenosylhomocysteinase	14587	8056	4503	7074	6632	9717	4208	6685	12496	5711	8583	10649	7671	6545	8102	7993	8120	11975	5411	9382	5776	8345	12017	7835	7994	6339	3536	9365	7424	14242
3.3.2.1	isochorismatase	2	0	0	0	0	0	0	0	1	0	0	0	0	1	0	0	0	0	1	0	0	0	0	0	1	0	0	1	0	2
3.3.2.12	oxepin-CoA hydrolase	2	0	0	0	0	0	0	0	1	0	0	0	1	2	0	0	0	1	1	0	0	0	0	0	1	0	0	1	1	2
3.4.-.-	Acting on peptide bonds (peptidases)	33619	25443	26902	29338	30952	31759	27479	33720	33206	40685	32145	31552	29162	33027	32015	26611	31478	31931	26245	29758	23749	28828	31830	26957	27383	26339	31916	30515	28397	33932
3.4.11.-	Aminopeptidases	1422	4876	13557	4716	15600	5978	10290	11527	4764	8456	12467	6450	5078	5128	7536	8463	4292	4182	2224	5754	5534	5532	5643	1296	6882	10874	8563	8810	11632	3476
3.4.11.1	leucyl aminopeptidase	784	2646	7516	2593	6405	1595	5613	3671	2292	8705	5823	3579	2475	2349	5588	4198	2246	1577	1083	3388	2401	2798	784	786	2134	3493	2491	4245	4316	1523
3.4.11.14	cytosol alanyl aminopeptidase	0	0	10	11	2	8	6	8	6	1	1	3	6	10	12	2	6	5	5	3	13	1	8	2	16	4	1	10	1	0
3.4.11.15	aminopeptidase Y	0	0	0	0	0	0	0	0	0	0	0	0	0	1	0	0	0	0	0	0	0	0	0	0	0	0	0	0	1	0
3.4.11.18	methionyl aminopeptidase	30989	20876	16573	19728	23809	26491	16045	24153	29726	22810	24084	26512	20265	19712	21884	20847	21976	28268	15371	22881	16646	21333	30198	18694	18785	20754	15754	23897	23492	31730
3.4.11.19	D-stereospecific aminopeptidase	259	1294	6094	2145	2892	824	4910	711	1420	3186	5574	1573	2528	2347	3483	4143	1875	1192	1069	2997	762	1172	463	474	2171	3015	2305	4072	2031	389
3.4.11.2	membrane alanyl aminopeptidase	569	570	1376	3137	1108	2531	2357	2835	2159	2862	1457	951	2459	4271	2706	813	3446	1169	3528	1940	2684	1371	1529	2803	5436	873	4116	1428	1387	1075
3.4.11.21	aspartyl aminopeptidase	477	2233	6412	2391	8446	3376	5106	5066	2199	3163	6140	3238	2485	2372	4468	4159	2528	2537	1063	3626	2930	1456	3137	638	2272	5459	2900	4324	6158	1062
3.4.11.23	PepB aminopeptidase	1	0	0	0	0	0	0	0	1	2	0	0	0	1	0	0	0	1	1	0	0	0	0	0	1	0	0	1	0	2
3.4.11.4	tripeptide aminopeptidase	15158	12140	17615	14644	16181	16280	14511	15087	16243	13950	19019	12942	13666	13627	15463	16134	13340	15715	8199	13174	12485	13433	15325	13185	14624	14508	14936	18871	12346	16067
3.4.11.5	prolyl aminopeptidase	1208	1741	7470	4447	4895	4660	6011	4632	4711	3791	6474	1721	3194	3894	3879	4755	3598	1482	1688	2233	3595	2683	5480	7566	4955	5158	10795	5173	2389	1799
3.4.11.7	glutamyl aminopeptidase	8	5	1	2	4	3	0	14	9	8	4	16	3	1	2	2	6	6	3	7	9	1689	2	109	1	216	110	2	13	747
3.4.11.9	Xaa-Pro aminopeptidase	30193	20092	15275	17408	21951	22931	14802	20286	25556	20801	23643	24680	19645	18141	19765	20369	19756	27113	14757	22091	13269	20453	27076	18255	18622	19472	16252	22808	21334	29603
3.4.13.-	Dipeptidases	28767	18863	14058	15131	17534	19341	12349	17571	22495	20978	20607	20608	17661	15089	16485	19037	15981	24874	11447	18386	11473	16855	22504	14962	12912	16270	10294	21790	16333	27734
3.4.13.19	membrane dipeptidase	953	2824	6633	2499	8575	3559	5133	6145	2450	3247	6598	4126	2527	2546	4923	4281	2589	2527	1123	3690	2829	2326	3037	712	4560	5825	4738	4681	7231	1180
3.4.13.21	dipeptidase E	13461	6796	3211	6430	5646	8797	3339	5055	10008	5150	7314	9635	7422	6168	7382	7335	7391	11919	5132	8651	4920	7100	9757	7146	5348	5611	2810	8830	6160	12714
3.4.13.22	D-Ala-D-Ala dipeptidase	1387	2469	6535	2419	2314	532	5355	2251	2088	10506	6160	1979	2641	2554	2423	4229	1412	1038	1140	2115	490	1686	138	771	6864	2474	2252	3720	1812	1371
3.4.13.9	Xaa-Pro dipeptidase	1370	2659	8308	6588	7102	8221	6847	8983	7771	7102	6975	4976	3701	5398	8634	4872	6296	3962	2153	4411	7145	4648	6814	3434	7235	6949	7891	6824	6419	3912
3.4.14.11	Xaa-Pro dipeptidyl-peptidase	153	232	875	1967	617	2381	650	2672	1812	1792	88	551	576	1459	2244	143	1666	881	458	227	2644	413	1222	2387	2459	565	2585	1077	752	699
3.4.14.4	dipeptidyl-peptidase III	13778	7797	3201	6180	4467	7911	3267	4948	9614	5221	7124	7677	7467	6122	4974	7284	6437	10903	5111	7182	4027	7365	9579	7086	5206	4996	2873	8349	4184	12956
3.4.14.5	dipeptidyl-peptidase IV	14602	9299	3730	7271	4901	8084	4907	5646	10101	6202	8075	8158	9278	8825	5393	7805	8096	11511	8110	8788	4065	8454	9738	7269	5703	5256	4613	8492	4695	13714
3.4.15.5	peptidyl-dipeptidase Dcp	27455	15587	6350	12348	8931	15814	6531	9761	19158	10380	14246	15347	14924	12244	9947	14521	12876	21546	10220	14361	8053	14659	19111	14176	10417	9989	5796	16697	8371	25529
3.4.15.6	cyanophycinase	5	11	1	8	4	16	2	3	2	8	6	13	2	5	7	10	4	16	2	5	5	15	1	3	1	5	6	3	32	3
3.4.16.4	serine-type D-Ala-D-Ala carboxypeptidase	82615	62197	45571	57456	77233	79506	41070	84347	81077	60143	61732	77763	53107	55012	72513	52501	63916	81638	41347	64002	58854	63688	81922	57072	68714	59441	57185	66078	78630	86552
3.4.17.-	Metallocarboxypeptidases	74	426	114	321	942	650	185	438	568	39	346	1611	37	25	2479	173	919	1138	32	1540	392	288	247	41	72	706	1585	655	1659	123
3.4.17.11	glutamate carboxypeptidase	582	846	404	283	855	518	242	744	373	497	764	576	286	214	339	475	426	365	172	662	770	1142	808	613	2713	416	393	544	1465	880
3.4.17.13	muramoyltetrapeptide carboxypeptidase	1113	3255	518	540	1102	892	291	1124	1233	892	438	2475	250	122	2766	416	1197	1961	132	1982	469	1067	522	253	217	702	894	719	2407	700
3.4.17.14	zinc D-Ala-D-Ala carboxypeptidase	1301	3369	6862	2751	9967	4604	5170	7222	3194	3346	6426	6745	2548	2588	7500	4361	3588	4403	1147	5261	4289	4523	3270	818	2504	6830	4652	5222	9579	2655
3.4.17.19	carboxypeptidase Taq	287	1439	6074	2227	3560	1493	4931	1281	1510	3015	5956	1925	2451	2321	3549	4071	1859	1462	1031	3138	1236	1056	448	482	4428	3063	2606	3967	2731	678
3.4.17.21	glutamate carboxypeptidase II	0	0	0	0	0	0	0	0	0	0	0	0	0	0	0	0	0	0	0	0	0	0	0	0	0	0	0	0	0	1
3.4.19.-	Omega peptidases	271	1044	6020	2003	2006	228	4825	592	949	3213	5406	467	2524	2342	1197	4098	1040	251	1064	1706	479	1201	298	534	2301	2874	2262	3704	447	321
3.4.19.1	acylaminoacyl-peptidase	90	823	5904	1852	1985	418	4716	372	814	2959	5273	61	2392	2262	1147	3877	839	50	985	1491	370	829	21	311	2034	2406	1842	3462	188	89
3.4.19.11	gamma-D-glutamyl-meso-diaminopimelate peptidase	391	130	73	28	146	212	28	507	61	56	39	292	4	36	156	34	82	191	16	63	175	114	80	17	7	118	83	25	327	32
3.4.19.13	glutathione gamma-glutamate hydrolase	1000	1747	6848	2469	2909	780	5341	1255	1379	8696	6011	1710	2610	2430	2522	4339	1464	526	1153	2263	1040	3225	577	1069	4629	2959	2839	3872	2640	1503
3.4.19.3	pyroglutamyl-peptidase I	233	1263	7193	4691	2953	2722	6871	1842	2181	3710	6280	471	4612	6125	3548	4449	3972	1036	4383	3025	2998	3573	1250	2915	4892	3333	7049	4699	737	1021
3.4.19.5	beta-aspartyl-peptidase	79	10	7	1	3	10	2	4	5	8	5	17	2	1	7	7	12	16	2	4	4	159	10	7	11	1	88	4	16	54
3.4.21.-	Serine endopeptidases	60798	36852	20066	32957	24820	38787	21713	30071	47777	33746	36797	38332	37252	35779	27213	33879	35803	48005	31110	36940	22670	39452	48240	34653	40892	26007	23662	37681	26139	59161
3.4.21.102	C-terminal processing peptidase	43973	27769	18202	22213	23302	28708	16339	23899	34833	26873	29325	30041	25338	21575	21700	27086	23184	36554	16873	26452	16184	27552	34078	23036	23208	21797	13589	30419	22366	43021
3.4.21.107	peptidase Do	477	142	465	368	200	112	490	274	270	5475	421	1200	75	62	1035	180	387	194	68	244	68	187	33	266	2411	0	50	90	620	32
3.4.21.116	SpoIVB peptidase	1026	2152	808	648	6798	3274	364	6141	1744	330	942	4617	118	282	3916	438	1832	2927	131	2293	3043	1500	3046	342	313	3637	2456	1272	7437	1333
3.4.21.26	prolyl oligopeptidase	13077	6451	3068	6085	4446	7785	3221	4312	9214	4841	7387	7218	7397	6139	4789	7208	6386	10310	5102	6994	4003	6836	9520	7151	7535	4954	2518	8339	3957	12343
3.4.21.53	endopeptidase La	16417	12480	12717	9626	14803	12571	9484	13368	13125	14848	14241	15406	10218	9012	12457	12292	10006	15010	6464	11837	10388	11061	13466	8591	10322	11965	8374	13563	15103	15673
3.4.21.72	IgA-specific serine endopeptidase	0	0	0	0	0	0	0	1	0	0	0	0	0	0	0	0	0	0	0	0	0	0	0	0	0	0	0	0	0	0
3.4.21.83	oligopeptidase B	45	165	398	994	409	40	1595	61	90	596	1207	13	1739	2721	231	438	1603	5	2989	1417	12	397	97	241	2812	218	1286	130	270	67
3.4.21.88	repressor LexA	2115	4411	9184	6428	11763	7677	8277	10832	7509	6309	8457	8175	4953	6968	10553	5482	7497	5279	4790	7509	7467	5193	6498	3790	7983	8168	9306	6691	11511	3952
3.4.21.89	signal peptidase I	31777	26184	23358	22110	36168	31157	20922	33582	31243	27500	30177	31665	22736	22309	28021	25046	24607	32417	16407	27060	21685	27513	32248	21776	21415	27602	26300	29318	35422	34891
3.4.21.92	endopeptidase Clp	17251	13942	13871	14170	20610	17216	13975	20241	18732	19531	17074	18135	14431	16229	17791	13683	16331	17259	13087	16772	13086	14370	17109	11581	13936	13929	13884	15746	19749	18890
3.4.21.96	lactocepin	0	0	0	1	1	2	0	0	0	0	0	0	1	1	0	0	0	0	0	0	0	168	1	2227	0	0	2462	1	5	0
3.4.22.-	Cysteine endopeptidases	40	149	834	1858	553	2235	545	1206	1226	100	17	218	453	1132	2036	97	1514	659	390	108	2542	81	1066	104	2328	321	95	926	77	25
3.4.22.40	bleomycin hydrolase	14354	9859	4999	10337	6714	11141	7292	8440	12123	8135	9260	9694	11498	13023	9999	8356	12188	12914	11543	11605	7072	8443	11226	9803	8582	6582	8888	10011	6642	13862
3.4.22.70	sortase A	900	5294	21719	13585	16415	10221	19486	12822	8183	12314	18417	3247	12178	15981	11911	13035	11158	4124	10207	8427	11556	5885	6481	4235	14540	11694	12082	14222	6827	2716
3.4.22.71	sortase B	4154	8232	14852	7368	29415	13881	13054	22089	15837	8242	15848	15399	5510	5916	14719	10313	8938	7661	2967	10808	10359	5743	16384	2329	5779	15945	9846	11290	22783	7217
3.4.23.-	Aspartic endopeptidases	1405	2011	1657	653	4364	1543	950	3817	1255	6048	692	2774	218	219	2654	512	849	1104	181	1161	2508	1045	1160	712	309	804	582	702	4206	1107
3.4.23.36	signal peptidase II	16783	12853	13035	13066	18549	17493	12172	18182	17770	17261	16329	17969	12653	13319	16790	13257	15070	17038	10065	15325	12289	13740	18787	11316	13355	15385	13497	15527	18172	17853
3.4.23.43	prepilin peptidase	4631	6566	6232	8597	18200	14588	7041	19410	12601	6810	6261	13429	5266	9445	16290	3085	12110	9415	7642	10384	13908	9341	11255	6923	13930	8644	12582	5763	21014	8654
3.4.23.49	omptin	1	0	0	0	0	0	0	0	1	0	0	0	0	1	0	0	0	0	1	0	0	0	0	0	1	0	0	1	0	2
3.4.23.51	HycI peptidase	1	1	1	0	2	0	1	0	2	5	0	0	0	0	2	2	0	1	0	1	0	0	4	2	1	0	2	2	1	1
3.4.24.-	Metalloendopeptidases	95268	68688	65997	68785	81659	84499	59397	83128	92080	91013	82592	82475	67327	67437	79356	70784	71561	89496	49255	73377	59977	70078	86309	64729	72380	65030	60765	82971	76919	96847
3.4.24.15	thimet oligopeptidase	0	0	0	0	0	0	0	0	0	0	0	0	0	1	0	0	0	0	0	0	0	0	0	0	0	0	0	0	1	0
3.4.24.29	aureolysin	0	0	0	0	0	0	0	0	0	0	0	0	0	0	0	0	0	0	0	0	0	5	0	0	0	1	0	0	0	0
3.4.24.55	pitrilysin	1	0	0	0	0	0	0	0	1	1	0	0	0	1	0	0	0	0	1	0	0	0	0	0	1	0	0	1	0	2
3.4.24.64	mitochondrial processing peptidase	70	207	36	3	6	0	9	234	45	3	23	12	2	11	0	23	3	10	0	14	1	10	9	8	3	0	5	4	0	163
3.4.24.70	oligopeptidase A	178	399	647	128	100	46	254	64	155	396	452	127	148	111	362	221	160	58	84	133	515	459	208	252	2521	88	120	235	244	275
3.4.24.71	endothelin-converting enzyme 1	0	0	0	0	1	0	0	0	0	0	0	0	0	0	0	0	0	0	1	0	1	0	0	0	0	0	0	0	0	2
3.4.24.75	lysostaphin	1	0	0	0	2	0	0	3	1	0	1	1	1	0	0	0	0	1	0	0	1	133	0	8	0	9	6	0	1	30
3.4.24.78	gpr endopeptidase	1027	2155	809	647	6807	3276	365	6135	1747	329	941	4608	118	282	3916	440	1832	2929	133	2293	3046	1500	3046	345	311	3640	2455	1272	7437	1333
3.4.24.84	Ste24 endopeptidase	766	316	566	546	283	215	602	376	528	5944	576	1579	218	151	1264	406	558	463	149	538	96	584	242	434	2561	89	489	308	1233	261
3.4.25.1	proteasome endopeptidase complex	14	13	6	65	51	4	5	87	24	1	0	13	0	6	3	2	0	13	0	10	0	6	0	14	0	2	6	6	23	0
3.4.25.2	HslU---HslV peptidase	759	903	2134	2306	901	2508	1287	2749	2199	7428	287	1871	579	1412	3456	360	2088	1105	513	588	3286	2287	1301	2790	2431	666	2808	1063	1423	1708
3.5.1.-	In linear amides	18272	15046	15457	14926	19892	18174	14490	18292	18793	17508	18542	21400	14873	16242	20571	14687	17752	19389	13338	19077	14350	18574	17986	14616	21364	16087	18528	16916	21477	19952
3.5.1.1	asparaginase	16279	13251	11136	9720	13578	11830	9526	13234	13648	17036	14286	14331	10832	9451	11671	12928	10381	14702	6734	12025	7488	14088	13882	11022	8453	11861	12265	14426	13089	17242
3.5.1.10	formyltetrahydrofolate deformylase	826	1391	546	386	215	144	514	560	410	5603	453	1282	92	67	1054	246	405	560	78	264	85	461	92	274	2449	14	290	109	654	568
3.5.1.105	chitin disaccharide deacetylase	97	1121	5990	2054	2860	811	4813	701	1344	2973	5457	1551	2402	2261	3437	3944	1733	1142	1000	2910	789	876	284	336	2026	2941	1948	3885	1731	184
3.5.1.108	UDP-3-O-acyl-N-acetylglucosamine deacetylase	14549	8677	4567	6731	4776	8078	4022	5607	10102	11092	7692	9044	7673	6292	6363	7719	6996	11203	5255	7548	4609	8029	9836	7537	7770	5102	3073	8637	4944	13462
3.5.1.11	penicillin amidase	1	1	0	2	0	0	0	0	0	0	0	0	0	0	1	0	1	0	0	0	0	0	0	0	0	0	0	0	0	2
3.5.1.110	ureidoacrylate amidohydrolase	17	36	34	8	66	24	7	144	22	30	2	85	0	0	13	2	11	11	1	32	132	13	2	1	4	18	8	6	84	6
3.5.1.111	2-oxoglutaramate amidase	14371	8369	4779	6649	5276	8529	4099	5943	10080	11101	7592	9364	7610	6295	6821	7487	6932	11165	5203	7530	5550	9308	9871	7476	7714	5558	3054	8548	5801	14090
3.5.1.118	gamma-glutamyl hercynylcysteine S-oxide hydrolase	4	3	1	4	1	3	1	1	3	4	2	1	2	1	1	1	1	3	1	2	1	1	1	1	2	1	2	2	3	3
3.5.1.124	protein deglycase	28783	18296	15211	17582	19688	22704	13067	19273	24286	21016	21654	23317	18089	16372	20906	19296	18526	26863	11906	20241	15242	19260	23858	17891	20011	17444	13832	23057	19447	28570
3.5.1.15	aspartoacylase	2	1	2	2	0	0	0	0	2	0	0	0	0	0	0	0	2	3	0	0	0	0	0	2	1	0	0	0	0	1
3.5.1.16	acetylornithine deacetylase	13635	8054	3315	6240	4612	7983	3381	5077	9667	5376	7652	8066	7571	6236	5122	7555	6614	10993	5195	7423	4159	9311	9864	7446	7798	5834	3970	8798	4257	13837
3.5.1.18	succinyl-diaminopimelate desuccinylase	2560	3868	8928	6936	9949	8404	8621	9975	7490	11659	8769	9607	5130	7158	10873	5792	8020	5651	4889	8113	6979	9350	6884	2058	8091	9305	8764	6794	12169	6108
3.5.1.19	nicotinamidase	779	800	1248	1196	454	144	1956	615	479	1258	1142	272	2044	2892	609	874	1909	422	3133	1568	541	1570	562	446	744	403	1598	477	338	979
3.5.1.2	glutaminase	13948	8448	3429	6438	4676	8186	3339	6152	9916	5505	7639	8520	7570	6385	5736	7347	6580	11162	5182	7845	4304	7495	9873	7399	7812	5621	3110	8757	5425	12679
3.5.1.24	choloylglycine hydrolase	14150	11410	9949	9428	11872	10061	9991	9821	12097	10444	14086	10758	11730	11509	9744	11842	10211	12933	9202	11864	6905	11210	10679	10147	10307	9294	9547	12916	10325	15427
3.5.1.25	N-acetylglucosamine-6-phosphate deacetylase	1624	3498	7660	4612	9971	6833	5916	9938	5046	6837	6930	5533	3163	4181	7403	4632	4533	4464	1664	4365	6287	5562	4380	3419	7388	6841	9242	6144	9678	4068
3.5.1.26	N4-(beta-N-acetylglucosaminyl)-L-asparaginase	122	861	5938	1863	2036	453	4726	516	863	2998	5311	186	2424	2282	1150	3886	908	428	999	1504	490	1103	123	330	2051	2415	1912	3465	256	199
3.5.1.28	N-acetylmuramoyl-L-alanine amidase	32576	29004	16311	16790	31486	26647	13333	32051	26112	22382	23852	29852	18222	16213	22938	20352	19280	30270	11985	22376	18135	27952	29265	19201	21119	24785	18935	24522	32558	34428
3.5.1.30	5-aminopentanamidase	0	0	0	0	0	0	0	0	0	0	0	0	0	0	0	0	0	0	0	0	0	1	0	0	0	0	0	0	0	0
3.5.1.32	hippurate hydrolase	1173	2066	6554	2515	2202	389	5316	913	1499	4343	6080	719	3086	2722	1673	4992	1656	900	1369	2423	562	3173	1204	1196	2777	2891	3510	4519	1198	1373
3.5.1.4	amidase	952	877	517	904	2483	2136	832	1715	3097	667	1455	2917	293	381	2799	738	1708	1521	304	2258	1279	1148	2629	681	2807	1239	949	957	3936	1659
3.5.1.41	chitin deacetylase	1	0	0	0	0	0	0	0	0	0	1	0	0	0	0	0	1	1	0	0	0	0	0	0	0	0	0	0	0	0
3.5.1.42	nicotinamide-nucleotide amidase	15547	11564	11584	10331	12434	10495	10763	11005	12623	14970	14654	13597	11949	11574	11815	12441	10788	13799	9366	12879	7681	12219	11149	8500	10515	10271	9274	13469	11663	15507
3.5.1.44	protein-glutamine glutaminase	1963	1775	2122	1034	3055	2390	1097	2756	1737	6010	1122	5369	152	241	6930	531	2502	3428	192	3536	2847	1012	962	538	2554	1659	1552	1305	6033	808
3.5.1.46	6-aminohexanoate-oligomer exohydrolase	1	1	0	2	0	0	1	1	2	0	0	0	0	0	0	0	1	0	0	0	0	0	0	2	1	0	0	0	0	4
3.5.1.47	N-acetyldiaminopimelate deacetylase	113	86	43	110	64	146	106	1466	586	1692	71	335	123	328	207	47	152	222	68	118	102	334	156	2283	131	244	2490	151	675	679
3.5.1.49	formamidase	18	75	36	38	115	26	11	156	37	36	334	87	21	22	31	22	14	12	14	72	137	213	2	113	2376	29	25	50	217	63
3.5.1.5	urease	1632	1285	1262	1696	3389	2449	1338	1918	2768	11825	1842	8141	269	208	9608	673	3629	4513	244	5461	1379	5815	769	1082	7217	2308	796	1617	7230	2612
3.5.1.53	N-carbamoylputrescine amidase	1263	1777	660	497	1037	612	568	1405	629	5696	594	2035	184	91	1340	388	536	944	114	445	995	1120	270	334	2534	492	1410	423	1934	1260
3.5.1.54	allophanate hydrolase	31	38	3	36	50	8	7	28	18	8	331	8	21	23	20	20	7	27	14	47	3	111	2	103	2372	1	14	45	135	34
3.5.1.56	N,N-dimethylformamidase	0	0	0	0	0	0	0	0	0	0	0	0	0	0	0	0	0	0	0	0	0	0	0	0	0	0	0	0	0	1
3.5.1.59	N-carbamoylsarcosine amidase	0	0	0	0	0	0	0	0	0	0	0	0	0	0	0	0	0	0	0	0	0	0	0	0	0	0	0	0	0	1
3.5.1.6	beta-ureidopropionase	464	452	232	244	816	471	224	716	296	474	291	1032	264	186	211	463	434	374	148	406	812	1056	612	330	303	733	367	455	1082	1060
3.5.1.68	N-formylglutamate deformylase	0	0	0	0	0	0	0	0	0	0	0	1	0	0	0	0	0	0	0	0	0	0	0	0	0	0	0	0	0	0
3.5.1.78	glutathionylspermidine amidase	2	0	0	0	0	0	0	0	1	4	0	0	0	1	0	0	0	1	1	0	0	0	0	0	1	0	0	1	0	2
3.5.1.81	N-acyl-D-amino-acid deacylase	106	350	107	222	1463	1060	114	584	600	35	216	1731	18	20	2370	78	957	1153	19	1504	841	137	359	30	7	641	100	456	2395	391
3.5.1.82	N-acyl-D-glutamate deacylase	0	0	0	0	0	0	0	0	0	0	0	0	0	0	0	0	0	0	0	0	0	0	0	0	0	0	0	0	0	1
3.5.1.87	N-carbamoyl-L-amino-acid hydrolase	464	452	232	243	816	471	224	716	296	474	291	1032	264	186	211	463	434	374	148	406	812	1056	612	330	303	733	367	455	1082	1058
3.5.1.88	peptide deformylase	18614	16273	22123	20046	26520	22400	21870	25971	24195	24546	24640	22317	19411	22941	22622	19002	21835	20035	17826	21274	17907	19190	22744	15137	19285	20260	21787	21054	24280	21547
3.5.1.9	arylformamidase	1156	2330	6535	2559	5497	2927	5061	4535	2149	3426	6494	4146	2674	2702	4412	4517	2765	2789	1205	3896	2038	3909	3089	944	4762	6626	4293	4709	6097	1739
3.5.1.91	N-substituted formamide deformylase	1682	3660	7186	2868	9005	4320	5782	7206	4506	3848	7406	3311	2830	2869	3246	4790	2541	1751	1364	3258	3315	3180	5435	1351	5083	5671	4676	4904	7491	2661
3.5.2.10	creatininase	866	4531	12596	4386	8699	3844	9762	4365	3345	6185	11775	4807	4877	4640	7426	8162	4298	3425	2074	6638	3126	2414	3053	1020	6689	8415	5374	8297	7267	1331
3.5.2.14	N-methylhydantoinase (ATP-hydrolysing)	2	2	0	8	0	0	2	0	0	0	0	0	0	0	2	0	2	0	0	0	2	0	0	0	0	0	0	0	0	8
3.5.2.17	hydroxyisourate hydrolase	3	39	2	32	48	1	5	8	14	6	331	1	20	22	18	20	4	0	12	40	3	62	1	103	2372	0	10	46	133	29
3.5.2.2	dihydropyrimidinase	573	1722	619	373	5740	2424	322	5037	1047	240	731	2392	79	112	1397	332	953	1540	70	901	2552	826	2814	282	268	2812	2041	791	4968	1109
3.5.2.3	dihydroorotase	16890	12213	12480	11219	15574	13562	11918	15328	15983	22405	15725	16458	12106	12074	13231	12929	12317	15133	9624	13783	8945	13033	15188	11174	10871	12350	11888	13746	15354	17184
3.5.2.5	allantoinase	229	249	127	116	610	468	127	508	198	250	162	639	137	96	108	235	256	249	77	283	476	599	408	189	154	582	173	239	838	572
3.5.2.6	beta-lactamase	13516	8162	4203	8293	5809	10656	3997	6956	11348	6960	8059	8366	7976	7536	7220	7485	8159	11501	5600	7759	7158	8936	10907	9927	12340	5724	6126	9473	5961	14249
3.5.2.7	imidazolonepropionase	563	1260	39	155	116	123	47	329	318	457	80	652	31	12	290	88	107	491	30	309	67	694	25	54	46	54	711	83	865	347
3.5.2.9	5-oxoprolinase (ATP-hydrolysing)	832	747	473	590	937	1141	630	1624	2584	468	1099	1668	162	296	472	469	599	448	225	845	363	2475	1906	601	2637	1173	531	425	1379	1814
3.5.3.1	arginase	569	107	467	384	265	137	490	282	281	5489	187	1234	61	56	1085	189	411	209	66	346	208	581	195	301	93	81	215	64	689	201
3.5.3.11	agmatinase	14136	8746	4515	6672	10967	11004	3725	9588	10971	5493	8030	10861	7485	6294	9066	7534	8161	12919	5193	9369	6984	7977	12686	7476	5470	7834	4413	9495	10642	13493
3.5.3.12	agmatine deiminase	1878	970	1111	1430	2436	2646	1729	2760	5143	6343	1927	3769	354	570	1880	1079	1595	986	483	1354	1117	1513	3940	856	2978	1193	1665	866	3318	2309
3.5.3.13	formimidoylglutamate deiminase	1	0	0	0	0	0	0	0	0	0	0	0	0	0	0	0	1	0	0	0	0	0	0	0	0	0	0	0	0	0
3.5.3.18	dimethylargininase	637	305	303	518	820	1048	606	1069	2385	406	692	1097	127	254	322	409	547	227	192	484	280	521	1857	273	250	464	346	261	924	970
3.5.3.23	N-succinylarginine dihydrolase	0	0	0	0	1	0	0	0	0	0	0	0	0	0	0	0	0	0	1	0	1	0	0	0	0	0	0	0	0	0
3.5.3.26	(S)-ureidoglycine aminohydrolase	172	193	113	102	43	44	104	261	130	230	124	391	133	98	60	204	158	132	71	200	23	530	233	166	153	482	119	215	65	273
3.5.3.3	creatinase	1	0	0	0	0	0	0	1	0	0	0	0	0	0	0	0	2	0	0	0	0	0	0	0	0	0	0	1	1	1
3.5.3.6	arginine deiminase	853	476	1150	2634	1472	3408	1259	2812	3812	805	844	1760	661	1475	2705	593	2131	1134	614	891	2887	2481	3061	2760	2658	1233	3956	1289	1707	1755
3.5.3.8	formimidoylglutamase	4	1	0	2	4	1	1	7	3	2	2	10	2	1	1	0	3	4	3	3	6	1671	1	101	2	212	107	3	8	735
3.5.3.9	allantoate deiminase	66	70	26	26	560	452	25	461	117	38	37	578	11	15	73	14	75	114	3	191	453	205	154	33	8	514	28	55	798	346
3.5.4.1	cytosine deaminase	221	1360	6902	3995	3566	3140	5387	2670	2632	3172	5488	2023	2910	3492	5653	4061	3294	1914	1406	3094	3606	922	1451	451	4442	3519	2048	4892	2095	239
3.5.4.10	IMP cyclohydrolase	45959	32852	26923	27386	33148	32666	25616	32774	38464	38431	37952	35636	31709	30080	28688	32717	29727	40012	24164	33566	20475	32979	38432	29247	26908	29128	26305	35702	30839	46371
3.5.4.12	dCMP deaminase	15820	11746	11757	11354	14896	15027	9928	15276	16401	10860	14728	13943	10826	10491	12843	12408	11504	15059	6981	11843	11045	12832	16097	10891	12801	12441	10984	14640	13668	17098
3.5.4.13	dCTP deaminase	850	918	1212	1692	1571	898	2207	1088	1143	6338	1215	3179	1806	2777	3739	738	2976	1693	3066	3254	485	666	419	386	494	797	1481	598	2594	380
3.5.4.16	GTP cyclohydrolase I	15779	9458	5072	7795	6823	10166	4880	7895	13179	11656	8879	12164	7915	6721	9645	8392	8579	13098	5537	9918	5749	10792	12282	8160	8368	7081	5341	9725	9052	15287
3.5.4.19	phosphoribosyl-AMP cyclohydrolase	30011	20580	15812	17386	24263	22591	15265	21377	25332	26036	23659	24430	19497	18037	18905	20359	19247	25659	14742	20941	14054	20443	27085	16279	18683	18993	13656	22684	21089	29426
3.5.4.2	adenine deaminase	694	3177	6662	2338	11412	3717	5203	7563	2502	3555	6317	3158	2512	2379	3574	4289	1887	1770	1084	2711	3931	1772	3440	660	2282	5672	5042	4683	7816	1619
3.5.4.21	creatinine deaminase	221	1360	6902	3995	3566	3140	5387	2670	2632	3172	5488	2023	2910	3492	5653	4061	3294	1914	1406	3094	3606	922	1451	451	4442	3519	2048	4892	2095	239
3.5.4.25	GTP cyclohydrolase II	31041	19953	23768	21928	17439	23491	19575	18326	25257	39143	26695	22901	21192	19786	21979	23778	20176	25783	13452	19527	16662	21850	24685	16819	24607	19161	12260	26388	16063	28803
3.5.4.26	diaminohydroxyphosphoribosylaminopyrimidine deaminase	16976	13495	19863	15271	12707	15236	15475	13471	15599	23568	19568	13242	13823	13649	15191	16455	13140	15076	8318	12228	12531	14817	15297	9573	19489	14259	9657	18178	11166	16633
3.5.4.28	S-adenosylhomocysteine deaminase	16472	11366	17549	11615	14179	13454	14408	11935	17321	12839	20517	14099	12577	11427	10320	16439	10503	13404	7648	13102	9085	12098	16505	9119	12551	14326	11192	17106	13387	16495
3.5.4.3	guanine deaminase	385	1498	520	187	5436	2233	208	4623	897	176	936	1715	65	111	1157	168	759	687	57	619	2024	829	2720	333	2634	2492	1222	757	3898	874
3.5.4.31	S-methyl-5'-thioadenosine deaminase	16472	11366	17549	11615	14179	13454	14408	11935	17321	12839	20517	14099	12577	11427	10320	16439	10503	13404	7648	13102	9085	12098	16505	9119	12551	14326	11192	17106	13387	16495
3.5.4.33	tRNA(adenine34) deaminase	1	0	0	0	0	0	0	0	1	2	0	0	0	1	0	0	0	1	1	0	0	0	0	0	1	0	0	1	0	3
3.5.4.4	adenosine deaminase	522	1361	1318	2112	6040	4766	904	6571	2633	2120	681	2062	673	1518	2990	408	2489	1635	538	660	4577	1127	3931	2655	2695	2658	2908	1574	4241	1615
3.5.4.43	hydroxydechloroatrazine ethylaminohydrolase	234	502	203	77	713	514	47	712	226	74	441	529	38	46	210	85	151	295	28	361	652	362	227	216	2389	223	220	172	1305	395
3.5.4.5	cytidine deaminase	14954	10143	4854	8815	11927	13701	4253	12382	12640	5670	8191	12696	8053	7557	10956	7881	9822	14701	5656	9699	9660	10835	13696	7686	7848	9196	6772	10559	12397	15086
3.5.4.9	methenyltetrahydrofolate cyclohydrolase	33639	26479	26297	25739	39447	33358	24374	38492	35132	34532	32113	32912	25271	26600	30240	26230	27770	31692	20085	27695	24902	26933	35411	22609	26660	27860	25167	30262	34389	35762
3.5.5.1	nitrilase	19	11	8	12	3	2	1	4	8	17	3	1	3	4	4	2	4	6	6	4	2	5	1	16	2	4	2	4	5	4
3.5.5.7	aliphatic nitrilase	4	40	3	34	48	2	5	8	16	6	331	0	20	22	18	20	4	3	12	40	3	62	1	104	2372	0	10	45	132	29
3.5.99.10	2-iminobutanoate/2-iminopropanoate deaminase	64	19	2	14	25	15	2	43	9	6	2	55	6	3	9	7	8	224	9	27	36	50	2	9	7	7	8	9	39	12
3.5.99.2	aminopyrimidine aminohydrolase	224	309	505	1066	413	71	1694	105	164	811	1004	58	1859	2808	279	635	1756	131	3057	1477	39	2550	321	407	599	536	1590	284	235	1028
3.5.99.6	glucosamine-6-phosphate deaminase	28498	20238	14196	17301	19539	23133	12958	19617	25687	15612	21713	21420	18057	16482	17366	19470	17761	25633	11990	18956	14668	19461	25426	17769	18037	17748	14586	23008	17694	29373
3.6.-.-	Acting on acid anhydrides	15864	11099	6274	9405	12392	14031	5045	14542	13727	13226	8833	14414	8377	8064	12601	8326	10537	15280	5873	10240	10491	11817	14273	10509	10585	9608	8631	11012	13743	16297
3.6.1.-	In phosphorus-containing anhydrides	16709	12681	12882	13922	16489	18210	11026	18306	19180	18258	15557	17191	11466	11951	18245	12923	14452	17580	7533	13974	13226	13855	17524	13616	17645	13433	15053	16388	16872	18003
3.6.1.1	inorganic diphosphatase	18643	15859	20782	16217	24845	20555	18359	23736	23968	21597	23496	20799	15401	16266	17820	18138	16345	17968	11526	17137	14640	16788	22761	12540	18496	18863	17824	19616	22509	20436
3.6.1.11	exopolyphosphatase	19533	11899	11413	14987	13775	18221	12689	19746	25262	31354	14006	23366	12920	15532	20129	11478	17645	17326	12960	17360	13503	16530	20625	17133	15373	12140	17581	12988	20182	21957
3.6.1.13	ADP-ribose diphosphatase	2115	6371	14419	8077	13760	7745	12457	10655	6713	9215	13103	8909	7388	9074	13546	9244	8833	6872	5676	10169	7289	6273	5132	3878	7459	10726	11310	10457	12818	3592
3.6.1.15	nucleoside-triphosphate phosphatase	178	410	188	24	99	75	25	466	140	74	75	272	26	19	128	18	40	256	11	230	196	378	38	90	14	107	77	93	352	150
3.6.1.22	NAD+ diphosphatase	13997	10366	10066	9435	13363	11262	9869	10439	11798	8581	14031	11341	11636	11291	9585	11901	10539	13246	9159	11784	7134	9017	12613	7727	7955	11015	7808	12968	10151	14061
3.6.1.23	dUTP diphosphatase	16518	14295	19133	14842	23025	17765	16980	20328	18874	20094	21259	17941	14999	15519	18363	17000	15839	16963	11007	16650	13098	12213	18977	11429	12956	17517	14123	18931	18547	17048
3.6.1.27	undecaprenyl-diphosphate phosphatase	16251	12949	18302	14362	17387	15420	16341	16407	18040	16386	20978	14521	14983	15565	14268	16828	14099	15720	10990	15055	11623	14435	16165	9284	15312	15015	11788	18253	14896	18055
3.6.1.3	-	897	569	669	501	951	699	542	1020	653	5820	319	2074	84	62	1442	225	529	621	87	865	810	2030	362	494	98	500	475	215	2083	1205
3.6.1.31	phosphoribosyl-ATP diphosphatase	30116	20120	10080	15489	22365	22273	10550	21560	24650	23103	17716	25021	17071	15741	17904	16483	18472	25856	13733	19474	14011	19713	26955	15738	11897	16749	11920	19260	21152	29565
3.6.1.40	guanosine-5'-triphosphate,3'-diphosphate phosphatase	18996	11793	10949	14639	13617	18097	12202	19476	25003	25882	13912	22154	12859	15473	19092	11317	17256	17119	12903	17154	13436	16249	20573	16960	15311	12117	17498	12931	19679	21913
3.6.1.41	bis(5'-nucleosyl)-tetraphosphatase (symmetrical)	161	167	96	88	26	11	96	30	73	213	120	14	128	89	43	199	134	51	71	88	15	393	207	146	149	71	108	187	36	225
3.6.1.45	UDP-sugar diphosphatase	753	474	610	435	238	252	510	643	557	5739	189	1744	75	50	1313	202	442	512	73	609	139	333	66	270	51	104	131	164	1069	69
3.6.1.54	UDP-2,3-diacylglucosamine diphosphatase	14416	8106	3762	6636	4693	8035	3852	5253	9957	10909	7665	8892	7670	6273	6051	7662	6959	11148	5250	7514	4110	7945	9819	7499	7766	5067	3031	8625	4840	13213
3.6.1.55	8-oxo-dGTP diphosphatase	2816	7672	15795	8752	20759	11216	13073	16357	9421	11235	14958	13445	7622	9410	19587	9668	11382	10455	5839	13914	10240	8215	8349	6793	12317	13811	15189	12058	19945	5556
3.6.1.58	8-oxo-dGDP phosphatase	1	0	0	0	0	0	0	1	1	1	0	0	0	1	0	0	0	1	1	0	0	0	0	0	1	0	0	1	0	2
3.6.1.63	alpha-D-ribose 1-methylphosphonate 5-triphosphate diphosphatase	23	138	29	5	8	15	12	91	33	16	78	91	14	9	151	54	16	26	12	36	3	209	29	2	68	161	899	223	34	31
3.6.1.66	XTP/dITP diphosphatase	14509	8488	4269	6794	5470	9010	4040	6064	12106	5824	8241	8924	7616	6398	5666	7757	7039	11166	5328	7850	4944	8031	11594	7594	7857	5551	3304	8665	5503	14083
3.6.1.67	dihydroneopterin triphosphate diphosphatase	1	0	0	0	0	0	0	0	1	2	0	0	0	1	0	0	0	1	1	0	0	0	0	0	1	0	0	1	0	2
3.6.1.7	acylphosphatase	1133	2305	8272	4647	4708	3978	6187	4732	3793	10577	6152	4493	3119	3834	7415	4490	3998	3274	1580	3786	5215	3892	1725	3231	7132	4346	5929	5413	5135	2481
3.6.3.-	Catalysing transmembrane movement of substances	61928	43053	23512	37212	38230	46120	25447	40573	51791	52068	39889	51229	39242	39713	46069	34554	44649	55863	34467	45950	30486	41581	51045	37566	52905	31395	28471	41538	41642	60465
3.6.4.-	Acting on acid anhydrides to facilitate cellular and subcellular movement	33677	26969	27987	28941	38368	32872	28776	36840	33693	36458	35382	34614	30449	34691	33169	27530	33216	33660	28953	33469	25268	28737	34162	25504	34827	29150	32726	30903	36331	35392
3.6.4.12	DNA helicase	133265	100484	88694	97312	124319	123400	85987	129962	136459	122930	117735	124805	95950	100723	110347	97235	106995	125250	78037	108054	85989	106356	134805	89389	107609	100550	98538	112054	122180	141156
3.6.4.13	RNA helicase	17941	13028	7495	11605	14325	16123	8008	16565	18582	15576	12675	15487	10591	11322	11734	9821	12642	15133	9369	12298	11128	12453	18471	11864	21119	9975	10778	11592	15858	18131
3.6.5.-	Acting on GTP to facilitate cellular and subcellular movement	16591	12352	12872	12835	15525	15286	12033	15991	16993	17185	15757	15557	12619	13253	14265	13074	13532	15532	10029	13660	11131	13387	16233	11250	13288	12693	12674	14810	14904	17374
3.6.5.4	signal-recognition-particle GTPase	16593	12353	12873	12832	15526	15287	12034	15994	16995	17189	15757	15558	12620	13253	14267	13076	13532	15532	10028	13661	11133	13520	16237	11259	13288	12704	12384	14811	14643	17405
3.7.1.12	cobalt-precorrin 5A hydrolase	599	2160	1250	512	6590	3127	509	5626	1628	437	918	3662	138	224	4111	337	1782	2463	105	2349	3155	785	3252	362	266	3560	1443	1239	6725	1015
3.7.1.14	2-hydroxy-6-oxonona-2,4-dienedioate hydrolase	0	1	0	2	0	0	1	0	0	0	0	0	0	0	0	0	0	0	0	0	0	0	0	0	0	0	0	0	0	0
3.7.1.2	fumarylacetoacetase	2	1	0	2	0	0	1	0	0	0	0	0	0	0	0	0	1	0	0	0	0	1	0	0	0	0	0	0	0	2
3.7.1.22	3D-(3,5/4)-trihydroxycyclohexane-1,2-dione acylhydrolase (ring-opening)	71	425	113	213	927	649	106	436	565	28	261	1603	26	23	2461	123	904	1134	27	1461	392	279	244	18	72	698	982	652	1654	124
3.7.1.3	kynureninase	1	1	0	2	1	0	0	1	0	0	0	0	0	1	1	0	1	0	1	0	1	0	0	0	0	0	0	1	1	2
3.8.1.2	(S)-2-haloacid dehalogenase	465	980	746	1264	2056	1534	1815	2215	1422	2344	1251	2427	1819	2968	2764	574	2766	1740	3067	3240	1123	1102	558	331	509	1010	1538	709	3544	1190
3.8.1.5	haloalkane dehalogenase	0	1	0	2	0	0	0	0	0	0	1	0	1	0	0	0	0	1	0	0	0	0	0	0	0	0	0	0	0	2
3.8.1.8	atrazine chlorohydrolase	160	166	96	89	26	11	96	30	72	210	120	14	127	88	42	199	134	50	70	88	15	392	207	146	148	71	108	186	36	224
3.9.1.3	phosphohistidine phosphatase	2	0	0	0	1	0	0	0	1	1	0	0	0	1	0	0	0	0	1	0	1	1	0	0	1	0	0	1	0	4
4.1.1.-	Carboxy-lyases	0	0	0	0	0	0	0	1	0	0	0	0	0	0	0	0	0	0	0	0	0	0	0	0	0	0	0	0	0	0
4.1.1.107	3,4-dihydroxyphenylacetaldehyde synthase	2	1	2	2	0	0	0	1	2	0	0	0	0	0	0	0	2	3	0	0	0	0	0	2	1	0	0	1	0	1
4.1.1.11	aspartate 1-decarboxylase	14773	8365	4454	6692	4888	8235	3939	5635	9995	10920	7686	9147	7561	6231	6500	7556	6905	11455	5217	7628	4979	9454	9805	7667	7792	5464	3192	8521	5387	13867
4.1.1.112	oxaloacetate decarboxylase	7	1	0	1	9	23	1	31	14	1	1	13	0	2	3	0	16	1	0	2	49	7	3	1	1	2	1	4	48	2
4.1.1.12	aspartate 4-decarboxylase	92	9	4	12	15	13	5	17	6	37	12	21	6	10	23	11	9	19	4	7	9	199	17	13	39	13	567	20	292	167
4.1.1.15	glutamate decarboxylase	14079	8096	3428	6670	5290	8960	3869	5709	11871	5578	7887	8836	7539	6384	5446	7692	6992	10895	5309	7704	4310	7748	11405	7354	5528	5607	4061	8823	5118	13501
4.1.1.17	ornithine decarboxylase	484	611	1097	2222	751	2384	826	2572	2050	2194	356	1057	774	1626	2214	605	1935	1141	613	427	2630	1450	1500	2710	2657	679	3322	1397	817	1127
4.1.1.18	lysine decarboxylase	499	860	425	341	526	265	144	1183	471	354	265	1484	171	231	415	377	309	915	126	553	695	1218	331	306	192	561	1316	371	1322	722
4.1.1.19	arginine decarboxylase	14854	9237	10394	8538	6825	8459	8662	5977	10851	13948	12974	9249	9971	8503	7690	11425	7762	11463	6206	9111	5234	8709	9830	7888	9814	7620	4995	11982	5723	13324
4.1.1.20	diaminopimelate decarboxylase	16667	11583	6187	9485	14149	13612	6879	14599	15593	14428	10771	17222	9758	9893	13681	9221	12183	16469	8692	13878	8915	12614	15590	11047	9126	10578	10636	10931	16607	17405
4.1.1.22	histidine decarboxylase	31	41	11	94	64	35	22	464	22	29	340	57	76	117	165	28	22	21	30	48	60	73	124	110	2460	210	17	115	239	41
4.1.1.23	orotidine-5'-phosphate decarboxylase	16570	12287	12403	11927	15258	13034	13076	14653	15795	17641	16595	15174	13889	14817	12435	13382	13602	14836	12610	14894	8474	13569	15272	11277	11407	12564	13212	13966	14325	17378
4.1.1.31	phosphoenolpyruvate carboxylase	531	276	875	1455	579	166	2166	344	362	6083	1384	1228	1813	2776	1279	650	2013	214	3055	1706	92	709	143	2657	2869	230	4394	190	770	89
4.1.1.32	phosphoenolpyruvate carboxykinase (GTP)	102	156	74	73	367	92	16	418	99	74	348	586	22	24	142	57	84	146	16	114	537	112	20	108	2379	156	131	97	652	300
4.1.1.33	diphosphomevalonate decarboxylase	165	238	877	1973	622	2383	651	2682	1818	1795	91	567	579	1460	2246	144	1669	887	461	233	2650	2095	1223	2498	2460	780	2695	1080	764	1433
4.1.1.36	phosphopantothenoylcysteine decarboxylase	31712	22551	24163	22423	26350	27421	20007	28179	29750	32487	28092	24563	21590	20638	22510	24391	21189	27628	13786	20690	19816	24206	29707	21696	22962	22607	19153	27868	22035	32091
4.1.1.37	uroporphyrinogen decarboxylase	16228	13069	6380	8730	23216	20393	5583	20168	17270	11587	12070	23666	8067	7169	24049	9642	15952	20052	5815	17815	10812	14196	24640	8245	6830	20688	19521	15585	25385	16866
4.1.1.39	ribulose-bisphosphate carboxylase	39	151	210	24	0	3	1	4	8	0	6	6	1	2	4	31	7	29	4	4	0	64	0	17	2	16	30	0	3	63
4.1.1.4	acetoacetate decarboxylase	41	149	824	1847	553	2227	538	1201	1221	99	17	217	448	1122	2024	95	1508	654	386	106	2531	213	1059	111	2313	327	101	917	78	55
4.1.1.44	4-carboxymuconolactone decarboxylase	15199	10409	12197	13177	11663	13249	13061	11516	13929	22343	15275	14267	14130	15620	13564	12904	14738	14549	12773	14312	9374	10431	14096	10920	11023	11662	11069	14015	11236	14518
4.1.1.45	aminocarboxymuconate-semialdehyde decarboxylase	2	10	7	0	0	3	2	4	4	2	0	9	0	1	3	0	8	6	0	0	3	0	9	0	0	0	0	0	3	1
4.1.1.46	o-pyrocatechuate decarboxylase	21	128	22	4	8	12	10	86	29	14	78	82	14	9	148	54	7	20	12	36	0	209	21	2	68	161	899	223	32	31
4.1.1.47	tartronate-semialdehyde synthase	71	425	113	211	927	649	106	436	565	28	261	1604	27	24	2461	123	904	1135	28	1461	392	279	243	19	73	698	981	652	1654	125
4.1.1.48	indole-3-glycerol-phosphate synthase	14299	9814	4515	6741	9528	9958	3834	8328	10925	5735	8183	10405	7658	6349	8872	7764	7733	13210	5265	9246	6776	10074	10810	7742	8014	6703	4333	9618	9563	14854
4.1.1.49	phosphoenolpyruvate carboxykinase (ATP)	14288	9582	4280	6748	10889	11020	3902	10657	11636	7256	8021	11252	7619	6454	8754	7667	8275	13347	5242	9345	6940	9945	12538	9673	5516	8413	7357	9517	10682	15236
4.1.1.5	acetolactate decarboxylase	277	254	140	195	92	154	202	1498	660	1904	194	359	250	413	238	246	288	276	140	210	117	2230	358	303	267	524	244	334	715	1635
4.1.1.50	adenosylmethionine decarboxylase	529	365	321	277	250	248	42	831	213	104	108	785	44	170	327	143	93	568	63	103	129	772	86	113	25	327	1061	80	1064	223
4.1.1.65	phosphatidylserine decarboxylase	15623	9985	5434	7281	9871	10200	4715	10315	11154	16743	8438	11717	7797	6459	8581	8077	8113	12489	5372	8331	6363	8887	12656	7978	8095	7702	4377	9320	9294	14091
4.1.1.68	5-oxopent-3-ene-1,2,5-tricarboxylate decarboxylase	2	1	0	0	0	1	0	0	1	3	0	0	1	3	0	0	0	1	1	0	0	0	0	1	2	0	0	1	1	3
4.1.1.7	benzoylformate decarboxylase	0	1	0	0	0	0	0	0	2	0	0	0	0	0	0	0	0	0	0	0	0	1	0	2	1	0	0	0	0	0
4.1.1.73	tartrate decarboxylase	88	52	15	134	573	433	106	266	72	30	125	264	18	10	75	77	119	148	11	170	451	126	186	38	5	111	661	30	774	309
4.1.1.74	indolepyruvate decarboxylase	4	1	0	1	4	1	0	6	3	3	2	10	2	2	1	0	3	4	3	4	6	1671	1	101	1	212	107	2	9	734
4.1.1.77	2-oxo-3-hexenedioate decarboxylase	0	1	0	2	0	0	2	0	0	0	0	0	1	0	0	0	0	0	0	0	0	0	0	0	0	0	0	0	0	2
4.1.1.8	oxalyl-CoA decarboxylase	71	128	416	1036	380	83	1612	517	88	612	885	71	1780	2804	371	426	1626	30	2998	1388	78	513	227	2372	543	431	3747	164	250	49
4.1.1.81	threonine-phosphate decarboxylase	1323	4456	1680	751	11409	5056	724	10008	2638	952	1422	5436	214	292	5296	563	2456	3747	156	2761	4684	1593	5676	462	638	5966	2648	1929	10180	1850
4.1.1.82	phosphonopyruvate decarboxylase	129	1270	51	3	62	64	20	179	87	56	20	154	3	0	49	11	17	102	4	23	36	16	18	4	12	59	8	12	178	12
4.1.1.85	3-dehydro-L-gulonate-6-phosphate decarboxylase	0	0	0	0	0	0	0	0	0	1	0	0	0	0	0	0	0	0	0	0	0	0	0	0	0	0	0	0	0	0
4.1.1.86	diaminobutyrate decarboxylase	1	0	0	0	0	0	0	0	0	1	0	0	0	0	0	0	0	1	0	0	0	0	0	0	0	0	0	1	0	0
4.1.1.87	malonyl-S-ACP decarboxylase	0	0	0	0	0	1	0	0	1	0	1	1	0	0	0	0	0	0	0	1	0	0	0	0	0	0	0	0	0	0
4.1.1.9	malonyl-CoA decarboxylase	0	0	0	0	0	0	0	0	0	0	0	0	0	0	0	0	0	0	0	0	0	0	0	0	0	0	0	0	0	1
4.1.1.96	carboxynorspermidine decarboxylase	15146	9856	4846	6999	10049	10156	4140	10331	10998	11109	8645	11291	7641	6453	7801	7805	7654	12443	5299	8214	6763	8905	12402	7861	10299	7575	4957	9268	9212	13980
4.1.1.98	4-hydroxy-3-polyprenylbenzoate decarboxylase	13743	7328	4424	6742	5709	8654	3980	5388	10212	10538	7508	10602	7464	6199	8620	7526	7801	11847	5187	8894	5150	7276	10025	7397	5313	6153	3616	9035	6332	12592
4.1.2.-	Aldehyde-lyases	126	1783	6169	2009	5184	1004	4937	2761	1336	3030	5578	689	2424	2275	2059	3989	919	231	1005	1697	1310	1097	366	363	2119	2789	3356	3964	1720	441
4.1.2.13	fructose-bisphosphate aldolase	18714	17327	14307	14456	28020	23540	12854	25955	20749	18109	18477	25920	12922	13764	24261	14271	18178	22308	10356	19923	16724	18829	22656	12045	16526	20954	21780	18460	30305	21196
4.1.2.14	2-dehydro-3-deoxy-phosphogluconate aldolase	15963	17503	28895	15338	26905	16772	23220	20021	17641	19343	30988	19159	17351	15973	19732	23936	14537	18689	9427	19733	11566	15594	16056	9466	16457	23055	17914	25523	21633	17369
4.1.2.17	L-fuculose-phosphate aldolase	1574	3905	2458	1254	12004	5323	1255	10270	2903	6277	1761	7339	313	456	6323	974	3102	3586	298	3065	5087	2338	5992	849	684	6116	4176	2286	10645	2051
4.1.2.19	rhamnulose-1-phosphate aldolase	473	1680	199	268	945	683	130	725	709	173	299	1687	47	31	2498	195	925	1502	41	1499	509	771	302	95	246	718	1318	705	1700	728
4.1.2.20	2-dehydro-3-deoxyglucarate aldolase	58	85	46	75	220	41	17	160	56	46	421	117	22	27	85	32	40	20	22	207	273	91	167	219	2408	84	64	60	402	76
4.1.2.21	2-dehydro-3-deoxy-6-phosphogalactonate aldolase	1	0	0	0	1	0	0	0	0	0	0	0	0	0	0	0	1	0	1	0	1	0	0	0	0	0	0	0	0	1
4.1.2.22	fructose-6-phosphate phosphoketolase	304	633	1023	2010	697	2430	664	2977	1937	1802	486	733	599	1487	2374	178	1691	1002	476	461	2707	669	1258	2576	4837	652	2652	1208	1147	771
4.1.2.25	dihydroneopterin aldolase	15286	9172	4671	8131	7936	10267	5643	8479	10955	11693	9170	11941	9516	9218	9254	8414	10227	13472	8332	10769	5678	10665	12550	7959	8673	8730	5892	9648	9172	14604
4.1.2.34	4-(2-carboxyphenyl)-2-oxobut-3-enoate aldolase	0	0	0	0	0	0	0	0	0	0	0	0	0	0	0	0	0	0	0	0	0	0	0	0	0	0	0	1	0	0
4.1.2.4	deoxyribose-phosphate aldolase	15351	12300	16234	11018	17594	13872	13389	15220	13946	13251	19701	13709	12581	11379	11862	15835	10848	14822	7363	12987	8651	13277	15240	10651	12249	15897	14812	17248	15277	16417
4.1.2.40	tagatose-bisphosphate aldolase	208	1210	410	126	4849	1810	186	4008	726	206	598	1141	78	100	1237	158	652	604	51	259	1551	2453	2513	210	329	2333	2064	818	3055	1298
4.1.2.43	3-hexulose-6-phosphate synthase	138	975	5951	1865	2033	463	4729	567	887	2979	5376	239	2417	2281	1295	3933	865	251	1009	1538	447	2855	43	425	2115	2796	2865	3689	290	889
4.1.2.48	low-specificity L-threonine aldolase	14834	10208	10325	10167	11039	11849	10541	9293	13934	9490	15228	12087	11902	11660	9503	12558	11212	13601	9452	12673	6375	11885	14435	8455	10704	11558	9266	13270	10537	15471
4.1.2.50	6-carboxytetrahydropterin synthase	14697	8549	4240	6992	5535	9127	4128	6324	12079	5772	8348	8999	7618	6437	5795	7763	7070	10985	5343	7958	5062	9818	11558	10006	7985	5814	6516	8707	5599	14482
4.1.2.52	4-hydroxy-2-oxoheptanedioate aldolase	123	170	60	119	812	465	39	399	132	71	785	325	47	55	162	61	99	77	38	326	722	221	300	336	4782	188	92	135	1308	407
4.1.2.9	phosphoketolase	304	633	1023	2010	697	2430	664	2977	1937	1802	486	733	599	1487	2374	178	1691	1002	476	461	2707	669	1258	2576	4837	652	2652	1208	1147	771
4.1.3.1	isocitrate lyase	2	0	0	0	1	0	1	1	1	1	0	0	1	2	1	0	0	1	1	1	1	1	0	0	1	0	0	1	1	3
4.1.3.17	4-hydroxy-4-methyl-2-oxoglutarate aldolase	0	0	0	0	0	0	0	0	0	0	0	0	0	0	0	0	0	0	0	0	0	0	0	0	0	0	0	1	0	0
4.1.3.27	anthranilate synthase	30368	19279	10914	15762	20948	20934	10802	17991	23294	28415	18093	25930	17249	15542	23376	16538	19125	27818	13709	22090	14270	21139	22184	16354	18980	14228	10284	19943	22702	29907
4.1.3.3	N-acetylneuraminate lyase	718	3461	788	663	7381	3687	448	5610	2120	298	1352	4976	112	158	5883	417	2608	3361	104	3655	2940	2779	3193	495	2696	4011	1884	1659	7946	1967
4.1.3.30	methylisocitrate lyase	478	105	464	338	153	111	485	267	257	5470	90	1200	56	43	1018	159	384	195	57	205	65	125	32	164	41	0	40	46	490	7
4.1.3.34	citryl-CoA lyase	1137	1486	2759	4179	2768	5583	1448	3723	3205	947	619	1788	1125	2392	4998	585	3553	2158	913	1326	6924	1506	3283	3123	4906	1351	3521	2252	3753	1206
4.1.3.36	1,4-dihydroxy-2-naphthoyl-CoA synthase	1221	529	468	804	978	1209	744	1783	2742	1002	1211	1570	362	464	726	727	754	808	310	838	378	3080	2241	664	2893	983	920	612	1549	2574
4.1.3.38	aminodeoxychorismate lyase	14044	8100	4211	6471	4607	8051	3900	5156	9886	10742	7200	8796	7518	6163	6212	7405	6804	10959	5158	7316	4561	8821	9603	7337	5243	5218	2918	8368	4516	13594
4.1.3.39	4-hydroxy-2-oxovalerate aldolase	363	447	153	287	1803	1157	138	861	657	93	257	2325	32	22	2493	177	1074	1585	30	1581	1325	252	447	56	37	891	329	526	3040	677
4.1.3.4	hydroxymethylglutaryl-CoA lyase	155	369	146	15	34	50	10	306	117	10	64	186	5	7	113	16	26	121	6	197	63	205	36	86	8	87	58	88	268	59
4.1.3.40	chorismate lyase	2	0	0	0	0	0	0	0	1	1	0	0	1	1	0	0	0	1	1	0	0	1	0	0	1	0	0	1	0	2
4.1.3.42	(4S)-4-hydroxy-2-oxoglutarate aldolase	15963	17503	28895	15338	26905	16772	23220	20021	17641	19343	30988	19159	17351	15973	19732	23936	14537	18689	9427	19733	11566	15594	16056	9466	16457	23055	17914	25523	21633	17369
4.1.99.1	tryptophanase	13647	7745	3144	6156	4544	8030	3268	4965	9485	5180	7140	7811	7397	6153	5078	7240	6496	10746	5113	7216	4173	6852	9596	7084	5192	5039	3039	8348	4543	12424
4.1.99.12	3,4-dihydroxy-2-butanone-4-phosphate synthase	30621	19860	23314	21627	17393	23395	19095	18068	25028	33685	26695	21735	21138	19749	21019	23632	19819	25600	13404	19459	16734	21747	24818	16772	24600	19228	12269	26352	15766	28843
4.1.99.14	spore photoproduct lyase	547	749	689	264	1548	1242	296	1060	720	240	338	2083	40	65	2945	172	1050	1529	53	1585	1396	452	449	62	83	873	1371	708	3104	473
4.1.99.17	phosphomethylpyrimidine synthase	15312	10978	11156	9452	13988	12377	9638	11371	14437	14469	14405	13211	10168	8902	11247	12121	10037	13393	6490	11536	7909	10767	14769	8512	10252	11269	5658	13200	12190	15400
4.1.99.19	2-iminoacetate synthase	15896	12125	10583	9263	13583	12023	9147	12070	14209	9583	14623	12468	10189	9025	8860	12209	9014	13217	6539	10641	8251	10105	14926	8542	10457	11358	8248	13351	11697	15202
4.1.99.22	GTP 3',8-cyclase	1765	2971	7937	3247	8646	3690	6368	6269	4462	9454	7252	4166	2795	2761	4041	4952	2754	1542	1391	2984	3453	4149	4978	1433	5121	5863	4341	4676	6386	2905
4.1.99.3	deoxyribodipyrimidine photo-lyase	141	603	803	132	133	43	174	363	162	190	362	153	26	43	329	79	38	60	21	78	505	1680	11	237	2379	238	154	59	242	983
4.1.99.5	aldehyde oxygenase (deformylating)	2	1	2	2	0	0	0	0	2	0	1	0	0	0	0	0	2	4	0	0	0	0	0	2	1	0	0	0	0	1
4.2.1.-	Hydro-lyases	1360	2198	1001	1135	7183	4113	1050	6965	4056	1097	1655	4722	459	653	4279	873	2353	2418	371	2754	2645	1822	5242	660	715	4065	1760	1722	7284	2196
4.2.1.1	carbonic anhydrase	1524	2332	2258	1912	1481	765	2874	1195	941	12041	1741	2948	2006	2933	2896	1080	2627	662	3206	2204	1207	1738	702	894	3186	688	2751	691	2371	974
4.2.1.10	3-dehydroquinate dehydratase	16554	12219	12884	12746	15432	15132	12013	14200	16392	15719	15774	15134	12629	12999	14103	13218	13516	15370	10030	13610	11049	13393	16283	9087	13304	12518	10035	14841	14008	16780
4.2.1.100	cyclohexa-1,5-dienecarbonyl-CoA hydratase	0	0	0	0	0	0	0	0	0	0	0	0	0	0	0	0	0	0	0	0	0	0	0	0	0	0	0	0	0	1
4.2.1.104	cyanase	2	1	2	2	0	0	1	0	2	0	0	0	0	0	0	0	2	3	0	0	0	0	0	2	1	0	0	0	0	1
4.2.1.109	methylthioribulose 1-phosphate dehydratase	2	1	2	2	0	0	0	0	2	0	0	0	0	2	0	0	2	3	0	0	0	0	0	2	1	0	0	0	1	1
4.2.1.11	phosphopyruvate hydratase	16846	14809	13299	13118	21066	17645	12315	20033	18192	17342	16537	17586	12693	13355	17508	13226	15001	17172	10084	15347	12622	14116	19141	11447	13454	15102	13533	15754	18813	17793
4.2.1.113	o-succinylbenzoate synthase	186	47	55	53	58	20	8	153	91	78	344	29	37	34	33	75	12	281	18	49	12	1966	60	209	2385	223	156	57	155	1199
4.2.1.12	phosphogluconate dehydratase	2	0	0	0	1	0	0	0	1	1	0	0	1	1	1	0	1	1	1	1	1	0	0	0	1	0	0	1	0	3
4.2.1.120	4-hydroxybutanoyl-CoA dehydratase	426	535	243	281	250	226	47	754	465	321	160	1227	49	143	485	175	156	975	67	496	153	559	79	177	25	353	817	177	1003	101
4.2.1.126	N-acetylmuramic acid 6-phosphate etherase	478	1538	905	2079	1227	2784	750	2718	1981	1965	239	1022	539	1355	2236	246	1816	1188	464	464	3115	2391	1328	326	2386	690	1538	1066	1939	1973
4.2.1.129	squalene---hopanol cyclase	2	76	3	60	95	2	9	15	27	12	663	1	40	42	36	41	5	1	25	79	6	125	2	206	4742	0	19	89	263	56
4.2.1.131	carotenoid 1,2-hydratase	1	0	0	0	0	0	0	0	0	0	0	0	0	0	0	0	1	0	0	0	0	0	0	0	0	0	0	0	0	0
4.2.1.148	2-methylfumaryl-CoA hydratase	1	0	0	0	0	0	0	0	0	0	0	0	0	0	0	0	1	0	0	0	0	0	0	0	0	0	0	0	0	0
4.2.1.149	crotonobetainyl-CoA hydratase	0	0	0	0	0	0	1	0	0	0	0	0	0	0	0	0	0	0	0	0	0	0	0	0	0	0	0	0	0	1
4.2.1.153	3-methylfumaryl-CoA hydratase	0	0	0	0	0	0	1	0	0	0	0	0	0	0	0	1	0	0	0	0	0	0	0	0	0	0	0	0	0	0
4.2.1.161	bisanhydrobacterioruberin hydratase	0	0	0	0	0	0	0	0	0	0	1	0	0	0	0	0	0	1	0	0	0	0	0	0	0	0	0	0	0	1
4.2.1.165	chlorophyllide a 31-hydratase	1	0	0	0	0	0	0	0	0	0	0	0	0	0	0	0	1	0	0	0	0	0	0	0	0	0	0	0	0	0
4.2.1.17	enoyl-CoA hydratase	2641	4482	10186	3877	6914	4896	6904	5217	7319	5157	7975	6458	2906	3069	6176	5407	3411	3309	1594	5099	5048	3790	4658	1629	7475	4996	4479	5082	9077	3838
4.2.1.171	cis-L-3-hydroxyproline dehydratase	137	204	57	56	716	500	30	352	127	62	205	403	21	20	296	77	86	80	24	261	604	303	316	134	104	381	970	270	1161	381
4.2.1.18	methylglutaconyl-CoA hydratase	0	0	0	0	0	0	0	0	0	0	0	0	1	0	0	0	0	0	0	0	0	1	0	0	0	0	0	0	0	1
4.2.1.19	imidazoleglycerol-phosphate dehydratase	16454	13014	11930	10910	14939	12970	11396	12968	15260	15709	15686	15305	12003	11782	12222	12936	11902	14893	9567	13633	8504	11388	15015	8765	10863	11930	9919	13765	14173	15960
4.2.1.2	fumarate hydratase	18702	15161	15112	13205	22756	19326	12133	21815	20743	21651	16558	21305	11228	10841	19773	13679	14704	18327	7407	15253	15185	15101	21448	12054	13528	16402	13114	16357	22967	19056
4.2.1.20	tryptophan synthase	44164	27955	15147	23372	27049	30062	15940	24724	35417	29430	26516	35545	26384	24754	28509	24648	27518	39391	21978	31250	19792	29381	33751	23746	22494	20552	16233	28736	28740	44013
4.2.1.22	cystathionine beta-synthase	43	127	397	964	361	39	1589	53	74	589	876	13	1718	2699	212	416	1601	5	2975	1376	9	334	97	138	439	218	1277	85	139	37
4.2.1.24	porphobilinogen synthase	2112	2012	1998	1449	2353	2184	1532	3391	3625	6425	1670	4467	423	587	4567	1010	2132	1997	411	2703	1781	3319	2690	1094	2953	1930	926	1196	5082	2457
4.2.1.28	propanediol dehydratase	138	1812	545	291	6420	1266	329	6076	1040	186	395	1332	201	311	2112	101	183	372	72	249	2064	350	1047	83	391	1227	949	998	3354	729
4.2.1.3	aconitate hydratase	15846	12254	12463	10670	14645	12777	11512	12800	14871	15095	15588	14106	12007	11773	11975	12794	11820	14081	9534	13117	8563	12296	15052	8811	10807	12011	9234	13627	12823	15877
4.2.1.30	glycerol dehydratase	54	1086	286	54	3195	597	151	2480	547	78	298	702	36	25	1056	118	72	183	27	162	945	469	369	34	164	540	1811	727	1560	381
4.2.1.32	L(+)-tartrate dehydratase	614	754	353	291	134	88	204	421	279	467	316	306	274	191	246	432	306	603	174	443	364	1130	451	509	577	244	339	545	426	519
4.2.1.33	3-isopropylmalate dehydratase	64793	46039	24709	35988	55562	53570	26760	51615	58301	49908	41752	62450	38581	38231	48246	36293	46316	60283	34403	51277	35238	48107	61337	34660	35630	40191	26190	42081	61039	66560
4.2.1.35	(R)-2-methylmalate dehydratase	64793	46039	24709	35988	55562	53570	26760	51615	58301	49908	41752	62450	38581	38231	48246	36293	46316	60283	34403	51277	35238	48107	61337	34660	35630	40191	26190	42081	61039	66560
4.2.1.40	glucarate dehydratase	79	52	13	53	559	427	23	252	65	19	40	249	7	10	83	29	101	121	4	96	553	133	190	60	145	106	82	64	773	300
4.2.1.41	5-dehydro-4-deoxyglucarate dehydratase	0	0	0	0	0	0	0	0	0	0	0	0	0	0	0	0	0	0	0	0	0	0	0	0	0	0	0	1	0	0
4.2.1.44	myo-inosose-2 dehydratase	72	463	114	244	975	650	110	443	579	34	592	1604	46	45	2479	144	907	1134	40	1500	395	342	245	121	2444	698	991	696	1787	152
4.2.1.45	CDP-glucose 4,6-dehydratase	266	326	98	129	986	497	53	688	195	121	557	851	44	46	361	155	214	224	41	362	1098	574	382	248	2501	440	1356	358	1483	798
4.2.1.46	dTDP-glucose 4,6-dehydratase	30878	20078	15795	17879	21222	22143	15372	19910	26200	28059	23539	26067	19738	18315	20733	20524	19856	27050	14855	22627	13561	19206	25247	18501	18625	17795	15480	22737	21949	29604
4.2.1.47	GDP-mannose 4,6-dehydratase	14508	11441	5188	6813	6286	9172	4222	6217	10633	10825	7862	10566	7551	6227	8881	7594	7810	12405	5207	8989	6055	7831	10144	7533	7705	5783	3409	8891	7306	13664
4.2.1.49	urocanate hydratase	823	1435	99	195	652	524	75	815	456	477	113	855	94	16	342	98	143	538	39	386	463	922	152	72	47	165	753	112	1596	677
4.2.1.51	prephenate dehydratase	17531	15185	19672	13876	23980	16327	17241	19159	17943	24513	22491	20770	14690	14400	18365	17630	15081	17735	10802	17726	12576	15423	18434	10011	15723	18252	14155	18717	21474	18186
4.2.1.53	oleate hydratase	874	3440	7975	5564	10481	6474	7366	8723	4843	5539	7287	6084	4778	6654	9526	4885	6747	4501	4549	6612	6173	4471	4532	5468	5219	6931	10381	6235	8958	2788
4.2.1.59	3-hydroxyacyl-[acyl-carrier-protein] dehydratase	3531	3657	3099	2437	8385	4946	2511	11236	6153	15558	2629	9080	783	1404	7138	1673	3684	4633	693	3835	4356	5284	5723	3837	3476	4999	6435	2191	11241	5391
4.2.1.6	galactonate dehydratase	124	521	175	233	1105	763	124	663	640	83	287	1923	30	26	2523	164	1080	1421	31	1524	613	322	427	33	84	774	1055	673	1974	171
4.2.1.7	altronate dehydratase	1335	3697	1033	854	5828	2455	725	4174	1861	987	1489	3396	485	367	3816	986	1864	2715	301	2783	2876	2081	2116	995	2984	1618	1702	1540	6611	2415
4.2.1.75	uroporphyrinogen-III synthase	16499	12295	6252	8197	15747	13331	5180	16161	14875	11926	10031	15594	8074	7072	11808	8630	9500	14837	5674	11031	8996	12215	15663	8763	10978	10560	5642	10722	15256	16604
4.2.1.79	2-methylcitrate dehydratase	477	105	464	338	153	111	485	267	257	5470	90	1200	56	44	1017	159	384	195	57	205	65	124	32	164	41	0	40	46	491	7
4.2.1.8	mannonate dehydratase	14193	13056	4147	6646	15352	12440	3827	12539	11979	5175	8212	12823	7475	6248	11205	7595	9194	14394	5169	10632	7994	7777	13349	7327	5352	8798	3887	9926	13667	14484
4.2.1.80	2-oxopent-4-enoate hydratase	0	0	0	0	0	0	1	0	0	0	0	0	0	0	0	0	0	0	0	0	0	0	0	0	0	0	0	0	0	0
4.2.1.84	nitrile hydratase	1	1	0	3	0	0	0	0	0	0	0	0	0	0	0	0	0	0	0	0	0	0	0	0	0	0	0	0	0	2
4.2.1.9	dihydroxy-acid dehydratase	15846	11889	6048	8911	15095	13613	6221	12781	13180	12119	10832	17409	9561	9380	15605	8876	12446	16897	8467	14683	9562	12407	13948	8660	13517	10835	8008	11350	18276	16401
4.2.1.90	L-rhamnonate dehydratase	21	128	22	4	9	12	9	86	29	14	78	82	14	9	148	54	7	20	13	36	1	209	21	2	68	161	899	223	32	30
4.2.1.91	arogenate dehydratase	202	292	493	1049	386	50	1685	83	145	799	996	27	1845	2787	254	615	1735	55	3046	1464	24	727	304	284	587	289	1385	270	173	259
4.2.1.96	4a-hydroxytetrahydrobiopterin dehydratase	38	190	212	57	48	4	6	12	22	6	336	7	21	23	23	52	8	28	17	44	4	128	2	120	2374	16	40	46	134	94
4.2.1.99	2-methylisocitrate dehydratase	494	299	1012	347	179	145	639	293	326	5648	92	1312	56	43	1318	160	408	202	57	211	561	128	32	166	42	18	42	50	566	29
4.2.2.-	Acting on polysaccharides	16662	9987	7224	8099	5997	8732	5711	7028	11217	23178	8428	13063	8179	6787	9735	8853	8482	12235	5667	8945	6913	9994	11220	8745	6079	6038	5038	9404	7891	14557
4.2.2.1	hyaluronate lyase	165	4	10	10	7	6	13	31	26	68	24	20	29	17	11	29	16	178	7	25	5	410	6	16	6	6	76	6	42	149
4.2.2.17	inulin fructotransferase (DFA-I-forming)	0	2	0	3	0	0	3	0	0	0	0	1	0	1	0	0	0	1	2	0	0	0	1	0	0	0	0	1	0	0
4.2.2.2	pectate lyase	179	8	51	13	8	15	4	139	72	89	13	16	13	1	7	56	6	273	4	6	3	252	48	4	14	7	203	13	16	520
4.2.2.20	chondroitin-sulfate-ABC endolyase	457	2507	63	67	58	32	51	401	198	250	59	331	16	12	108	64	73	322	24	113	64	418	27	21	50	37	444	56	277	317
4.2.2.21	chondroitin-sulfate-ABC exolyase	457	2507	63	67	58	32	51	401	198	250	59	331	16	12	108	64	73	322	24	113	64	418	27	21	50	37	444	56	277	317
4.2.2.6	oligogalacturonide lyase	109	296	91	207	922	644	97	350	536	16	186	1529	14	14	2315	71	898	1123	16	1426	393	88	223	17	14	538	119	430	1635	102
4.2.3.1	threonine synthase	16671	12383	12181	11014	15100	13057	11564	14103	15802	17301	15972	15397	12186	12110	12290	13181	12173	14998	9694	13960	8743	13790	15438	11470	11052	12371	12174	14084	14684	17477
4.2.3.12	6-pyruvoyltetrahydropterin synthase	14697	8549	4240	6992	5535	9127	4128	6324	12079	5772	8348	8999	7618	6437	5795	7763	7070	10985	5343	7958	5062	9818	11558	10006	7985	5814	6516	8707	5599	14482
4.2.3.3	methylglyoxal synthase	1965	6023	1284	1135	13225	6255	725	11140	3401	964	2074	8268	218	389	7538	785	3578	5269	223	4439	5349	2713	5992	621	2843	6783	4095	2426	13877	2545
4.2.3.4	3-dehydroquinate synthase	16322	11760	12251	11607	14287	12268	12864	12750	14642	15972	16567	13371	13769	14474	9884	13265	12536	13501	12530	13276	7970	13232	14728	8954	13592	11732	11185	13419	12596	16426
4.2.3.5	chorismate synthase	16369	11913	11955	10865	14901	12882	11374	13045	15111	15400	15632	14911	12045	11783	12029	12908	11857	14619	9565	13418	8487	12926	15016	8845	10832	12121	10046	13733	14132	16527
4.2.99.18	DNA-(apurinic or apyrimidinic site) lyase	20162	21338	28959	22386	32548	27535	23896	32851	26349	28449	29653	27627	19175	21538	31135	22782	23510	25130	13447	23390	23252	24345	25644	18174	27999	26986	29103	27351	31351	24567
4.2.99.20	2-succinyl-6-hydroxy-2,4-cyclohexadiene-1-carboxylate synthase	5	1	1	5	7	1	0	8	3	5	3	12	3	1	2	1	4	6	3	4	6	1672	1	102	3	212	405	3	271	734
4.2.99.21	isochorismate lyase	30	0	1	6	3	7	1	20	4	2	0	7	1	2	2	0	4	27	2	7	1	48	1	0	1	1	5	1	3	6
4.3.1.1	aspartate ammonia-lyase	14745	7403	4247	7717	5131	8242	5550	5698	10087	11664	8753	9421	9525	9110	6562	8297	8784	11126	8325	9134	4153	8752	10182	7829	8407	5953	5599	9150	5401	13080
4.3.1.12	ornithine cyclodeaminase	334	494	938	1980	2709	3888	610	3173	1670	434	517	1519	507	1203	2590	273	2150	1218	438	585	3278	2248	3376	278	2476	2874	2150	1471	2295	1215
4.3.1.15	diaminopropionate ammonia-lyase	416	1488	538	306	5500	2275	286	4434	877	176	780	1415	63	100	1297	208	799	707	59	702	2165	687	2871	347	298	2236	1803	715	4530	814
4.3.1.17	L-serine ammonia-lyase	16333	13354	12892	14651	21904	20307	12314	22587	19697	13488	16508	17635	13203	14721	18517	13240	16363	17856	10483	15535	15073	17481	20297	11588	15966	17051	14639	17057	20029	19905
4.3.1.18	D-serine ammonia-lyase	72	79	45	26	613	449	23	377	83	49	35	289	8	15	79	11	65	49	4	112	578	81	149	14	12	131	26	38	858	303
4.3.1.19	threonine ammonia-lyase	1582	2726	2421	2190	7610	3655	2613	6398	2377	6821	2339	6291	1943	3048	5577	1113	3909	3614	3200	4295	3775	4073	3315	1012	3215	4107	3891	1486	8241	2416
4.3.1.2	methylaspartate ammonia-lyase	2	0	2	4	8	2	0	2	2	1	1	2	1	1	2	0	1	3	1	1	0	2	10	1	1	3	297	2	267	0
4.3.1.3	histidine ammonia-lyase	1043	1603	199	287	680	545	178	858	528	689	237	885	223	105	387	311	281	599	112	475	479	1333	362	219	205	236	932	301	1645	910
4.3.1.32	7,8-didemethyl-8-hydroxy-5-deazariboflavin synthase	0	1	0	2	0	0	0	0	0	0	1	0	0	1	0	0	0	1	0	0	0	0	0	0	0	0	0	0	1	0
4.3.1.4	formimidoyltetrahydrofolate cyclodeaminase	13959	6744	3193	6351	5090	8382	3291	5322	9857	5496	7172	8372	7536	6129	5278	7283	6540	10971	5133	7518	4456	7470	9661	7122	5173	5124	3011	8423	5696	12890
4.3.1.7	ethanolamine ammonia-lyase	613	1506	600	66	140	222	42	1240	480	60	266	776	22	42	466	90	124	488	28	802	260	832	156	356	34	374	242	352	1138	234
4.3.2.1	argininosuccinate lyase	16848	11989	6512	9633	13983	13265	7228	14309	15603	14972	11089	16728	10232	10200	13555	9928	12598	16073	8936	13816	8669	13699	16179	9186	9513	10761	8124	11576	15823	18047
4.3.2.10	imidazole glycerol-phosphate synthase	31642	23233	23493	21134	28934	24677	22115	24427	27636	30372	30561	28651	23841	23312	23731	25379	23158	28940	18912	26339	16678	21867	28160	17199	21405	23346	18888	27184	26760	30603
4.3.2.2	adenylosuccinate lyase	16754	12529	12970	12923	15565	15300	12131	16024	17070	17400	15882	15608	12748	13342	14310	13281	13713	15666	10100	13754	11152	13782	16501	11401	13436	12766	12489	14998	14679	17601
4.3.2.3	ureidoglycolate lyase	1	0	0	1	0	0	0	0	0	0	0	0	0	0	0	0	1	0	0	0	0	0	0	0	0	0	0	0	0	2
4.3.2.7	glutathione-specific gamma-glutamylcyclotransferase	1	0	0	1	0	0	0	0	0	0	0	0	0	0	0	0	1	0	0	0	0	0	0	0	0	0	0	0	0	2
4.3.3.6	pyridoxal 5'-phosphate synthase (glutamine hydrolysing)	2696	3216	2084	3566	13721	6448	4440	10696	5528	2543	4106	7731	3708	5877	7929	1812	7061	4891	6299	7256	5048	5746	7899	1327	1571	6386	5231	2202	12765	4985
4.3.3.7	4-hydroxy-tetrahydrodipicolinate synthase	18207	15931	13540	12263	28127	19475	12654	25937	20659	18003	18259	22387	12452	12687	17567	14029	15222	18546	10005	16715	13930	15640	22817	11939	14057	18645	16680	16260	26518	20325
4.3.99.3	7-carboxy-7-deazaguanine synthase	481	93	19	154	110	217	30	388	215	274	394	427	40	56	319	59	53	283	35	270	135	1850	15	276	2506	269	202	116	514	792
4.4.1.-	Carbon-sulfur lyases (only sub-subclass identified to date)	1	0	0	0	0	0	0	0	1	2	0	0	0	1	0	0	0	1	1	0	0	0	0	0	1	0	0	1	0	2
4.4.1.1	cystathionine gamma-lyase	38	164	56	12	74	36	16	230	50	44	80	167	14	9	161	56	18	32	13	68	133	222	22	3	72	180	908	228	116	37
4.4.1.11	methionine gamma-lyase	4	2	2	5	7	2	3	1	3	6	0	0	2	3	5	3	1	1	2	2	1	2	5	3	3	1	299	4	263	3
4.4.1.13	cysteine-S-conjugate beta-lyase	16205	13474	12063	13189	18026	16702	12777	18225	15422	13973	16651	14664	14609	16233	13450	13499	15622	16813	12999	15028	11798	16178	18023	11454	13989	15313	14889	15423	17617	18960
4.4.1.15	D-cysteine desulfhydrase	274	229	122	144	685	455	123	286	158	244	247	264	135	102	155	235	222	102	84	307	600	619	510	283	186	248	557	228	1277	609
4.4.1.16	selenocysteine lyase	29638	19718	21716	23480	18076	24284	21495	19371	28566	21765	28858	22119	24605	25612	22553	24402	23661	27801	19417	24442	15517	22943	24340	16327	25309	18904	15731	27249	17092	30788
4.4.1.19	phosphosulfolactate synthase	1	10	1	2	2	3	1	2	3	1	2	7	1	1	2	0	4	6	1	2	1	2	0	2	1	5	1	1	15	0
4.4.1.21	S-ribosylhomocysteine lyase	1828	3869	7454	3733	8218	3266	7268	7486	3084	11343	7064	4025	4491	5453	4040	4865	3858	2651	4189	4107	2783	4605	3127	3247	2957	5816	8162	4476	6736	2930
4.4.1.22	S-(hydroxymethyl)glutathione synthase	1	0	0	0	0	0	0	0	0	0	0	0	0	0	0	0	1	0	0	0	0	0	0	0	0	0	0	0	0	1
4.4.1.32	C-phycocyanin alpha-cysteine-84 phycocyanobilin lyase	4	1	3	4	0	0	0	0	3	0	2	0	0	0	0	0	3	8	0	0	0	0	0	2	1	0	0	0	0	2
4.4.1.37	pyridinium-3,5-bisthiocarboxylic acid mononucleotide synthase	1022	1443	1020	527	1902	1449	447	1667	1012	552	975	2452	217	215	3326	473	1306	1925	163	2133	2002	1413	949	602	2787	1315	1511	1116	4411	872
4.4.1.5	lactoylglutathione lyase	29270	19739	8268	13812	17222	20949	7811	17598	23686	11680	16461	21928	15212	12846	14854	15549	15374	25467	10607	17743	12190	17315	24208	15030	13440	14713	10111	18549	17872	28164
4.6.1.1	adenylate cyclase	311	611	875	322	415	93	279	174	235	427	969	207	173	153	494	303	211	119	118	459	792	635	531	614	4960	237	261	307	780	460
4.6.1.12	2-C-methyl-D-erythritol 2,4-cyclodiphosphate synthase	16986	12305	12507	11330	15216	13037	11875	13781	15526	20896	15874	16700	12107	11937	13233	13185	12306	15052	9660	13812	8710	11694	15215	9058	10910	12168	10266	13818	14771	16005
4.6.1.13	phosphatidylinositol diacylglycerol-lyase	109	1240	28	6	7	20	18	147	65	41	16	63	4	3	9	16	8	88	4	14	13	15	9	2	12	7	3	4	9	6
4.6.1.15	FAD-AMP lyase (cyclizing)	216	273	108	71	2128	1654	127	2805	801	1726	444	1108	90	278	257	133	713	512	76	344	763	428	2293	94	104	2181	1020	364	2423	1043
4.6.1.16	tRNA-intron lyase	14	11	6	61	51	4	5	86	24	0	0	13	0	6	3	2	0	12	0	10	0	6	0	14	0	2	6	4	23	0
4.6.1.17	cyclic pyranopterin monophosphate synthase	1649	2908	7905	3098	8549	3633	6270	6158	4428	9416	7147	4051	2771	2751	3917	4860	2690	1195	1377	2853	3315	4010	4941	1391	5111	5739	3696	4640	6017	2886
4.7.1.1	alpha-D-ribose 1-methylphosphonate 5-phosphate C-P-lyase	23	138	29	5	8	15	11	90	33	16	78	91	14	9	151	54	15	26	12	36	3	209	29	2	68	162	899	223	34	31
4.99.1.1	protoporphyrin ferrochelatase	1998	1325	2169	1480	1301	1460	1945	3450	3700	13425	1092	3991	487	755	2897	1030	1633	943	450	1135	1027	3071	2275	943	606	1013	711	692	2709	2848
4.99.1.12	pyridinium-3,5-bisthiocarboxylic acid mononucleotide nickel chelatase	822	1186	870	419	1798	1356	339	1430	891	303	846	2306	83	121	3174	263	1127	1764	88	1992	1802	864	684	436	2631	1150	1335	912	3681	623
4.99.1.3	sirohydrochlorin cobaltochelatase	1678	4984	1616	1180	7552	4259	1165	7003	4353	1172	2086	5218	297	489	4694	778	2401	2815	323	3217	3578	1853	5270	911	3076	3993	2074	1595	8041	2224
4.99.1.4	sirohydrochlorin ferrochelatase	1979	4016	2891	1539	11074	5118	1478	10577	4851	1208	1963	6693	359	740	5968	974	2560	3583	410	3317	5401	5372	5795	1182	821	5796	2769	2011	10413	4044
4.99.1.5	aliphatic aldoxime dehydratase	0	1	0	2	0	0	0	0	0	0	0	0	0	0	0	0	0	0	0	0	0	0	0	0	0	0	0	0	0	0
4.99.1.9	coproporphyrin ferrochelatase	1998	1325	2169	1480	1301	1460	1945	3450	3700	13425	1092	3991	487	755	2897	1030	1633	943	450	1135	1027	3071	2275	943	606	1013	711	692	2709	2848
5.-.-.-	Isomerases	200	929	5978	2014	2072	540	4898	1466	1429	4677	5451	420	2502	2507	1214	3969	994	544	1057	1689	443	1161	46	397	2090	2451	2486	3544	766	842
5.1.1.1	alanine racemase	17311	13138	13572	13408	16657	16093	12627	16901	17890	22682	16088	18453	12699	13321	17719	13345	14885	17077	10108	15512	11666	15467	16596	11623	13336	13535	12478	15368	17062	18192
5.1.1.13	aspartate racemase	1101	1150	1686	2596	1588	3053	1371	3766	2421	7587	661	2419	806	1636	3794	663	2359	1431	630	1106	3508	1490	1835	2950	2756	1104	4463	1678	2820	1364
5.1.1.3	glutamate racemase	16413	12071	12805	12783	15258	14999	12018	15434	16861	17169	15704	14981	12615	13217	14180	13009	13406	15269	10018	13599	10735	13181	16164	11234	13276	12595	12199	14766	14272	16936
5.1.1.4	proline racemase	88	162	75	22	1549	1155	27	1607	185	42	351	654	21	56	169	85	555	286	23	158	331	215	2158	33	77	2056	985	270	1140	87
5.1.1.7	diaminopimelate epimerase	15862	11980	6074	8537	17149	13627	6256	17123	13166	13773	10162	14926	9661	9664	11623	8712	11234	14859	8465	11773	9231	10437	15945	10497	8768	11509	10237	10692	16372	15899
5.1.1.8	4-hydroxyproline epimerase	1	38	2	30	48	1	4	8	14	6	331	0	20	21	18	20	2	0	13	40	4	62	1	103	2371	0	10	44	132	28
5.1.2.3	3-hydroxybutyryl-CoA epimerase	62	240	216	147	147	12	16	107	60	20	666	20	45	54	46	74	11	37	35	95	8	201	2	235	4751	18	55	99	290	132
5.1.3.-	Acting on carbohydrates and derivatives	16	36	34	8	66	24	6	144	22	30	2	85	0	0	13	2	11	11	1	32	132	13	2	1	4	18	8	6	84	5
5.1.3.1	ribulose-phosphate 3-epimerase	16845	13438	13252	12925	20914	17741	12220	20098	17722	17343	16330	16823	12689	13355	15311	13208	14237	16396	10072	13910	12906	14261	18948	11338	13424	14803	13580	15377	18733	18244
5.1.3.10	CDP-paratose 2-epimerase	1	38	2	30	48	1	6	8	14	6	332	1	21	22	18	20	2	1	13	40	4	62	1	103	2372	0	10	44	132	28
5.1.3.13	dTDP-4-dehydrorhamnose 3,5-epimerase	28259	17203	13927	15980	17589	18762	13337	15424	21325	14654	21833	18828	19128	17491	13592	19329	16352	23429	14346	18649	11912	16940	22510	17606	15683	16013	15220	21329	15237	26947
5.1.3.14	UDP-N-acetylglucosamine 2-epimerase (non-hydrolysing)	17048	17784	6723	10005	16050	15573	5788	18291	17121	14268	9599	16375	8484	8287	13991	8469	10955	16112	6015	11147	11032	11802	16319	10647	10730	10065	8445	11192	16068	17306
5.1.3.15	glucose-6-phosphate 1-epimerase	5	40	2	30	48	1	7	8	14	9	331	1	21	23	19	21	2	1	13	40	3	63	1	105	2373	0	10	46	132	29
5.1.3.2	UDP-glucose 4-epimerase	19041	17750	20960	17917	22289	20685	18217	22799	21914	28006	23145	22073	15787	17188	24112	17838	18982	20250	11701	19505	15800	18269	20646	12817	22759	19128	17870	20951	22138	20281
5.1.3.20	ADP-glyceromanno-heptose 6-epimerase	692	513	1119	501	359	172	745	338	430	5874	630	1358	203	158	1433	389	570	258	148	473	717	598	405	529	2593	154	206	290	919	322
5.1.3.22	L-ribulose-5-phosphate 3-epimerase	133	1041	358	82	4846	1790	162	3871	664	132	505	1043	31	69	987	111	659	476	26	187	1433	300	2542	54	120	1949	1015	549	2874	408
5.1.3.23	UDP-2,3-diacetamido-2,3-dideoxyglucuronic acid 2-epimerase	233	1244	32	86	58	101	34	218	250	292	49	421	17	0	193	34	44	297	12	218	24	8	10	21	12	25	34	33	318	7
5.1.3.29	L-fucose mutarotase	279	1399	474	361	5970	2453	270	4457	1262	174	700	2974	44	85	3373	216	1636	1641	50	1658	2343	457	2771	128	247	2571	1240	1044	4804	761
5.1.3.3	aldose 1-epimerase	28952	22501	14043	16965	18502	21842	12398	19391	23916	15789	21037	21418	17986	16229	17433	19117	17309	26131	11821	18784	14172	18492	23539	17481	17621	17288	13443	22593	17091	28661
5.1.3.32	L-rhamnose mutarotase	13686	7975	3602	6317	10077	10219	3491	8785	10513	4952	7833	9623	7501	6204	8125	7446	7904	12075	5140	8503	5655	7724	12341	7128	5394	7587	5011	9487	8097	13448
5.1.3.37	mannuronan 5-epimerase	501	708	869	510	1215	882	297	545	1023	772	693	2416	69	47	3087	197	1032	1610	62	2040	1153	496	393	348	2571	690	642	601	2683	475
5.1.3.4	L-ribulose-5-phosphate 4-epimerase	371	1455	65	134	660	542	65	544	354	355	500	715	59	38	421	123	110	364	42	377	473	442	162	143	2472	295	1182	340	1272	531
5.1.3.41	fructoselysine 3-epimerase	307	2134	715	253	8567	2800	394	6621	1290	179	750	1838	43	74	1736	154	842	822	30	591	2860	407	3055	203	76	2219	835	709	5668	1044
5.1.3.8	N-acylglucosamine 2-epimerase	1215	1968	482	621	964	1146	649	1668	2659	642	1137	1572	164	285	548	508	655	577	231	826	446	1368	1906	489	2675	579	955	450	1656	1448
5.1.3.9	N-acylglucosamine-6-phosphate 2-epimerase	632	3331	12408	4272	10403	3917	9926	6630	3654	7839	11471	3747	4966	4878	5851	8113	3557	2720	2109	5164	3232	4478	3071	999	4387	8116	6154	8081	7042	2592
5.1.99.1	methylmalonyl-CoA epimerase	50	296	91	208	920	637	97	350	536	14	183	1521	12	14	2313	70	898	1114	16	1425	393	71	222	16	4	537	83	428	1622	97
5.1.99.4	alpha-methylacyl-CoA racemase	3	5	2	4	0	0	1	0	1	1	0	1	0	0	1	1	1	0	0	0	0	3	1	0	1	0	1	1	0	8
5.1.99.8	7,8-dihydroneopterin epimerase	14838	8316	3993	6746	4723	8207	3883	6051	9992	10944	7709	9032	7734	6421	6328	7713	7005	11274	5288	7547	4198	9786	9969	7631	7877	5557	3206	8716	5030	14055
5.2.1.1	maleate isomerase	70	80	43	22	608	444	22	375	81	49	34	286	6	6	68	11	64	44	4	111	578	80	130	14	7	121	26	33	852	304
5.2.1.13	prolycopene isomerase	2	1	2	2	0	0	0	0	2	0	1	0	0	0	0	0	2	4	0	0	0	0	0	2	1	0	0	0	0	1
5.2.1.2	maleylacetoacetate isomerase	0	1	0	1	1	0	1	0	2	0	0	0	0	0	1	0	0	0	1	0	1	1	0	2	1	0	0	0	0	2
5.2.1.8	peptidylprolyl isomerase	93979	62951	44720	54655	56973	66978	43123	59119	82426	70893	65522	70067	58527	55181	56454	59070	59018	77827	44786	61921	43379	62794	79197	53892	57002	48363	38948	66241	53984	93446
5.3.1.-	Interconverting aldoses and ketoses, and related compounds	19	48	8	30	48	4	7	12	18	10	333	9	21	21	21	24	12	6	12	41	6	203	9	109	2371	1	62	44	134	70
5.3.1.1	triose-phosphate isomerase	16369	12427	12896	12965	17181	16522	12093	18239	17062	17239	16126	16416	12687	13516	14758	13133	14175	15683	10083	13873	11716	13246	18658	11303	13558	15188	13329	15228	16066	17032
5.3.1.12	glucuronate isomerase	13797	10541	4076	6752	14805	11980	3845	12011	11785	5073	8538	12371	7491	6266	11169	7600	8989	13898	5173	10628	7517	7764	13038	7424	7681	8684	3918	9931	12723	14177
5.3.1.13	arabinose-5-phosphate isomerase	14855	9737	10615	8656	6913	8550	8844	6083	11022	14306	13178	9254	10196	8642	7688	11808	8022	11358	6320	9299	5262	9308	10227	8097	9979	7660	5077	12301	5543	13828
5.3.1.14	L-rhamnose isomerase	565	2620	535	354	5809	2448	286	4510	1349	275	1047	2611	77	100	3340	252	1537	1866	60	1679	1935	902	2770	224	2655	2498	1437	1065	4661	1127
5.3.1.15	D-lyxose ketol-isomerase	331	1851	218	248	3004	2206	159	2195	823	121	659	2146	56	87	2690	220	1503	1477	59	1603	1175	565	2526	61	160	2468	1982	930	3545	497
5.3.1.16	1-(5-phosphoribosyl)-5-[(5-phosphoribosylamino)methylideneamino]imidazole-4-carboxamide isomerase	16096	11640	11502	9857	14516	12822	9767	12694	14935	14800	14751	14859	10265	9078	11810	12477	10252	14577	6575	12034	8470	10860	14906	8598	10386	11683	8340	13635	13698	15751
5.3.1.17	5-dehydro-4-deoxy-D-glucuronate isomerase	13512	8849	3500	6293	9040	9467	3494	7413	10394	4971	7458	9429	7427	6160	7855	7366	7429	12013	5115	8520	5775	7180	10310	7126	5260	5838	3166	9038	7596	13607
5.3.1.22	hydroxypyruvate isomerase	60	39	4	68	156	14	9	13	31	18	422	24	22	29	70	34	24	5	23	176	140	223	158	224	2411	66	122	58	319	146
5.3.1.23	S-methyl-5-thioribose-1-phosphate isomerase	1064	1525	1203	595	1921	1450	438	1687	1170	761	977	2729	214	206	3369	489	1248	1907	163	2293	1753	1313	807	562	2650	1162	1517	1072	3710	963
5.3.1.24	phosphoribosylanthranilate isomerase	14822	10730	5623	8086	14707	11775	6036	12130	11808	11803	9474	12233	9403	9122	10717	8313	10287	13399	8287	10875	8079	10269	13365	8077	8457	8468	4853	9822	12698	15209
5.3.1.25	L-fucose isomerase	541	2361	420	168	5065	1840	201	4450	846	264	549	1843	44	77	1085	171	712	663	48	373	1922	671	2513	139	279	2443	1393	655	3213	839
5.3.1.26	galactose-6-phosphate isomerase	20	12	13	124	26	15	87	36	25	31	92	38	24	12	36	59	33	20	14	94	29	3366	18	227	18	436	820	19	28	1496
5.3.1.27	6-phospho-3-hexuloisomerase	320	1122	6028	1926	4359	2104	4770	2465	1132	3059	5681	1463	2422	2324	1471	4032	1564	578	1017	1781	1547	2962	2371	473	2106	4990	3087	3803	3013	1511
5.3.1.28	D-sedoheptulose 7-phosphate isomerase	1198	3546	7513	2894	4827	2185	5728	2064	2681	9220	6438	5279	2655	2447	7597	4552	3369	2977	1194	5180	2461	1807	1090	927	4706	3955	3212	4891	5476	982
5.3.1.3	D-arabinose isomerase	541	2361	420	168	5065	1840	201	4450	846	264	549	1843	44	77	1085	171	712	663	48	373	1922	671	2513	139	279	2443	1393	655	3213	839
5.3.1.30	5-deoxy-glucuronate isomerase	119	467	122	225	1462	1046	121	635	610	46	293	1792	32	26	2513	133	941	1167	30	1537	788	339	369	31	74	799	998	675	2375	420
5.3.1.32	(4S)-4-hydroxy-5-phosphooxypentane-2,3-dione isomerase	1	0	0	0	0	0	0	0	0	0	0	0	0	0	0	0	1	0	0	0	0	0	0	0	0	0	0	0	0	0
5.3.1.4	L-arabinose isomerase	856	1953	693	1464	3668	2429	1797	3267	1240	1119	1542	3332	1854	2893	3196	734	3286	2202	3065	3329	1740	1081	2857	304	791	3250	2806	1007	4401	1356
5.3.1.5	xylose isomerase	648	1493	441	1045	489	185	1635	556	189	675	1599	189	1770	2786	378	502	1683	298	3019	1496	51	812	186	371	5225	281	1669	203	503	287
5.3.1.6	ribose-5-phosphate isomerase	17265	15447	19208	15008	21936	18854	16963	20423	18884	20465	22164	18742	15157	15707	18542	17371	16528	17956	11124	16880	13226	16126	21005	11670	15668	19592	18574	19722	19967	18432
5.3.1.8	mannose-6-phosphate isomerase	15286	12418	17011	13405	10805	12110	15176	10797	13897	13857	19603	10655	14708	15060	10740	16069	11823	13754	10678	12732	8820	13672	11571	10852	14789	11938	14475	17178	8832	15848
5.3.1.9	glucose-6-phosphate isomerase	17092	16049	18998	14711	17594	15802	16803	17061	18094	20234	21155	16035	15029	15534	15538	16998	14475	16082	11037	15387	11662	14727	16356	11668	15369	15207	14405	18366	15162	17648
5.3.2.5	2,3-diketo-5-methylthiopentyl-1-phosphate enolase	23	141	24	8	23	14	10	88	35	14	83	121	15	10	148	62	54	104	12	41	4	213	78	5	68	162	901	223	33	36
5.3.2.6	2-hydroxymuconate tautomerase	176	445	1432	1979	649	2418	808	2703	1888	1975	93	690	578	1456	2538	146	1703	902	462	239	3145	2092	1226	2497	2448	798	2696	1079	854	1458
5.3.3.-	Transposing C=C bonds	22	47	34	11	81	28	8	146	29	35	6	124	3	4	14	9	58	97	3	38	137	16	58	6	7	19	10	8	86	10
5.3.3.1	steroid Delta-isomerase	1	0	0	1	0	0	1	0	0	0	2	1	0	0	0	0	0	1	0	1	0	2	0	1	0	0	1	0	0	0
5.3.3.10	5-carboxymethyl-2-hydroxymuconate Delta-isomerase	6	2	1	4	3	2	2	5	3	3	2	9	3	3	2	1	4	4	3	4	5	1535	1	93	1	202	101	2	7	704
5.3.3.14	trans-2-decenoyl-[acyl-carrier protein] isomerase	2	0	0	0	0	0	0	0	1	2	0	0	1	1	1	0	1	1	1	1	0	0	0	0	1	0	0	1	0	3
5.3.3.17	trans-2,3-dihydro-3-hydroxyanthranilate isomerase	270	680	446	343	1027	693	208	551	653	263	318	1652	150	118	2401	308	1069	1250	97	1561	557	556	457	184	174	662	616	638	2072	400
5.3.3.2	isopentenyl-diphosphate Delta-isomerase	330	384	910	2123	735	2492	681	2926	2056	2068	205	1027	608	1477	2583	227	1712	1141	484	486	2662	2320	1246	2535	2530	962	3633	1338	1136	1468
5.3.3.3	vinylacetyl-CoA Delta-isomerase	426	535	243	281	250	226	47	754	465	321	160	1227	49	143	485	175	156	975	67	496	153	559	79	177	25	353	817	177	1003	101
5.3.3.4	muconolactone Delta-isomerase	0	0	0	0	0	0	0	0	0	0	0	0	0	0	0	0	0	0	0	0	0	0	0	0	0	0	0	1	0	0
5.3.3.8	Delta3-Delta2-enoyl-CoA isomerase	6	1	0	0	1	2	0	0	3	4	0	0	2	3	1	0	0	2	3	1	1	3	0	1	5	0	0	3	1	6
5.3.4.1	protein disulfide-isomerase	1114	376	1023	763	331	233	1066	563	586	11151	300	2415	238	172	2078	518	904	440	183	499	145	641	271	473	229	71	188	277	1013	235
5.3.99.10	thiazole tautomerase	3	1	0	1	4	1	0	6	2	2	2	10	2	0	1	0	3	3	2	3	6	1670	1	100	0	212	107	1	8	733
5.3.99.11	2-keto-myo-inositol isomerase	40	32	23	2	58	55	2	32	22	24	8	97	2	0	41	8	11	23	1	12	24	152	10	9	1	53	60	10	176	52
5.3.99.2	prostaglandin-D synthase	2	0	0	0	1	0	2	0	1	0	0	0	0	1	1	0	1	0	2	1	2	0	0	0	1	0	0	1	0	3
5.4.1.3	2-methylfumaryl-CoA isomerase	0	0	0	0	0	0	1	0	0	0	0	0	0	0	0	0	0	0	0	0	0	0	0	0	0	0	0	0	0	0
5.4.2.10	phosphoglucosamine mutase	2807	4800	9742	6822	11778	7975	8861	11150	7846	11971	8790	8919	5167	7134	11539	5829	7920	5662	4926	7873	7121	6024	6878	4177	8082	8141	9470	6854	11800	4257
5.4.2.11	phosphoglycerate mutase (2,3-diphosphoglycerate-dependent)	34312	30508	36421	38422	43383	43284	35590	49835	42486	42638	40010	37748	35144	42999	44458	31711	41286	39322	31735	36744	36315	34511	39276	32665	39801	35078	43367	38919	40921	40637
5.4.2.2	phosphoglucomutase (alpha-D-glucose-1,6-bisphosphate-dependent)	685	602	1512	3021	1109	2583	2265	3094	1947	2415	1099	706	2304	4212	2721	615	3328	1069	3465	1782	2814	1001	1507	2674	2938	920	3984	1199	1519	870
5.4.2.6	beta-phosphoglucomutase	585	400	937	1996	1240	2987	686	3257	1924	1836	159	939	587	1503	2528	185	1751	1031	479	337	3130	574	1373	2426	2473	766	2978	1133	2140	1014
5.4.2.7	phosphopentomutase	948	1975	706	716	8084	4396	489	7691	1663	385	1362	4016	272	439	4320	511	2323	2951	176	2223	3070	3092	5433	385	636	5742	4362	1752	8200	1885
5.4.2.8	phosphomannomutase	29983	20207	15211	15928	19252	20588	12820	18102	23026	19894	21608	23490	17711	15037	19366	19599	17180	26597	11564	20350	13319	19846	22959	15609	15430	17230	12699	22421	18935	28805
5.4.2.9	phosphoenolpyruvate mutase	129	1270	51	3	62	64	20	179	87	56	20	154	3	0	49	11	17	102	4	23	37	16	18	4	12	59	8	12	178	12
5.4.3.2	lysine 2,3-aminomutase	786	1666	806	340	378	292	228	475	625	909	546	1215	70	41	855	185	255	829	65	709	765	718	252	304	2450	170	828	175	1642	474
5.4.3.3	lysine 5,6-aminomutase	593	398	157	256	216	247	44	570	544	652	148	1155	46	13	572	108	144	876	44	703	158	464	55	145	15	143	768	189	1697	196
5.4.3.8	glutamate-1-semialdehyde 2,1-aminomutase	2077	1965	2501	1459	2375	2217	1675	3194	3636	6598	1647	4553	420	575	4786	984	2142	1975	412	2690	2279	4996	2682	1186	2950	2159	1029	1190	5042	3049
5.4.4.1	(hydroxyamino)benzene mutase	1	0	0	0	0	0	0	0	0	0	0	0	0	0	0	0	0	0	0	0	0	0	0	0	0	0	0	0	3	0
5.4.4.2	isochorismate synthase	426	55	61	141	117	124	27	247	281	365	389	408	54	30	218	111	56	538	31	265	25	2204	54	239	2408	240	462	97	490	1375
5.4.99.1	methylaspartate mutase	225	148	56	41	15	10	13	295	100	4	3	26	60	2	6	3	6	25	8	6	2	186	11	11	4	19	623	12	559	36
5.4.99.12	tRNA pseudouridine38-40 synthase	16950	14762	13651	13298	26006	19526	12481	24303	18959	17414	16953	19639	12701	13403	18540	13429	15730	17924	10101	15775	14378	14195	21501	11501	13773	17994	14929	16429	22529	18330
5.4.99.15	(1->4)-alpha-D-glucan 1-alpha-D-glucosylmutase	1	1	0	2	1	0	1	1	0	0	0	0	0	1	0	0	0	0	1	0	1	0	0	0	0	0	0	1	1	2
5.4.99.16	maltose alpha-D-glucosyltransferase	139	220	438	1002	617	106	1598	283	148	630	893	506	1721	2703	321	455	1674	86	2980	1420	408	379	115	144	447	356	1372	130	577	306
5.4.99.17	squalene---hopene cyclase	2	76	3	60	95	2	9	15	27	12	663	1	40	42	36	41	5	1	25	79	6	125	2	206	4742	0	19	89	263	56
5.4.99.18	5-(carboxyamino)imidazole ribonucleotide mutase	16466	12022	11994	10984	15001	13011	11482	14507	15702	17084	16031	15228	12182	12119	12240	12962	12006	14825	9643	13571	8590	13287	15161	11232	13324	12360	11946	13918	14399	17211
5.4.99.19	16S rRNA pseudouridine516 synthase	1411	3297	7652	4548	9334	6033	5810	8552	4408	5296	7001	4763	3210	4024	7014	4615	4401	4150	1654	4140	5821	5041	4378	3565	9649	6436	6218	5786	8314	2956
5.4.99.2	methylmalonyl-CoA mutase	26970	15555	6797	12334	8999	15833	6666	9220	19051	10556	14571	15424	14826	12263	10263	14535	12897	21510	10220	14402	8552	14230	19108	14263	12777	9986	5668	16729	8543	25462
5.4.99.20	23S rRNA pseudouridine2457 synthase	5	39	3	32	48	2	5	10	17	9	332	1	21	22	18	20	4	5	14	40	4	63	1	105	2373	0	10	45	132	30
5.4.99.21	23S rRNA pseudouridine2604 synthase	320	1501	485	364	6323	2952	304	4657	1360	168	740	3150	66	97	3383	284	1645	2205	65	1940	2259	493	2918	136	128	3132	1512	1044	6056	856
5.4.99.22	23S rRNA pseudouridine2605 synthase	15754	9267	12206	12226	9076	12306	11591	10777	15363	16768	14549	12310	12347	13040	10799	12562	11737	13165	9871	11558	8744	12193	13102	10805	10495	9471	11262	13495	8904	16202
5.4.99.23	23S rRNA pseudouridine1911/1915/1917 synthase	46540	32309	28703	32089	36289	41254	25510	40599	42795	39789	37372	38139	31432	31280	35119	32550	33331	43208	22449	32791	28533	35763	43539	31696	33747	32795	28983	38905	34131	47725
5.4.99.24	23S rRNA pseudouridine955/2504/2580 synthase	1428	3379	6865	2631	8958	3751	5193	6844	2733	3515	6458	4857	2643	2655	5153	4558	2847	3268	1210	4040	3597	2795	3453	936	2522	6195	4197	4939	7627	1863
5.4.99.25	tRNA pseudouridine55 synthase	16592	12353	12873	12831	15524	15285	12034	15992	16994	17189	15757	15557	12619	13253	14266	13076	13532	15532	10028	13661	11132	13220	16237	9025	13287	12693	9916	14810	14638	17375
5.4.99.26	tRNA pseudouridine65 synthase	1	0	0	0	0	0	0	0	1	2	0	0	1	1	0	0	0	1	1	0	0	1	0	0	1	0	0	1	0	2
5.4.99.27	tRNA pseudouridine13 synthase	491	116	470	398	204	116	490	353	281	5472	90	1213	56	48	1020	160	384	207	57	216	65	131	32	177	41	2	46	49	512	7
5.4.99.28	tRNA pseudouridine32 synthase	13713	9091	3771	6084	4448	7877	3408	4898	9529	5259	7115	7479	7408	6126	5103	7310	6438	11020	5102	6987	4526	7482	9633	7069	5250	4998	3062	8332	3935	13531
5.4.99.29	23S rRNA pseudouridine746 synthase	13713	9091	3771	6084	4448	7877	3408	4898	9529	5259	7115	7479	7408	6126	5103	7310	6438	11020	5102	6987	4526	7482	9633	7069	5250	4998	3062	8332	3935	13531
5.4.99.5	chorismate mutase	20062	18877	26503	16804	28731	19488	22805	23506	22424	28201	28945	25170	17355	17147	22849	22308	17663	20969	12119	21758	14555	21668	20897	11058	18111	22894	18202	23127	27261	21942
5.4.99.60	cobalt-precorrin-8 methylmutase	1225	2456	1559	1050	7388	4169	1117	6676	4011	845	1610	4720	259	468	4436	739	2332	2499	290	2827	3501	1370	5109	668	637	4012	1814	1519	7616	1980
5.4.99.61	precorrin-8X methylmutase	1225	2456	1559	1050	7388	4169	1117	6676	4011	845	1610	4720	259	468	4436	739	2332	2499	290	2827	3501	1370	5109	668	637	4012	1814	1519	7616	1980
5.4.99.62	D-ribose pyranase	304	1248	1190	2053	5886	4512	827	6605	2491	1892	621	1627	612	1531	3221	270	2358	1359	488	452	4364	2243	3877	325	2566	2755	1281	1635	4137	2110
5.4.99.63	ethylmalonyl-CoA mutase	1	1	0	2	0	0	0	0	0	0	0	0	0	0	0	0	1	0	0	0	0	0	0	0	0	0	0	0	0	0
5.4.99.9	UDP-galactopyranose mutase	15399	9600	6056	10797	14231	15385	7080	14763	16051	13411	10074	16065	9986	10828	14672	8914	13308	15881	8921	13154	10672	9817	16170	8283	8734	10366	7884	11456	15111	15972
5.5.1.1	muconate cycloisomerase	0	0	0	0	1	0	1	0	0	0	0	0	0	0	0	0	0	0	1	0	1	0	0	0	0	0	0	0	0	1
5.5.1.19	lycopene beta-cyclase	0	1	0	0	1	0	1	1	2	0	2	0	0	0	0	0	0	2	1	0	1	0	0	2	1	0	0	0	0	0
5.5.1.2	3-carboxy-cis,cis-muconate cycloisomerase	1	1	0	3	0	2	0	1	0	0	0	0	0	2	1	0	0	0	0	0	0	168	0	2227	1	0	2463	2	6	2
5.5.1.24	tocopherol cyclase	0	0	0	0	0	0	0	0	0	0	1	0	0	0	0	0	0	1	0	0	0	0	0	0	0	0	0	0	0	0
5.5.1.4	inositol-3-phosphate synthase	637	1668	583	1016	452	111	1639	856	354	759	987	274	1808	2711	392	538	1635	411	3002	1465	158	1002	179	151	553	421	2463	337	297	667
5.6.2.1	DNA topoisomerase	47220	39852	28631	30676	47314	43896	25163	46295	44473	32942	38366	44228	31007	29822	40728	32938	35041	46385	22076	37682	29852	35348	45840	27095	29040	36536	27234	40394	44257	47875
5.6.2.2	DNA topoisomerase (ATP-hydrolysing)	63614	47194	48223	48850	59362	58595	45435	59723	62074	56526	60954	55672	50069	52172	53284	50731	51966	60571	39512	52633	42083	51367	60800	43711	52480	49155	46769	58479	54869	66665
6.1.1.-	Ligases forming aminoacyl-tRNA and related compounds	163	205	98	119	74	12	101	38	86	217	451	15	148	110	61	220	138	51	84	128	19	456	208	249	2520	71	118	231	167	254
6.1.1.1	tyrosine---tRNA ligase	16592	12353	12873	12835	15524	15289	12035	15999	16994	17189	15757	15558	12621	13258	14279	13076	13533	15533	10029	13661	11138	13387	16242	11252	13299	12697	12378	14815	14643	17375
6.1.1.10	methionine---tRNA ligase	17286	12955	13268	13660	17278	16970	12816	17443	19917	17619	16716	18179	12768	13512	16914	13604	14990	16932	10239	15648	11807	13987	18311	11560	13532	13698	13433	15498	17186	18439
6.1.1.11	serine---tRNA ligase	16592	12353	12873	12835	15527	15287	12034	15992	16994	17189	15757	15557	12620	13253	14268	13076	13533	15532	10029	13661	11132	13388	16237	11252	13289	12694	12675	14812	14905	17375
6.1.1.12	aspartate---tRNA ligase	16670	12437	12913	12871	15782	15355	12040	16219	17060	17228	15773	16049	12622	13255	14374	13112	13603	15624	10032	13703	11532	13423	16255	11257	13293	12830	12765	14858	15341	17641
6.1.1.13	D-alanine---poly(phosphoribitol) ligase	316	466	1754	3940	1250	4768	1302	5362	3632	3590	182	1126	1156	2920	4492	288	3340	1774	922	462	5300	4170	2464	4976	4920	1561	5384	2158	1530	2864
6.1.1.14	glycine---tRNA ligase	18089	13525	15378	15884	17289	18889	14111	20070	21621	25267	16928	18584	13516	15098	18247	14080	16334	16928	10824	14880	14675	14869	19715	14340	16084	13899	16114	16362	17120	19405
6.1.1.15	proline---tRNA ligase	16643	12653	12965	13039	16452	15926	12132	16342	17533	17204	15940	17081	12632	13267	16580	13147	14429	16648	10047	15087	11527	13458	16459	11274	13294	13235	12460	15240	16268	17467
6.1.1.16	cysteine---tRNA ligase	16593	12354	12873	12834	15524	15287	12035	15992	16994	17190	15757	15557	12620	13253	14267	13076	13532	15532	10028	13661	11132	13388	16238	11252	13288	12693	12378	14812	14643	17376
6.1.1.17	glutamate---tRNA ligase	17830	12200	12567	12783	13196	13568	13883	12920	17532	21672	17442	16888	13956	14804	12691	14021	14394	15107	12810	15826	7595	12456	16880	9537	11569	12522	11831	13940	14074	16876
6.1.1.18	glutamine---tRNA ligase	14792	10143	4524	6861	11259	11214	3782	10784	11394	5692	8445	11999	7579	6407	9188	7730	8253	13614	5257	9630	7296	8627	12746	7645	7896	8633	5210	9648	11777	14020
6.1.1.19	arginine---tRNA ligase	16626	12655	12965	13012	16448	15925	12131	16344	17532	17204	15939	17083	12633	13267	16567	13146	14428	16646	10045	15075	11426	13406	16459	11228	13162	13233	12731	15210	16528	17468
6.1.1.2	tryptophan---tRNA ligase	16592	12353	12873	12835	15524	15289	12035	15999	16994	17189	15757	15558	12621	13259	14280	13076	13533	15532	10029	13661	11138	13387	16242	11252	13299	12697	12378	14815	14644	17375
6.1.1.20	phenylalanine---tRNA ligase	33186	24716	25753	25664	31048	30577	24070	31988	33992	34381	31514	31123	25240	26507	28536	26152	27072	31070	20056	27322	22267	26774	32482	22504	26574	25387	24756	29622	29287	34750
6.1.1.21	histidine---tRNA ligase	16643	12484	12905	12902	15552	15333	12060	16534	17032	17226	15844	15696	12689	13358	14563	13138	13559	15573	10058	13705	11189	13607	16381	11261	13445	13065	13581	15105	15044	17419
6.1.1.22	asparagine---tRNA ligase	15104	11038	10804	10865	13937	14032	9091	14111	14045	10318	13942	12702	10590	10164	12311	11805	10773	14963	6727	11452	9890	11912	14037	10506	12409	11827	10785	14196	12969	15631
6.1.1.23	aspartate---tRNAAsn ligase	472	888	333	334	3129	2308	167	2596	910	119	655	2662	56	91	2680	238	1592	1899	58	1919	1460	723	2615	222	228	2899	1243	871	4046	548
6.1.1.24	glutamate---tRNAGln ligase	189	451	1437	1988	654	2423	813	2754	1888	2007	106	690	603	1475	2557	148	1702	1027	466	244	3196	2368	1270	2513	2467	804	3056	1088	1135	1564
6.1.1.3	threonine---tRNA ligase	16711	12823	12996	13056	16988	16336	12157	16629	17606	17236	16051	17351	12653	13279	16780	13210	14473	16700	10059	15200	11922	13859	16606	11290	13361	13504	13383	15485	17021	17823
6.1.1.4	leucine---tRNA ligase	16592	12353	12873	12832	15524	15287	12034	15992	16994	17189	15757	15557	12620	13253	14267	13076	13532	15532	10028	13661	11132	13387	16237	11252	13287	12694	12378	14811	14643	17375
6.1.1.5	isoleucine---tRNA ligase	16592	12353	12873	12832	15524	15287	12034	15992	16994	17189	15757	15557	12620	13253	14267	13076	13532	15532	10028	13661	11132	13387	16237	11252	13287	12694	12378	14811	14643	17375
6.1.1.6	lysine---tRNA ligase	16728	12517	12969	12887	15549	15298	12129	16021	17066	17399	15876	15571	12747	13342	14294	13274	13665	15579	10099	13737	11049	13714	16445	11355	13304	12765	12458	14966	14676	17598
6.1.1.7	alanine---tRNA ligase	16592	12353	12873	12832	15524	15287	12034	15992	16994	17189	15757	15557	12620	13253	14267	13076	13532	15532	10028	13661	11132	13387	16237	11252	13287	12694	12378	14811	14643	17375
6.1.1.9	valine---tRNA ligase	16641	12649	12964	13039	16443	15924	12131	16341	17530	17203	15940	17078	12632	13267	16579	13145	14429	16646	10043	15085	11524	13457	16459	11268	13291	13232	12460	15238	16265	17467
6.2.1.-	Acid-thiol ligases	1582	1312	1339	1091	2190	2058	1016	2200	3373	1177	1509	3433	310	419	3423	797	1716	1837	331	2464	1521	1452	2480	731	2837	1310	1009	1012	3898	1658
6.2.1.1	acetate---CoA ligase	1779	2505	1872	893	1672	1499	1004	2603	2984	1138	1312	2565	181	336	1469	658	838	1273	273	1182	2309	4748	2275	882	2751	1350	1289	469	2846	3693
6.2.1.12	4-coumarate---CoA ligase	0	0	0	0	0	0	0	0	0	0	0	0	0	1	0	0	0	0	0	0	0	0	0	0	0	0	0	0	1	0
6.2.1.13	acetate---CoA ligase (ADP-forming)	23	0	0	33	0	0	0	0	0	0	1	1	0	0	15	0	1	4	0	12	98	65	0	43	131	0	28	31	3	0
6.2.1.16	acetoacetate---CoA ligase	1	2	0	4	0	0	0	0	1	1	0	0	1	0	0	0	0	0	0	0	0	0	0	0	1	0	1	1	0	2
6.2.1.17	propionate---CoA ligase	477	106	464	340	152	111	487	267	257	5470	90	1200	55	42	1017	159	386	194	56	205	65	125	32	164	41	0	40	46	489	6
6.2.1.2	medium-chain acyl-CoA ligase	39	2	3	39	107	13	4	4	18	8	88	23	1	5	52	10	18	3	8	135	135	15	157	115	34	65	47	10	185	44
6.2.1.20	long-chain-fatty-acid---[acyl-carrier-protein] ligase	957	286	930	736	400	225	980	548	543	10954	842	2401	151	127	2070	360	774	390	138	490	136	373	66	534	4824	0	99	180	1240	71
6.2.1.22	[citrate (pro-3S)-lyase] ligase	267	373	938	1960	1144	2669	656	1480	1363	333	177	484	582	1219	2127	324	1744	828	463	281	2995	724	1462	2497	2467	497	3018	1135	1159	550
6.2.1.25	benzoate---CoA ligase	0	1	0	2	0	0	0	0	0	0	0	0	0	0	0	0	0	0	0	0	0	0	0	0	0	0	0	0	0	0
6.2.1.26	o-succinylbenzoate---CoA ligase	630	361	188	333	181	178	149	801	392	610	603	594	251	228	577	379	263	690	130	408	200	2835	470	439	2846	687	1502	610	665	1635
6.2.1.3	long-chain-fatty-acid---CoA ligase	32237	21841	11513	18531	13789	19757	15247	15641	26420	15994	20324	22174	22695	24175	16060	18472	22278	25705	22968	23753	11196	20862	24741	16307	13610	13934	14708	19274	15272	30437
6.2.1.30	phenylacetate---CoA ligase	17320	12875	6860	8379	13778	14040	5874	15090	18291	7165	11069	15187	7914	7206	8824	9096	9290	13573	5861	10150	10157	10738	18726	8921	11219	10538	7393	10369	14143	18152
6.2.1.32	anthranilate---CoA ligase	0	1	0	2	0	0	0	0	0	0	0	0	0	0	0	0	0	0	0	0	0	0	0	0	0	0	0	0	0	2
6.2.1.5	succinate---CoA ligase (ADP-forming)	490	1772	2470	2262	1228	228	3566	1036	574	1656	2814	592	3520	5512	1500	1124	3364	194	6036	3254	1310	4796	604	994	5852	1398	5094	770	1240	2408
6.2.1.9	malate---CoA ligase	0	0	0	0	0	0	0	0	0	0	0	0	0	0	0	0	0	0	0	0	0	0	0	0	0	0	0	0	0	2
6.3.-.-	Forming carbon-nitrogen bonds	1	1	0	2	0	0	1	1	0	0	0	0	0	1	0	0	0	1	0	0	0	0	0	0	0	0	0	3	1	2
6.3.1.-	Acid-D-ammonia (or amine) ligases (amide synthases)	2	0	0	0	0	0	0	0	1	2	0	0	1	1	0	0	1	1	1	0	0	1	0	0	1	0	0	1	0	2
6.3.1.1	aspartate---ammonia ligase	14571	10859	10753	10630	13729	13966	9054	13684	13811	10176	13478	12397	10496	10109	12146	11712	10684	14694	6676	11191	9830	9526	13853	10136	9998	11524	10144	14091	12119	14648
6.3.1.10	adenosylcobinamide-phosphate synthase	1506	3631	1566	736	6717	3379	568	6422	1993	816	1021	4201	173	267	4460	475	1857	3182	139	2610	3310	1319	3340	478	432	3652	1712	1332	7388	1545
6.3.1.14	diphthine---ammonia ligase	276	148	32	128	108	29	25	279	116	161	98	315	25	24	237	100	59	190	28	134	40	578	32	32	74	180	1009	260	321	169
6.3.1.19	prokaryotic ubiquitin-like protein ligase	44	127	397	963	361	39	1590	54	74	589	876	13	1718	2698	212	416	1601	5	2975	1376	8	334	97	138	439	218	1277	85	138	36
6.3.1.2	glutamine synthetase	19509	19859	26688	19348	28816	20905	24322	25383	24039	25227	29654	23886	19472	21033	23806	22473	20295	21163	15382	22999	16029	18157	21810	13018	20832	22643	21246	23956	26017	21086
6.3.1.20	lipoate---protein ligase	804	1382	1020	1468	2201	1453	1867	3073	1647	2425	1705	2985	1961	3113	3138	668	2874	1826	3118	3539	1211	4797	893	811	3021	2192	2418	906	4474	2998
6.3.1.5	NAD+ synthase	732	750	1932	2380	861	2536	1305	3296	2210	7445	205	1901	635	1520	3571	330	2080	1106	517	470	3215	2234	1273	2683	2504	803	2748	1137	1364	1624
6.3.1.8	glutathionylspermidine synthase	538	104	464	338	155	118	486	267	257	5475	93	1208	56	43	1020	161	386	204	58	206	66	142	33	164	51	0	76	48	502	16
6.3.2.-	Acid-D-amino-acid ligases (peptide synthases)	129	10	6	87	54	92	16	73	186	260	35	365	16	0	186	28	36	219	10	206	12	8	1	21	2	18	34	31	315	10
6.3.2.1	pantoate---beta-alanine ligase (AMP-forming)	14836	8390	4468	6712	4895	8249	3947	5674	10020	10937	7699	9175	7564	6238	6527	7562	6927	11503	5223	7641	4994	9518	9823	7679	7795	5472	3204	8532	5634	13887
6.3.2.10	UDP-N-acetylmuramoyl-tripeptide---D-alanyl-D-alanine ligase	16588	12350	12865	12827	15520	15258	12033	15944	16966	17211	15744	15469	12620	13244	14265	13075	13523	15507	10023	13658	11129	13361	16237	11247	13295	12684	12504	14816	14620	17460
6.3.2.12	dihydrofolate synthase	32686	24661	25532	25537	32712	31204	23646	33545	32258	34167	31339	32206	25316	26535	30990	25968	28066	33008	19945	28420	23029	26742	33351	22277	26729	28069	25871	30178	31969	34170
6.3.2.13	UDP-N-acetylmuramoyl-L-alanyl-D-glutamate---2,6-diaminopimelate ligase	16911	12928	13912	14801	16047	17938	12700	18875	18886	19006	15916	15912	13235	14754	16588	13204	15158	16776	10498	14065	13538	12661	17545	13644	15789	13060	15186	15948	15739	17254
6.3.2.14	enterobactin synthase	5	0	0	0	0	0	0	0	2	1	0	0	0	2	0	0	2	0	2	0	0	0	0	0	2	0	0	2	0	4
6.3.2.17	tetrahydrofolate synthase	32686	24661	25532	25537	32712	31204	23646	33545	32258	34167	31339	32206	25316	26535	30990	25968	28066	33008	19945	28420	23029	26742	33351	22277	26729	28069	25871	30178	31969	34170
6.3.2.2	glutamate---cysteine ligase	855	660	762	1647	1231	1178	2246	2317	2541	1055	1612	1260	1968	3187	882	868	2201	322	3208	1908	422	968	2239	447	910	1128	1952	517	1560	1228
6.3.2.29	cyanophycin synthase (L-aspartate-adding)	5	11	1	8	4	16	2	3	2	8	6	14	2	4	7	10	4	16	2	5	5	14	1	3	1	5	6	3	31	3
6.3.2.3	glutathione synthase	73	208	38	6	7	1	10	235	48	4	22	12	3	12	1	24	4	13	1	15	1	11	9	10	5	0	6	5	0	167
6.3.2.30	cyanophycin synthase (L-arginine-adding)	5	11	1	8	4	16	2	3	2	8	6	14	2	4	7	10	4	16	2	5	5	14	1	3	1	5	6	3	31	3
6.3.2.31	coenzyme F420-0:L-glutamate ligase	168	381	153	78	84	55	14	392	141	11	64	199	4	16	116	18	25	134	6	207	63	211	36	99	8	90	64	92	294	60
6.3.2.32	coenzyme gamma-F420-2:alpha-L-glutamate ligase	0	0	0	0	0	0	0	0	0	0	0	1	0	0	0	0	0	1	0	0	0	0	0	0	0	0	0	0	0	0
6.3.2.34	coenzyme F420-1:gamma-L-glutamate ligase	168	381	153	78	84	55	14	392	141	11	64	199	4	16	116	18	25	134	6	207	63	211	36	99	8	90	64	92	294	60
6.3.2.4	D-alanine---D-alanine ligase	17400	13214	13867	13370	16410	16401	12806	17354	19540	17801	16503	16877	12757	13510	15000	13517	14126	15898	10226	14355	11974	14083	18125	11617	13543	13263	12832	15164	15940	18431
6.3.2.45	UDP-N-acetylmuramate---L-alanyl-gamma-D-glutamyl-meso-2,6-diaminoheptanedioate ligase	310	248	104	233	174	105	121	117	285	485	820	380	183	132	264	271	178	270	106	375	33	668	211	379	4898	90	227	308	614	357
6.3.2.5	phosphopantothenate---cysteine ligase (CTP)	31706	22509	24161	22392	26302	27417	20002	28163	29730	32475	27759	24557	21569	20616	22491	24369	21184	27625	13773	20647	19810	24133	29705	21592	20590	22606	19143	27822	21898	32049
6.3.2.51	phosphopantothenate---cysteine ligase (ATP)	34	42	3	37	50	11	6	35	24	15	333	14	22	24	21	22	8	29	14	50	6	122	2	104	2373	2	15	46	140	48
6.3.2.6	phosphoribosylaminoimidazolesuccinocarboxamide synthase	16518	11572	11862	11055	12465	13064	11444	12573	15730	17023	15421	15831	12148	12093	13692	12975	12781	15752	9631	14811	7659	13168	15056	11025	8561	12599	11920	13946	14004	16833
6.3.2.7	UDP-N-acetylmuramoyl-L-alanyl-D-glutamate---L-lysine ligase	8	5	1	2	4	3	0	13	8	8	3	15	3	1	2	2	6	5	2	6	8	1681	1	101	1	213	107	2	13	747
6.3.2.8	UDP-N-acetylmuramate---L-alanine ligase	16585	12310	12863	12797	15473	15257	12027	15936	16951	17183	15409	15468	12600	13223	14244	13052	13518	15504	10011	13618	11127	13278	16236	11143	10916	12681	12329	14763	14486	17348
6.3.2.9	UDP-N-acetylmuramoyl-L-alanine---D-glutamate ligase	16588	12357	12865	12830	15535	15260	12033	15945	16970	17190	15745	15507	12620	13244	14263	13080	13567	15588	10023	13662	11134	13343	16293	11249	13287	12682	12340	14808	14618	17376
6.3.3.1	phosphoribosylformylglycinamidine cyclo-ligase	16514	12280	12083	11158	15872	13645	11574	14842	16224	17092	15882	16749	12173	12107	14522	13011	12900	15938	9645	14956	8973	13294	15378	11145	10945	12893	12019	14296	15889	17276
6.3.3.2	5-formyltetrahydrofolate cyclo-ligase	3562	6817	9313	5752	11335	7878	7172	11777	7739	11773	7785	8776	3367	4370	9391	5352	5530	5487	1916	5412	7464	6266	6556	3916	7452	7577	9206	6286	11937	5372
6.3.3.3	dethiobiotin synthase	13728	8157	4334	6522	4645	8034	3895	4773	9740	10723	7537	8757	7491	6197	6247	7400	6806	10821	5172	7361	4697	7322	9601	7422	7746	5013	2882	8436	4614	12612
6.3.4.13	phosphoribosylamine---glycine ligase	16465	11984	11992	10954	14953	13010	11478	14499	15688	17078	15700	15228	12162	12098	12222	12942	12004	14825	9630	13532	8587	13224	15160	11129	10953	12360	11936	13873	14267	17183
6.3.4.14	biotin carboxylase	19650	16420	11238	14190	22258	21059	12107	25458	25387	24128	14300	23070	12652	14995	17656	11482	17445	17698	12836	16117	15533	21242	24795	12754	13037	16035	15475	13381	23353	24504
6.3.4.15	biotin---[biotin carboxyl-carrier protein] ligase	16716	11604	6246	9264	13209	12638	6876	14630	15049	14376	10584	15609	9909	9955	11217	9332	11370	14932	8730	12187	8623	12732	15376	8766	9100	10119	8135	10654	14649	17751
6.3.4.18	5-(carboxyamino)imidazole ribonucleotide synthase	672	503	582	1366	612	351	1911	3127	1394	4324	1491	916	2122	3470	773	772	2095	664	3212	1830	274	3312	625	2851	3228	1006	4125	652	1917	2496
6.3.4.19	tRNAIle-lysidine synthase	15719	11804	12415	12174	14451	14200	11315	14571	14461	16519	14902	13976	12329	12887	13822	12433	12777	14904	9746	13051	10378	12184	14120	10814	12847	12070	11475	14320	13148	15818
6.3.4.2	CTP synthase (glutamine hydrolysing)	16545	12349	12865	12830	15469	15037	12033	15948	16981	17188	15755	15520	12617	13239	14254	13072	13527	15496	10024	13650	11115	13261	16227	11239	13282	12686	12650	14808	14814	17358
6.3.4.20	7-cyano-7-deazaguanine synthase	1001	1970	1007	413	335	204	319	822	629	803	621	659	245	129	646	365	255	724	124	532	789	2886	436	578	2729	432	703	340	849	1770
6.3.4.21	nicotinate phosphoribosyltransferase	2668	5450	9253	6414	10828	7404	8320	11354	7370	6885	8175	7143	5163	7163	8574	5677	6749	5007	4877	6318	6990	6249	6647	6037	5770	7881	12111	6485	10097	4720
6.3.4.3	formate---tetrahydrofolate ligase	15740	11637	11601	12297	15187	15086	11364	15215	16490	11386	15271	13908	12530	13152	12835	12781	13057	15116	9933	13290	10526	12864	16187	13151	10864	12633	14602	14671	13631	16955
6.3.4.4	adenylosuccinate synthase	16620	12365	12864	12832	15542	15263	12032	15966	16965	17190	15741	15514	12624	13245	14268	13078	13525	15698	10030	13674	11164	13342	16237	11254	13292	12687	12341	14815	14652	17379
6.3.4.5	argininosuccinate synthase	16149	10198	5794	9027	9783	12011	6616	11531	14291	14067	10284	14613	9704	9827	10314	9054	11106	14614	8637	11949	7271	12008	14801	8556	8890	9723	7595	10122	12563	16739
6.3.4.6	urea carboxylase	30	38	3	36	50	8	6	27	18	8	331	8	21	23	20	20	6	27	14	47	3	111	2	103	2372	1	14	45	134	34
6.3.5.1	NAD+ synthase (glutamine-hydrolysing)	16132	11721	11326	11469	15066	12772	12322	12801	14885	10466	16432	13787	13712	14427	10989	13202	13085	14554	12495	14652	7962	11803	15062	8716	11227	12112	10973	13788	13662	15925
6.3.5.10	adenosylcobyric acid synthase (glutamine-hydrolysing)	1187	3579	1548	733	6713	3258	557	6124	1984	813	998	4145	173	234	4360	467	1843	3136	130	2606	3294	1284	3321	470	430	3613	1688	1326	7338	1535
6.3.5.11	cobyrinate a,c-diamide synthase	2265	6689	2697	1630	13004	6056	1141	11890	3727	1424	2153	8294	302	575	8574	792	3591	5381	280	5255	6276	2161	6644	1164	845	7168	3418	2407	13328	1987
6.3.5.13	lipid II isoglutaminyl synthase (glutamine-hydrolysing)	898	2399	7612	5182	8105	4797	7224	7940	3600	5538	6936	3010	4749	6636	4828	4716	4841	1856	4517	3523	4772	3908	3859	3108	5064	6066	8073	5272	4591	2272
6.3.5.2	GMP synthase (glutamine-hydrolysing)	16932	14115	13047	13078	16520	16033	12247	17538	18181	18950	16093	17461	12713	13480	16771	13257	14624	17021	10105	15249	11581	13967	16573	11326	13414	13415	13610	15541	16864	18333
6.3.5.3	phosphoribosylformylglycinamidine synthase	17878	13321	15187	13874	16207	15841	13533	19549	18835	31865	16491	18812	12988	14002	17372	13537	14667	16384	10293	14505	12584	16047	16763	16486	16006	13497	17302	15252	17198	19616
6.3.5.4	asparagine synthase (glutamine-hydrolysing)	2991	7449	8937	5745	19570	10299	6828	17503	8939	6106	8772	9885	3374	4433	12079	5330	6538	6938	1893	6958	9624	4889	9568	4047	10317	10040	9081	7571	16353	5026
6.3.5.5	carbamoyl-phosphate synthase (glutamine-hydrolysing)	34055	29690	37807	30080	37432	32718	33828	34835	37074	40754	42629	35213	30248	31269	36220	34225	30770	34352	22119	33618	24549	29714	33486	27705	31101	32011	34396	37887	33470	36191
6.3.5.6	asparaginyl-tRNA synthase (glutamine-hydrolysing)	14148	20882	55278	37543	46018	35292	50364	46968	35810	70263	48075	37421	30426	41737	50263	32836	39019	22908	28847	35353	35339	32280	28179	23534	47141	36535	47457	35654	44897	22347
6.3.5.7	glutaminyl-tRNA synthase (glutamine-hydrolysing)	14148	20885	55280	37543	46018	35292	50364	46968	35810	70263	48075	37422	30426	41737	50263	32836	39019	22908	28847	35353	35339	32282	28179	23534	47141	36535	47457	35654	44897	22353
6.3.5.9	hydrogenobyrinic acid a,c-diamide synthase (glutamine-hydrolysing)	2265	6689	2697	1630	13004	6056	1141	11890	3727	1424	2153	8294	302	575	8574	792	3591	5381	280	5255	6276	2161	6644	1164	845	7168	3418	2407	13328	1987
6.4.1.1	pyruvate carboxylase	15379	10152	5007	7094	5083	8390	4620	7056	11077	18305	8003	10818	7807	6560	7690	7900	7585	11853	5380	8209	4940	10235	10098	8027	7914	5500	3519	8873	6596	14834
6.4.1.2	acetyl-CoA carboxylase	22376	20420	14970	16120	29310	24451	14101	35559	29020	39665	16523	30950	13475	16352	22812	12964	19972	21796	13450	18501	20145	28585	28677	14540	18800	20752	19737	15274	33212	29793
6.4.1.3	propionyl-CoA carboxylase	586	397	896	1979	738	112	3198	553	322	1275	1770	72	3511	5405	438	900	3217	334	5965	2772	23	1298	246	293	905	457	2877	196	326	689
6.4.1.4	methylcrotonoyl-CoA carboxylase	3	1	0	2	2	0	2	1	0	0	0	0	1	1	1	0	2	0	2	0	2	2	0	0	0	0	0	1	1	3
6.4.1.6	acetone carboxylase	2	0	0	0	0	0	0	0	0	0	0	0	0	0	0	0	2	0	0	0	0	0	0	0	0	0	0	0	0	0
6.5.1.1	DNA ligase (ATP)	146	313	246	115	704	489	31	303	122	58	707	320	49	54	143	87	79	114	37	183	478	318	144	239	4751	176	379	132	1492	436
6.5.1.2	DNA ligase (NAD+)	16835	14428	13570	12961	23512	17619	12329	22351	18211	17339	16381	17134	12645	13322	15921	13145	14254	16198	10052	14086	13542	13709	19104	11415	13362	14732	12553	15489	19065	18120
6.5.1.4	RNA 3'-terminal-phosphate cyclase (ATP)	1	38	2	30	48	1	4	8	14	6	331	0	20	21	18	20	2	0	12	40	3	62	1	103	2371	0	10	44	132	28
6.5.1.8	3'-phosphate/5'-hydroxy nucleic acid ligase	58	307	92	211	943	662	98	382	556	16	188	1572	13	17	2316	76	959	1199	16	1432	445	79	282	21	6	540	85	432	1671	97
6.6.1.1	magnesium chelatase	12	25	18	10	0	6	4	9	16	6	4	18	0	2	6	0	22	25	0	0	6	0	17	6	5	2	2	0	4	5
6.6.1.2	cobaltochelatase	602	1748	141	275	229	214	89	867	585	596	469	862	59	53	416	140	120	580	40	506	50	149	59	179	2410	50	297	131	816	471
7.1.1.1	proton-translocating NAD(P)+ transhydrogenase	479	962	1492	3137	1577	180	4810	743	416	1808	3029	175	5167	8153	863	1368	4890	90	8967	4713	572	1157	938	921	1474	938	4063	311	1179	679
7.1.1.2	NADH:ubiquinone reductase (H+-translocating)	151595	97035	54513	71541	73295	95228	44325	80953	111267	134381	82586	114351	76528	63617	84893	78466	78170	124416	52953	86477	60126	84611	110480	77372	89903	65581	40346	90520	80952	139920
7.1.1.3	ubiquinol oxidase (H+-transporting)	4	0	0	0	2	0	2	0	2	2	0	0	0	2	0	0	0	0	2	0	2	0	0	0	2	0	0	2	0	4
7.1.1.5	menaquinol oxidase (H+-transporting)	12	4	0	4	16	4	0	24	8	8	8	40	8	0	4	0	12	12	8	12	24	6676	4	400	0	847	428	4	32	2932
7.1.1.6	plastoquinol---plastocyanin reductase	2	2	2	4	0	0	0	0	3	0	2	0	0	0	0	0	2	5	0	0	0	0	0	2	2	0	1	0	0	2
7.1.1.7	quinol oxidase (electrogenic, proton-motive force generating)	30601	17923	11409	18365	12491	23021	10531	18122	28480	26573	16424	21417	16706	15924	17881	16474	18448	24605	11807	16678	15330	20789	26096	16134	16242	12801	7350	19854	13347	31402
7.1.1.8	quinol---cytochrome-c reductase	546	312	500	341	159	111	495	501	304	5472	111	1212	57	52	1018	184	388	202	57	220	66	135	41	172	43	0	45	49	489	169
7.1.1.9	cytochrome-c oxidase	842	1512	1766	653	445	167	698	1205	579	5676	1162	1395	124	157	1394	394	440	331	109	404	575	561	64	574	7170	71	190	206	1016	804
7.1.2.1	P-type H+-exporting transporter	2	3	3	2	0	0	0	0	1	0	0	1	0	0	0	0	1	3	0	0	0	2	0	0	0	0	0	0	0	6
7.1.2.2	H+-transporting two-sector ATPase	47443	37557	41869	36139	50841	43965	37278	47344	47447	45573	50707	44230	37570	37484	40588	41658	37508	45029	27284	40035	31158	36572	47596	30673	36160	41299	35093	46907	43115	48915
7.2.1.1	NADH:ubiquinone reductase (Na+-transporting)	82758	47923	22484	37128	26964	47670	20525	29844	58084	32402	42750	46734	44808	36738	31650	43710	38755	65442	30666	43122	27138	44215	57474	42528	31240	30076	17238	50118	25571	77872
7.2.1.2	ferredoxin---NAD+ oxidoreductase (Na+-transporting)	29906	22540	21223	17523	27188	23160	17095	23137	24662	17604	27078	25669	19909	17394	20971	23427	18560	27744	12539	22832	16822	19110	26053	16104	15122	22469	14042	26332	25354	29237
7.2.2.-	-	34412	26526	13099	17871	29248	26705	12013	29396	30810	20795	20357	33622	17961	16780	25744	18350	21293	31976	14428	25716	18922	29559	29270	17759	15301	19854	16389	22033	33971	35656
7.2.2.1	Na+-transporting two-sector ATPase	47443	37557	41869	36139	50841	43965	37278	47344	47447	45573	50707	44230	37570	37484	40588	41658	37508	45029	27284	40035	31158	36572	47596	30673	36160	41299	35093	46907	43115	48915
7.2.2.10	P-type Ca2+ transporter	15481	10890	5315	9065	12198	14114	4416	14850	13419	7490	8792	13762	8189	7980	11594	8072	10022	15283	5770	10253	10003	10302	13929	10120	10431	9951	10077	11111	13666	15335
7.2.2.12	P-type Zn2+ transporter	19123	21048	20034	13258	41698	23336	16090	38873	22990	25520	23715	25584	13463	12881	21119	17709	15614	20746	8157	17831	17647	18397	26455	14899	16133	25733	23035	21297	34997	23380
7.2.2.14	P-type Mg2+ transporter	745	4045	2161	2512	12848	5918	1276	10720	3757	601	1431	4285	665	1357	7160	598	3426	2884	547	2600	6513	1788	4930	5165	2705	3541	7305	2844	8241	1632
7.2.2.21	Cd2+-exporting ATPase	19123	21048	20034	13258	41698	23336	16090	38873	22990	25520	23715	25584	13463	12881	21119	17709	15614	20746	8157	17831	17647	18397	26455	14899	16133	25733	23035	21297	34997	23380
7.2.2.4	ABC-type Na+ transporter	743	1294	623	585	5552	2772	769	5023	3056	531	1195	2281	178	320	1243	505	1158	779	222	732	1598	1046	4372	348	356	2732	1700	809	3823	1481
7.2.2.6	P-type K+ transporter	14250	9745	4012	6894	11667	11747	4135	10220	13014	5391	8966	11138	7576	6486	8545	7812	8521	12190	5350	9456	6727	9652	14405	7803	7970	8356	4412	9676	10397	15013
7.2.2.7	ABC-type Fe3+ transporter	895	1106	516	512	1470	1418	280	1653	557	323	818	1547	206	308	697	585	609	1190	164	659	1054	1534	819	409	2631	818	2712	587	3187	1241
7.2.2.9	P-type Cu2+ transporter	17305	12837	14108	13358	15855	15621	12782	17193	18051	24778	16323	17510	12789	13528	15979	13380	14111	16186	10169	14258	11747	15662	16303	11694	15793	13130	13775	15226	16496	18750
7.2.4.2	oxaloacetate decarboxylase (Na+ extruding)	1404	1947	869	943	7282	4216	940	6263	3821	652	1488	4518	203	388	3906	733	2251	2645	278	2505	2828	1322	4803	496	518	3732	1828	1374	7347	1937
7.2.4.5	glutaconyl-CoA decarboxylase	291	538	239	190	742	550	43	886	317	82	152	1066	26	127	355	137	123	453	48	343	512	598	178	151	22	449	742	163	1455	380
7.3.-.-	-	470	109	31	87	595	540	33	605	83	24	65	272	9	47	164	22	53	128	16	105	414	175	139	38	16	151	91	39	835	328
7.3.2.1	ABC-type phosphate transporter	15040	11767	12024	12106	14793	14326	11037	15003	14901	13067	15774	13683	12485	13224	13177	12509	12750	15096	9854	13401	10954	12448	14482	13407	17806	12320	14405	14676	14282	16409
7.3.2.2	ABC-type phosphonate transporter	192	525	1002	2109	1632	3193	654	1861	1849	161	232	1974	482	1178	4395	181	2459	2005	422	1592	3163	2031	1307	2465	2372	1098	3683	1378	2745	854
7.3.2.3	ABC-type sulfate transporter	212	194	103	105	51	18	97	57	81	231	125	62	135	93	53	207	141	264	84	109	52	398	208	168	155	78	112	198	76	233
7.3.2.5	ABC-type molybdate transporter	890	839	1423	615	391	188	843	380	510	6088	758	1396	334	249	1482	620	715	339	226	571	740	2726	613	790	2742	456	452	480	981	1343
7.3.2.6	ABC-type tungstate transporter	40	11	10	37	107	16	6	8	21	10	88	32	1	6	54	10	27	9	8	135	138	15	165	115	33	66	46	10	187	43
7.3.2.7	arsenite-transporting ATPase	470	109	31	87	595	540	33	605	83	24	65	272	9	47	164	22	53	128	16	105	414	175	139	38	16	151	91	39	835	328
7.4.2.1	ABC-type polar-amino-acid transporter	6240	11153	32839	21482	29446	21191	28765	29632	20371	34291	28477	17941	16722	22117	25729	20376	20400	11697	12975	16899	21288	15961	18994	16359	23162	23627	32717	22662	25246	11150
7.4.2.8	protein-secreting ATPase	26386	28145	33090	23711	55504	34816	29053	48651	37625	39110	36207	43779	20686	22773	40147	26062	28662	30150	16703	32723	29485	26441	35928	16381	29908	33244	27737	29680	54842	30153
7.5.2.-	-	2735	4927	3598	4077	13176	10100	3090	12686	4407	1768	3381	8633	2558	4446	7943	1788	6478	5498	3736	5578	9734	4431	7853	1299	5933	8282	9227	3872	15970	3887
7.5.2.10	ABC-type D-xylose transporter	167	339	123	38	2141	1579	49	1839	236	86	460	646	38	70	375	143	604	270	36	194	898	498	2293	32	149	1939	1906	502	1997	403
7.5.2.11	ABC-type D-galactose transporter	484	1770	6270	2153	5170	2556	4898	3069	1752	3101	5936	2826	2452	2341	3814	4147	2495	2067	1047	3426	1858	1350	2691	495	2124	5404	3131	4304	4748	622
7.5.2.12	ABC-type L-arabinose transporter	16	36	34	8	66	24	6	144	22	30	2	85	0	0	13	2	11	11	1	32	132	13	2	1	4	18	8	6	84	5
7.5.2.4	ABC-type teichoic-acid transporter	85	77	32	42	55	104	87	1009	574	1666	65	290	67	218	41	38	135	204	53	113	48	3484	19	250	26	449	530	74	836	2111
7.5.2.7	ABC-type D-ribose transporter	1940	5747	2754	2743	24052	14500	1504	20689	5270	1035	3500	9876	759	1635	9130	1271	6473	5864	686	4175	12434	3439	14805	859	5648	13561	9582	4918	21480	4285
7.5.2.8	ABC-type D-allose transporter	16	36	34	8	66	24	6	144	22	30	2	85	0	0	13	2	11	11	1	32	132	13	2	1	4	18	8	6	84	5
7.5.2.9	ABC-type D-galactofuranose transporter	17	36	34	8	66	24	6	144	22	30	2	85	0	0	13	2	11	11	1	32	132	13	2	1	4	18	8	6	84	5
7.6.2.10	ABC-type glycerol 3-phosphate transporter	3	10	7	1	0	3	3	4	5	3	0	9	0	1	3	0	9	7	1	0	3	0	8	0	1	0	0	1	2	4
7.6.2.11	ABC-type polyamine transporter	1619	4095	1932	2906	8224	6317	1243	9402	4244	2454	1375	6516	867	1862	8438	836	4520	5384	708	4077	5932	4707	4746	3048	2954	4941	5340	2945	9331	3143
7.6.2.12	ABC-type capsular-polysaccharide transporter	41	12	10	37	107	16	6	9	23	10	88	32	1	6	54	10	29	9	8	135	137	15	165	116	34	66	47	10	187	43
7.6.2.5	ABC-type heme transporter	270	384	142	129	139	27	111	273	141	225	229	58	131	106	97	233	164	69	80	238	154	419	381	269	185	137	160	201	223	432
7.6.2.8	ABC-type vitamin B12 transporter	1	0	0	0	0	0	0	0	1	1	0	0	0	1	0	0	0	1	1	0	0	0	0	0	1	0	0	1	0	2
7.6.2.9	ABC-type quaternary amine transporter	1516	3200	7405	2973	7314	3184	5963	7244	5873	7348	6751	4762	2815	3147	5704	4595	2789	2781	1383	4354	2936	6147	2876	1227	2645	4706	4922	5050	7382	4719
